# Supplementary material for: Selective labelling and eradication of antibiotic-tolerant bacterial populations in Pseudomonas aeruginosa biofilms
Source: Nat Commun. 2016 Feb 19;7:10750. doi: 10.1038/ncomms10750 (PMC4762895; doi:10.1038/ncomms10750)
Supplement: Supplementary Data 1 — Comparing the variants of colistin-treated biofilms samples with untreated biofilm samples. [file ncomms10750-s2.xlsx]

## Sheet: Supplementary Data 1 Legend
Supplementary data 1: Comparing the variants of colistin-treated biofilms samples with untreated biofilm samples.

## Sheet: BFCol(Parrallel)vs. BF
Supplementary dataset 1: Comparing the variants of colistin-treated biofilms samples with untreated biofilm samples.
*: Parallel variants in the three-colistin treated biofilm samples: same variants found in all of three samples or different variants found in the same genes of the three samples.
**: Consolidated variants in the three untreated control biofilm samples: variants found in at least one of the three samples.
Marked in grey: the parallel variants found in colistin-treated biofilm samples were also found in at least one of the control biofilm samples. Therefore, these variants can be regarded as 1) false positive due to sequencing error; or 2) variants not caused by colistin treatment.
Parallel variants in the three colistin-treated biofilm samples*		Consolidated variants in the three untreated biofilm samples**
Protein Number	Coding region change	Protein Number	Coding region change
NP_248849.1	NP_248849.1:c.930T>G	NP_248849.1	NP_248849.1:c.930T>G
NP_249374.1	NP_249374.1:c.217_218insC	NP_249374.1	NP_249374.1:c.217_218insC
NP_249408.1	NP_249408.1:c.76_77delGGinsAT	NP_249408.1	NP_249408.1:c.77G>T
NP_249408.1	NP_249408.1:c.145C>T	NP_249408.1	NP_249408.1:c.145C>T
NP_249409.1	NP_249409.1:c.50C>G	NP_249409.1	NP_249409.1:c.50C>G
NP_249409.1	NP_249409.1:c.80T>C	NP_249409.1	NP_249409.1:c.80T>C
NP_249409.1	NP_249409.1:c.146G>A	NP_249409.1	NP_249409.1:c.146G>A
NP_249410.1	NP_249410.1:c.107C>T	NP_249410.1	NP_249410.1:c.107C>T
		NP_249410.1	NP_249410.1:c.290delT
		NP_249410.1	NP_249410.1:c.292delC
NP_249410.1	NP_249410.1:c.332C>A	NP_249410.1	NP_249410.1:c.332C>A
NP_249410.1	NP_249410.1:c.334C>T	NP_249410.1	NP_249410.1:c.334C>T
NP_249410.1	NP_249410.1:c.344C>T	NP_249410.1	NP_249410.1:c.344C>T
NP_249411.1	NP_249411.1:c.320_321delTGinsCC	NP_249411.1	NP_249411.1:c.320_321delTGinsCC
NP_249411.1	NP_249411.1:c.356_357delTGinsCA	NP_249411.1	NP_249411.1:c.356_357delTGinsCA
NP_249411.1	NP_249411.1:c.415A>T	NP_249411.1	NP_249411.1:c.415A>T
NP_249412.1	NP_249412.1:c.85G>A	NP_249412.1	NP_249412.1:c.85G>A
NP_249415.1	NP_249415.1:c.560_561delATinsGC	NP_249415.1	NP_249415.1:c.560_561delATinsGC
NP_249415.1	NP_249415.1:c.745A>G	NP_249415.1	NP_249415.1:c.745A>G
NP_249415.1	NP_249415.1:c.755G>A	NP_249415.1	NP_249415.1:c.755G>A
NP_249415.1	NP_249415.1:c.817_819delGGC	NP_249415.1	NP_249415.1:c.817_819delGGC
		NP_249415.1	NP_249415.1:c.833G>A
NP_249415.1	NP_249415.1:c.1032C>A	NP_249415.1	NP_249415.1:c.1032C>A
		NP_249417.1	NP_249417.1:c.107A>C
		NP_249417.1	NP_249417.1:c.500T>G
		NP_249417.1	NP_249417.1:c.724T>G
NP_249417.1	NP_249417.1:c.761C>G	NP_249417.1	NP_249417.1:c.761C>G
NP_249417.1	NP_249417.1:c.841A>G	NP_249417.1	NP_249417.1:c.841A>G
NP_249417.1	NP_249417.1:c.1005C>G	NP_249417.1	NP_249417.1:c.1005C>G
NP_249417.1	NP_249417.1:c.1110G>C	NP_249417.1	NP_249417.1:c.1110G>C
NP_249417.1	NP_249417.1:c.1132A>G	NP_249417.1	NP_249417.1:c.1132A>G
NP_249417.1	NP_249417.1:c.1144C>G	NP_249417.1	NP_249417.1:c.1144C>G
NP_249417.1	NP_249417.1:c.1166T>C	NP_249417.1	NP_249417.1:c.1166T>C
NP_249417.1	NP_249417.1:c.1199C>T	NP_249417.1	NP_249417.1:c.1199C>T
		NP_249417.1	NP_249417.1:c.1232delT
NP_249417.1	NP_249417.1:c.1269G>C	NP_249417.1	NP_249417.1:c.1269G>C
		NP_249418.1	NP_249418.1:c.10A>C
NP_249418.1	NP_249418.1:c.174_175delACinsGT	NP_249418.1	NP_249418.1:c.174_175delACinsGT
NP_249418.1	NP_249418.1:c.388C>A	NP_249418.1	NP_249418.1:c.388C>A
NP_249418.1	NP_249418.1:c.509_510delAAinsCG	NP_249418.1	NP_249418.1:c.509_510delAAinsCG
		NP_249418.1	NP_249418.1:c.509_511delAAC
NP_249418.1	NP_249418.1:c.516_517delTCinsG	NP_249418.1	NP_249418.1:c.516_517delTCinsG
NP_249418.1	NP_249418.1:c.519_520insT	NP_249418.1	NP_249418.1:c.519_520insT
NP_249418.1	NP_249418.1:c.796C>A	NP_249418.1	NP_249418.1:c.796C>A
NP_249418.1	NP_249418.1:c.809_810delTCinsAT	NP_249418.1	NP_249418.1:c.809_810delTCinsAT
NP_249418.1	NP_249418.1:c.932delA	NP_249418.1	NP_249418.1:c.932delA
NP_249418.1	NP_249418.1:c.934A>G	NP_249418.1	NP_249418.1:c.934A>G
NP_249418.1	NP_249418.1:c.936_937insA	NP_249418.1	NP_249418.1:c.936_937insA
NP_249418.1	NP_249418.1:c.940_943delAAGCinsCGTG	NP_249418.1	NP_249418.1:c.940_943delAAGCinsCGTG
NP_249418.1	NP_249418.1:c.952_953insG	NP_249418.1	NP_249418.1:c.952_953insG
NP_249418.1	NP_249418.1:c.956C>G	NP_249418.1	NP_249418.1:c.956C>G
NP_249418.1	NP_249418.1:c.960_961delGGinsA	NP_249418.1	NP_249418.1:c.960_961delGGinsA
		NP_249418.1	NP_249418.1:c.968_969delAT
NP_249418.1	NP_249418.1:c.969_970delTCinsCG	NP_249418.1	NP_249418.1:c.969_970delTCinsCG
		NP_249418.1	NP_249418.1:c.1277G>A
NP_249720.1	NP_249720.1:c.1_2insC	NP_249720.1	NP_249720.1:c.1_2insC
NP_249841.1	NP_249841.1:c.167A>G
NP_249841.1	NP_249841.1:c.193C>A
NP_249841.1	NP_249841.1:c.415T>G
NP_249841.1	NP_249841.1:c.428G>A
		NP_249841.1	NP_249841.1:c.643G>A
NP_249841.1	NP_249841.1:c.1173A>C
NP_249841.1	NP_249841.1:c.1603C>A
NP_249841.1	NP_249841.1:c.144_145delTAinsCC
NP_249841.1	NP_249841.1:c.175_176delAGinsGA
		NP_249865.1	NP_249865.1:c.32_33delTCinsA
NP_249865.1	NP_249865.1:c.32delT	NP_249865.1	NP_249865.1:c.32delT
NP_250150.1	NP_250150.1:c.101G>C	NP_250150.1	NP_250150.1:c.101G>C
NP_250831.1	NP_250831.1:c.515delC	NP_250831.1	NP_250831.1:c.515delC
NP_251181.1	NP_251181.1:c.745G>A	NP_251181.1	NP_251181.1:c.745G>A
NP_251182.1	NP_251182.1:c.226_233delCGGCCAGC	NP_251182.1	NP_251182.1:c.226_233delCGGCCAGC
NP_251182.1	NP_251182.1:c.514T>A	NP_251182.1	NP_251182.1:c.514T>A
		NP_251182.1	NP_251182.1:c.514T>C
NP_251358.1	NP_251358.1:c.40_41insG	NP_251358.1	NP_251358.1:c.40_41insG
NP_252449.1	NP_252449.1:c.1907A>G	NP_252449.1	NP_252449.1:c.1907A>G
NP_253031.1	NP_253031.1:c.474A>C	NP_253031.1	NP_253031.1:c.474A>C
NP_253050.1	NP_253050.1:c.3_4insG
NP_253050.1	NP_253050.1:c.1_2insC	NP_253050.1	NP_253050.1:c.1_2insC
NP_253084.1	NP_253084.1:c.531_532delCGinsGC	NP_253084.1	NP_253084.1:c.531_532delCGinsGC
NP_253711.1	NP_253711.1:c.410_411insCGG	NP_253711.1	NP_253711.1:c.410_411insCGG
NP_253787.1	NP_253787.1:c.1292_1293delCGinsGC	NP_253787.1	NP_253787.1:c.1292_1293delCGinsGC
NP_254121.1	NP_254121.1:c.858A>C	NP_254121.1	NP_254121.1:c.858A>C
		NP_064725.1	NP_064725.1:c.91G>T
		NP_064728.1	NP_064728.1:c.268G>T
		NP_248701.1	NP_248701.1:c.359A>C
		NP_248706.1	NP_248706.1:c.953A>C
		NP_248706.1	NP_248706.1:c.782G>A
		NP_248716.1	NP_248716.1:c.886C>A
		NP_248719.1	NP_248719.1:c.447A>C
		NP_248721.1	NP_248721.1:c.794A>C
		NP_248723.1	NP_248723.1:c.16C>A
		NP_248724.1	NP_248724.1:c.369C>A
		NP_248730.1	NP_248730.1:c.820A>C
		NP_248731.1	NP_248731.1:c.1802A>C
		NP_248731.1	NP_248731.1:c.3736A>C
		NP_248731.1	NP_248731.1:c.4925T>G
		NP_248737.1	NP_248737.1:c.244A>G
		NP_248748.1	NP_248748.1:c.624A>C
		NP_248761.1	NP_248761.1:c.1310C>A
		NP_248768.1	NP_248768.1:c.256A>C
		NP_248771.1	NP_248771.1:c.874A>C
		NP_248771.1	NP_248771.1:c.855_856insCAGCCA
		NP_248780.1	NP_248780.1:c.398G>T
		NP_248780.1	NP_248780.1:c.667G>T
		NP_248780.1	NP_248780.1:c.1916C>A
		NP_248795.1	NP_248795.1:c.259A>C
		NP_248801.1	NP_248801.1:c.469T>G
		NP_248801.1	NP_248801.1:c.482C>A
		NP_248817.1	NP_248817.1:c.10C>A
		NP_248848.1	NP_248848.1:c.2925A>C
		NP_248854.1	NP_248854.1:c.32A>C
		NP_248858.1	NP_248858.1:c.520T>G
		NP_248881.1	NP_248881.1:c.918A>C
		NP_248882.1	NP_248882.1:c.1085T>G
		NP_248885.1	NP_248885.1:c.1034A>C
		NP_248886.2	NP_248886.2:c.74T>G
		NP_248887.1	NP_248887.1:c.82A>C
		NP_248887.1	NP_248887.1:c.443T>G
		NP_248903.1	NP_248903.1:c.710A>C
		NP_248910.1	NP_248910.1:c.407T>G
		NP_248916.1	NP_248916.1:c.189A>C
		NP_248922.1	NP_248922.1:c.112G>T
		NP_248927.1	NP_248927.1:c.46C>A
		NP_248937.1	NP_248937.1:c.20A>C
		NP_248945.1	NP_248945.1:c.581A>C
		NP_248951.1	NP_248951.1:c.1978T>G
		NP_248951.1	NP_248951.1:c.697G>A
		NP_248963.1	NP_248963.1:c.527A>C
		NP_248971.1	NP_248971.1:c.344C>A
		NP_248972.1	NP_248972.1:c.388G>T
		NP_248977.1	NP_248977.1:c.708C>A
		NP_248977.1	NP_248977.1:c.1068C>A
		NP_248982.1	NP_248982.1:c.1367C>A
		NP_248984.1	NP_248984.1:c.88C>A
		NP_248986.1	NP_248986.1:c.365C>T
		NP_248992.1	NP_248992.1:c.811T>G
		NP_248996.1	NP_248996.1:c.1980T>G
		NP_248999.1	NP_248999.1:c.578A>C
		NP_249002.1	NP_249002.1:c.526C>A
		NP_249007.1	NP_249007.1:c.334G>A
		NP_249008.1	NP_249008.1:c.703C>T
		NP_249023.1	NP_249023.1:c.173T>C
		NP_249033.1	NP_249033.1:c.603G>T
		NP_249043.1	NP_249043.1:c.360A>C
		NP_249045.1	NP_249045.1:c.754T>C
		NP_249051.1	NP_249051.1:c.905T>G
		NP_249067.1	NP_249067.1:c.274A>C
		NP_249069.1	NP_249069.1:c.344T>G
		NP_249077.1	NP_249077.1:c.539A>C
		NP_249082.1	NP_249082.1:c.750A>C
		NP_249086.1	NP_249086.1:c.356C>A
		NP_249097.1	NP_249097.1:c.185G>T
		NP_249101.1	NP_249101.1:c.82C>T
		NP_249102.1	NP_249102.1:c.569G>T
		NP_249104.1	NP_249104.1:c.4733A>C
		NP_249116.1	NP_249116.1:c.256A>T
		NP_249120.1	NP_249120.1:c.598delG
		NP_249126.1	NP_249126.1:c.860T>G
		NP_249127.1	NP_249127.1:c.296G>T
		NP_249127.1	NP_249127.1:c.445T>G
		NP_249130.1	NP_249130.1:c.1079C>A
		NP_249149.1	NP_249149.1:c.305T>G
		NP_249149.1	NP_249149.1:c.301A>C
		NP_249156.1	NP_249156.1:c.923A>G
		NP_249158.1	NP_249158.1:c.382T>G
		NP_249160.1	NP_249160.1:c.839G>T
		NP_249164.1	NP_249164.1:c.697A>C
		NP_249183.1	NP_249183.1:c.526A>C
		NP_249199.1	NP_249199.1:c.403G>A
		NP_249227.1	NP_249227.1:c.776G>T
		NP_249230.1	NP_249230.1:c.683G>T
		NP_249249.1	NP_249249.1:c.154G>T
		NP_249255.1	NP_249255.1:c.124delC
		NP_249264.1	NP_249264.1:c.236A>C
		NP_249265.1	NP_249265.1:c.857G>T
		NP_249275.1	NP_249275.1:c.665A>C
		NP_249279.1	NP_249279.1:c.956G>T
		NP_249294.1	NP_249294.1:c.940G>T
		NP_249307.1	NP_249307.1:c.503T>G
		NP_249311.1	NP_249311.1:c.1262G>T
		NP_249321.1	NP_249321.1:c.321C>A
		NP_249341.1	NP_249341.1:c.600A>C
		NP_249379.1	NP_249379.1:c.275C>A
		NP_249384.1	NP_249384.1:c.1003C>A
		NP_249398.1	NP_249398.1:c.322G>A
		NP_249407.1	NP_249407.1:c.481G>T
		NP_249423.1	NP_249423.1:c.872G>A
		NP_249427.1	NP_249427.1:c.346T>A
		NP_249431.1	NP_249431.1:c.462C>A
		NP_249434.1	NP_249434.1:c.534delC
		NP_249434.1	NP_249434.1:c.525C>A
		NP_249435.1	NP_249435.1:c.791A>C
		NP_249460.1	NP_249460.1:c.41G>T
		NP_249460.1	NP_249460.1:c.251C>A
		NP_249468.1	NP_249468.1:c.134A>C
		NP_249471.1	NP_249471.1:c.557T>G
		NP_249472.1	NP_249472.1:c.82G>T
		NP_249480.1	NP_249480.1:c.1117T>G
		NP_249506.1	NP_249506.1:c.800T>G
		NP_249509.1	NP_249509.1:c.31G>C
		NP_249517.1	NP_249517.1:c.575C>A
		NP_249524.1	NP_249524.1:c.599A>C
		NP_249526.1	NP_249526.1:c.958T>G
		NP_249530.1	NP_249530.1:c.551A>C
		NP_249532.1	NP_249532.1:c.944C>A
		NP_249538.1	NP_249538.1:c.901A>C
		NP_249542.1	NP_249542.1:c.326A>C
		NP_249545.1	NP_249545.1:c.494T>C
		NP_249553.1	NP_249553.1:c.731T>G
		NP_249572.1	NP_249572.1:c.1168C>A
		NP_249581.1	NP_249581.1:c.284A>C
		NP_249603.1	NP_249603.1:c.441C>A
		NP_249620.1	NP_249620.1:c.675G>T
		NP_249621.1	NP_249621.1:c.1268A>G
		NP_249625.1	NP_249625.1:c.2159C>A
		NP_249626.1	NP_249626.1:c.69G>T
		NP_249628.1	NP_249628.1:c.230C>A
		NP_249659.1	NP_249659.1:c.352T>C
		NP_249672.1	NP_249672.1:c.481G>T
		NP_249673.1	NP_249673.1:c.245A>C
		NP_249685.1	NP_249685.1:c.1676G>T
		NP_249708.1	NP_249708.1:c.313G>T
		NP_249711.1	NP_249711.1:c.916A>C
		NP_249718.1	NP_249718.1:c.22G>T
		NP_249724.1	NP_249724.1:c.467G>T
		NP_249736.1	NP_249736.1:c.1136A>C
		NP_249737.1	NP_249737.1:c.1456G>T
		NP_249760.1	NP_249760.1:c.16T>G
		NP_249760.1	NP_249760.1:c.1795A>C
		NP_249760.1	NP_249760.1:c.1886T>G
		NP_249782.1	NP_249782.1:c.1194T>G
		NP_249782.1	NP_249782.1:c.3484T>G
		NP_249785.1	NP_249785.1:c.298A>C
		NP_249790.1	NP_249790.1:c.544T>G
		NP_249807.1	NP_249807.1:c.152T>C
		NP_249813.1	NP_249813.1:c.374_375insG
		NP_249819.1	NP_249819.1:c.263T>G
		NP_249831.1	NP_249831.1:c.92C>A
		NP_249835.1	NP_249835.1:c.431A>C
		NP_249844.1	NP_249844.1:c.97G>T
		NP_249845.1	NP_249845.1:c.490G>T
		NP_249854.1	NP_249854.1:c.114A>C
		NP_249860.1	NP_249860.1:c.353T>G
		NP_249863.1	NP_249863.1:c.82A>C
		NP_249872.1	NP_249872.1:c.187A>C
		NP_249872.1	NP_249872.1:c.460T>G
		NP_249877.1	NP_249877.1:c.286A>C
		NP_249877.1	NP_249877.1:c.748T>C
		NP_249884.1	NP_249884.1:c.250G>T
		NP_249887.1	NP_249887.1:c.778G>T
		NP_249898.1	NP_249898.1:c.1037T>G
		NP_249903.1	NP_249903.1:c.424C>A
		NP_249912.1	NP_249912.1:c.616C>A
		NP_249912.1	NP_249912.1:c.119A>C
		NP_249928.1	NP_249928.1:c.925C>A
		NP_249934.1	NP_249934.1:c.1934T>G
		NP_249944.1	NP_249944.1:c.176A>C
		NP_249957.1	NP_249957.1:c.1022A>C
		NP_249967.1	NP_249967.1:c.102T>G
		NP_249967.1	NP_249967.1:c.222delG
		NP_249979.1	NP_249979.1:c.1191A>C
		NP_249993.1	NP_249993.1:c.491T>G
		NP_250018.1	NP_250018.1:c.1918delA
		NP_250026.1	NP_250026.1:c.890A>C
		NP_250057.1	NP_250057.1:c.332C>A
		NP_250059.1	NP_250059.1:c.1116C>A
		NP_250061.1	NP_250061.1:c.1553G>T
		NP_250063.1	NP_250063.1:c.1705G>T
		NP_250070.1	NP_250070.1:c.535G>T
		NP_250087.1	NP_250087.1:c.1567C>T
		NP_250089.1	NP_250089.1:c.286T>G
		NP_250091.1	NP_250091.1:c.3055T>G
		NP_250096.1	NP_250096.1:c.470A>G
		NP_250097.1	NP_250097.1:c.622C>A
		NP_250100.1	NP_250100.1:c.97G>T
		NP_250113.1	NP_250113.1:c.526T>G
		NP_250122.1	NP_250122.1:c.190G>T
		NP_250143.1	NP_250143.1:c.1316A>C
		NP_250149.1	NP_250149.1:c.919T>G
		NP_250163.1	NP_250163.1:c.16C>A
		NP_250174.1	NP_250174.1:c.1184C>A
		NP_250182.1	NP_250182.1:c.380G>T
		NP_250184.1	NP_250184.1:c.254A>C
		NP_250189.1	NP_250189.1:c.557G>T
		NP_250192.1	NP_250192.1:c.626C>A
		NP_250202.1	NP_250202.1:c.2295C>A
		NP_250214.1	NP_250214.1:c.1846C>A
		NP_250238.1	NP_250238.1:c.[8A>C]; NP_250239.1:c.[210A>C]
		NP_250247.1	NP_250247.1:c.178A>C
		NP_250255.1	NP_250255.1:c.205A>C
		NP_250263.1	NP_250263.1:c.497T>G
		NP_250297.1	NP_250297.1:c.238A>C
		NP_250302.1	NP_250302.1:c.180A>C
		NP_250311.1	NP_250311.1:c.256T>G
		NP_250321.1	NP_250321.1:c.159G>T
		NP_250324.1	NP_250324.1:c.557G>T
		NP_250330.1	NP_250330.1:c.491A>C
		NP_250333.1	NP_250333.1:c.271A>C
		NP_250353.1	NP_250353.1:c.917T>G
		NP_250354.1	NP_250354.1:c.984T>G
		NP_250360.1	NP_250360.1:c.3061T>C
		NP_250371.1	NP_250371.1:c.74A>C
		NP_250376.1	NP_250376.1:c.653_654insC
		NP_250380.1	NP_250380.1:c.561A>C
		NP_250380.1	NP_250380.1:c.1113G>T
		NP_250385.1	NP_250385.1:c.924A>C
		NP_250400.1	NP_250400.1:c.122T>G
		NP_250410.1	NP_250410.1:c.169A>G
		NP_250418.1	NP_250418.1:c.487C>A
		NP_250421.1	NP_250421.1:c.1358T>G
		NP_250444.1	NP_250444.1:c.207C>A
		NP_250445.1	NP_250445.1:c.882C>A
		NP_250466.1	NP_250466.1:c.44A>C
		NP_250467.1	NP_250467.1:c.258C>A
		NP_250468.1	NP_250468.1:c.71C>A
		NP_250469.1	NP_250469.1:c.626T>G
		NP_250478.1	NP_250478.1:c.811G>T
		NP_250487.1	NP_250487.1:c.340A>C
		NP_250488.1	NP_250488.1:c.307G>T
		NP_250499.1	NP_250499.1:c.234G>T
		NP_250502.1	NP_250502.1:c.689T>G
		NP_250509.1	NP_250509.1:c.490T>G
		NP_250530.1	NP_250530.1:c.109A>C
		NP_250533.1	NP_250533.1:c.307T>G
		NP_250537.1	NP_250537.1:c.175G>T
		NP_250545.1	NP_250545.1:c.776C>A
		NP_250565.1	NP_250565.1:c.3563A>C
		NP_250570.1	NP_250570.1:c.212A>C
		NP_250579.1	NP_250579.1:c.757A>C
		NP_250580.1	NP_250580.1:c.479A>G
		NP_250587.1	NP_250587.1:c.830A>C
		NP_250597.1	NP_250597.1:c.718A>C
		NP_250599.1	NP_250599.1:c.398A>C
		NP_250600.1	NP_250600.1:c.209A>C
		NP_250604.1	NP_250604.1:c.664G>A
		NP_250613.1	NP_250613.1:c.3401T>G
		NP_250615.1	NP_250615.1:c.41T>G
		NP_250638.1	NP_250638.1:c.658C>A
		NP_250644.1	NP_250644.1:c.611C>T
		NP_250655.1	NP_250655.1:c.287A>C
		NP_250661.1	NP_250661.1:c.622A>C
		NP_250664.1	NP_250664.1:c.1106C>A
		NP_250665.1	NP_250665.1:c.388A>C
		NP_250672.1	NP_250672.1:c.301A>C
		NP_250684.1	NP_250684.1:c.214G>A
		NP_250695.1	NP_250695.1:c.414A>C
		NP_250706.1	NP_250706.1:c.250T>G
		NP_250715.1	NP_250715.1:c.870C>A
		NP_250732.1	NP_250732.1:c.259T>C
		NP_250747.1	NP_250747.1:c.2483A>C
		NP_250753.1	NP_250753.1:c.1223A>C
		NP_250759.1	NP_250759.1:c.164A>C
		NP_250760.1	NP_250760.1:c.1754A>G
		NP_250761.1	NP_250761.1:c.178G>T
		NP_250776.1	NP_250776.1:c.283C>A
		NP_250779.1	NP_250779.1:c.98A>G
		NP_250779.1	NP_250779.1:c.115A>C
		NP_250780.1	NP_250780.1:c.529A>C
		NP_250788.1	NP_250788.1:c.245G>T
		NP_250791.1	NP_250791.1:c.51G>T
		NP_250792.1	NP_250792.1:c.17T>C
		NP_250798.1	NP_250798.1:c.1773A>C
		NP_250813.1	NP_250813.1:c.335G>T
		NP_250815.1	NP_250815.1:c.68T>G
		NP_250818.1	NP_250818.1:c.361T>G
		NP_250819.1	NP_250819.1:c.439C>A
		NP_250829.1	NP_250829.1:c.88_89insG
		NP_250834.1	NP_250834.1:c.39G>T
		NP_250834.1	NP_250834.1:c.1033C>A
		NP_250842.1	NP_250842.1:c.230A>C
		NP_250842.1	NP_250842.1:c.1258T>G
		NP_250842.1	NP_250842.1:c.1765G>T
		NP_250848.1	NP_250848.1:c.323A>C
		NP_250863.1	NP_250863.1:c.73T>G
		NP_250864.1	NP_250864.1:c.71A>C
		NP_250871.1	NP_250871.1:c.978C>A
		NP_250886.1	NP_250886.1:c.274T>G
		NP_250897.1	NP_250897.1:c.632T>G
		NP_250898.1	NP_250898.1:c.505G>T
		NP_250908.1	NP_250908.1:c.845A>C
		NP_250917.1	NP_250917.1:c.748C>A
		NP_250921.1	NP_250921.1:c.1345C>A
		NP_250923.1	NP_250923.1:c.641T>C
		NP_250925.1	NP_250925.1:c.1160C>A
		NP_250931.1	NP_250931.1:c.107G>T
		NP_250941.1	NP_250941.1:c.791T>G
		NP_250954.1	NP_250954.1:c.620T>G
		NP_250971.1	NP_250971.1:c.734A>C
		NP_250974.1	NP_250974.1:c.31C>A
		NP_250981.1	NP_250981.1:c.1223C>A
		NP_250989.1	NP_250989.1:c.119A>C
		NP_250996.1	NP_250996.1:c.190G>T
		NP_251007.1	NP_251007.1:c.922G>A
		NP_251010.1	NP_251010.1:c.719A>C
		NP_251012.1	NP_251012.1:c.671A>C
		NP_251014.1	NP_251014.1:c.959T>G
		NP_251022.1	NP_251022.1:c.893A>C
		NP_251023.1	NP_251023.1:c.44G>T
		NP_251029.1	NP_251029.1:c.332T>G
		NP_251033.1	NP_251033.1:c.541A>G
		NP_251042.1	NP_251042.1:c.663C>A
		NP_251044.1	NP_251044.1:c.1027C>T
		NP_251046.1	NP_251046.1:c.167C>A
		NP_251052.1	NP_251052.1:c.524T>G
		NP_251085.1	NP_251085.1:c.390C>A
		NP_251089.1	NP_251089.1:c.4609T>G
		NP_251090.2	NP_251090.2:c.3070T>G
		NP_251090.2	NP_251090.2:c.2455C>G
		NP_251097.1	NP_251097.1:c.679G>T
		NP_251100.1	NP_251100.1:c.628G>T
		NP_251114.1	NP_251114.1:c.11546A>C
		NP_251114.1	NP_251114.1:c.11345G>T
		NP_251114.1	NP_251114.1:c.8108C>A
		NP_251114.1	NP_251114.1:c.455A>C
		NP_251115.1	NP_251115.1:c.546C>A
		NP_251121.1	NP_251121.1:c.2141A>T
		NP_251121.1	NP_251121.1:c.1483T>G
		NP_251125.1	NP_251125.1:c.46C>A
		NP_251128.1	NP_251128.1:c.716A>C
		NP_251128.1	NP_251128.1:c.44A>C
		NP_251132.1	NP_251132.1:c.89T>G
		NP_251137.1	NP_251137.1:c.730T>G
		NP_251139.1	NP_251139.1:c.1476A>C
		NP_251142.1	NP_251142.1:c.923_924insG
		NP_251147.1	NP_251147.1:c.199C>A
		NP_251149.1	NP_251149.1:c.460G>T
		NP_251151.1	NP_251151.1:c.92G>T
		NP_251152.1	NP_251152.1:c.15632A>C
		NP_251152.1	NP_251152.1:c.11553T>G
		NP_251164.1	NP_251164.1:c.361A>C
		NP_251168.1	NP_251168.1:c.830A>C
		NP_251169.1	NP_251169.1:c.398G>T
		NP_251184.1	NP_251184.1:c.368A>C
		NP_251210.1	NP_251210.1:c.1929G>T
		NP_251210.1	NP_251210.1:c.1684T>G
		NP_251217.1	NP_251217.1:c.2632A>C
		NP_251221.1	NP_251221.1:c.302G>T
		NP_251224.1	NP_251224.1:c.667A>C
		NP_251230.1	NP_251230.1:c.940A>C
		NP_251239.1	NP_251239.1:c.1002T>G
		NP_251267.1	NP_251267.1:c.335A>C
		NP_251269.1	NP_251269.1:c.700G>T
		NP_251270.1	NP_251270.1:c.241T>G
		NP_251277.1	NP_251277.1:c.1031G>T
		NP_251293.1	NP_251293.1:c.509C>A
		NP_251303.1	NP_251303.1:c.677G>T
		NP_251305.1	NP_251305.1:c.2000G>T
		NP_251319.1	NP_251319.1:c.862A>C
		NP_251320.1	NP_251320.1:c.721G>A
		NP_251324.1	NP_251324.1:c.797C>A
		NP_251326.1	NP_251326.1:c.553T>G
		NP_251331.1	NP_251331.1:c.946G>T
		NP_251337.1	NP_251337.1:c.115G>T
		NP_251355.1	NP_251355.1:c.1434A>C
		NP_251359.1	NP_251359.1:c.138T>G
		NP_251360.1	NP_251360.1:c.903T>G
		NP_251365.1	NP_251365.1:c.335C>A
		NP_251390.1	NP_251390.1:c.220G>T
		NP_251399.1	NP_251399.1:c.706G>A
		NP_251400.1	NP_251400.1:c.446T>G
		NP_251401.1	NP_251401.1:c.913G>C
		NP_251404.1	NP_251404.1:c.1197T>G
		NP_251412.1	NP_251412.1:c.319G>T
		NP_251417.1	NP_251417.1:c.3347_3348insG
		NP_251421.1	NP_251421.1:c.335C>A
		NP_251424.1	NP_251424.1:c.234G>T
		NP_251430.1	NP_251430.1:c.673G>T
		NP_251451.1	NP_251451.1:c.392T>G
		NP_251505.1	NP_251505.1:c.22G>T
		NP_251508.1	NP_251508.1:c.1520G>T
		NP_251510.1	NP_251510.1:c.521A>C
		NP_251514.1	NP_251514.1:c.710A>C
		NP_251533.1	NP_251533.1:c.23A>C
		NP_251533.1	NP_251533.1:c.790A>C
		NP_251541.1	NP_251541.1:c.193C>A
		NP_251543.1	NP_251543.1:c.182A>C
		NP_251548.1	NP_251548.1:c.2105A>C
		NP_251560.1	NP_251560.1:c.1133A>C
		NP_251563.1	NP_251563.1:c.1955G>T
		NP_251569.1	NP_251569.1:c.512T>G
		NP_251569.1	NP_251569.1:c.187G>T
		NP_251576.1	NP_251576.1:c.1721A>C
		NP_251580.1	NP_251580.1:c.582A>C
		NP_251587.1	NP_251587.1:c.1294G>T
		NP_251598.1	NP_251598.1:c.191A>C
		NP_251612.1	NP_251612.1:c.338T>G
		NP_251620.1	NP_251620.1:c.641A>C
		NP_251622.1	NP_251622.1:c.290T>G
		NP_251623.1	NP_251623.1:c.1085T>G
		NP_251639.1	NP_251639.1:c.533A>C
		NP_251674.1	NP_251674.1:c.2210T>G
		NP_251679.1	NP_251679.1:c.158G>C
		NP_251680.1	NP_251680.1:c.723A>C
		NP_251689.1	NP_251689.1:c.1327C>T
		NP_251689.1	NP_251689.1:c.607T>G
		NP_251689.1	NP_251689.1:c.34A>C
		NP_251690.1	NP_251690.1:c.1232C>A
		NP_251698.1	NP_251698.1:c.319G>T
		NP_251701.1	NP_251701.1:c.1192C>A
		NP_251704.1	NP_251704.1:c.1948A>C
		NP_251724.1	NP_251724.1:c.308A>C
		NP_251726.1	NP_251726.1:c.782G>C
		NP_251732.1	NP_251732.1:c.77A>C
		NP_251744.1	NP_251744.1:c.185A>C
		NP_251748.1	NP_251748.1:c.645G>T
		NP_251753.1	NP_251753.1:c.1727T>G
		NP_251753.1	NP_251753.1:c.1313T>G
		NP_251758.1	NP_251758.1:c.1401C>A
		NP_251760.1	NP_251760.1:c.981A>C
		NP_251772.1	NP_251772.1:c.1501A>C
		NP_251773.1	NP_251773.1:c.1759C>A
		NP_251783.1	NP_251783.1:c.392C>A
		NP_251784.1	NP_251784.1:c.479delC
		NP_251815.1	NP_251815.1:c.524T>G
		NP_251823.1	NP_251823.1:c.199C>A
		NP_251828.1	NP_251828.1:c.1022T>G
		NP_251839.1	NP_251839.1:c.884C>A
		NP_251839.1	NP_251839.1:c.76C>A
		NP_251840.1	NP_251840.1:c.1053G>A
		NP_251843.1	NP_251843.1:c.1021T>G
		NP_251844.1	NP_251844.1:c.595G>T
		NP_251860.1	NP_251860.1:c.1223T>G
		NP_251861.1	NP_251861.1:c.563T>G
		NP_251867.1	NP_251867.1:c.163A>C
		NP_251873.1	NP_251873.1:c.1423G>T
		NP_251877.1	NP_251877.1:c.307A>C
		NP_251887.1	NP_251887.1:c.467C>A
		NP_251907.1	NP_251907.1:c.1364A>C
		NP_251917.1	NP_251917.1:c.221G>T
		NP_251918.1	NP_251918.1:c.1649T>G
		NP_251922.1	NP_251922.1:c.431T>G
		NP_251923.1	NP_251923.1:c.1610G>T
		NP_251923.1	NP_251923.1:c.1427T>G
		NP_251946.1	NP_251946.1:c.320T>G
		NP_251957.1	NP_251957.1:c.1129A>C
		NP_251957.1	NP_251957.1:c.908T>G
		NP_251958.1	NP_251958.1:c.1084C>T
		NP_251959.1	NP_251959.1:c.613T>G
		NP_251968.1	NP_251968.1:c.245T>G
		NP_251986.1	NP_251986.1:c.1268C>A
		NP_251991.1	NP_251991.1:c.40A>C
		NP_252001.1	NP_252001.1:c.1579C>A
		NP_252001.1	NP_252001.1:c.1658T>C
		NP_252002.1	NP_252002.1:c.478G>T
		NP_252015.1	NP_252015.1:c.161A>C
		NP_252019.1	NP_252019.1:c.1184C>A
		NP_252026.1	NP_252026.1:c.368A>C
		NP_252042.1	NP_252042.1:c.169A>C
		NP_252088.1	NP_252088.1:c.139T>G
		NP_252128.1	NP_252128.1:c.458A>T
		NP_252145.1	NP_252145.1:c.1409C>A
		NP_252150.1	NP_252150.1:c.779A>C
		NP_252159.1	NP_252159.1:c.328T>G
		NP_252161.1	NP_252161.1:c.826G>T
		NP_252163.1	NP_252163.1:c.520G>T
		NP_252167.1	NP_252167.1:c.664A>C
		NP_252172.1	NP_252172.1:c.686G>T
		NP_252177.1	NP_252177.1:c.693G>A
		NP_252177.1	NP_252177.1:c.1148G>T
		NP_252181.1	NP_252181.1:c.430T>A
		NP_252181.1	NP_252181.1:c.2261T>G
		NP_252187.1	NP_252187.1:c.615C>A
		NP_252187.1	NP_252187.1:c.298G>T
		NP_252190.1	NP_252190.1:c.557A>C
		NP_252198.1	NP_252198.1:c.788A>T
		NP_252201.1	NP_252201.1:c.43A>C
		NP_252207.1	NP_252207.1:c.1208T>G
		NP_252212.1	NP_252212.1:c.2678A>C
		NP_252234.1	NP_252234.1:c.472G>T
		NP_252236.1	NP_252236.1:c.602A>C
		NP_252246.1	NP_252246.1:c.1061C>T
		NP_252255.1	NP_252255.1:c.611C>T
		NP_252257.1	NP_252257.1:c.75G>T
		NP_252258.1	NP_252258.1:c.688A>C
		NP_252267.1	NP_252267.1:c.62T>G
		NP_252267.1	NP_252267.1:c.29T>C
		NP_252273.1	NP_252273.1:c.161G>T
		NP_252279.1	NP_252279.1:c.1022A>T
		NP_252279.1	NP_252279.1:c.464A>C
		NP_252284.1	NP_252284.1:c.580T>G
		NP_252303.1	NP_252303.1:c.2090T>G
		NP_252303.1	NP_252303.1:c.1906A>C
		NP_252303.1	NP_252303.1:c.641T>G
		NP_252325.1	NP_252325.1:c.536T>G
		NP_252333.1	NP_252333.1:c.572T>G
		NP_252346.1	NP_252346.1:c.354A>C
		NP_252349.1	NP_252349.1:c.317T>G
		NP_252357.1	NP_252357.1:c.170A>C
		NP_252360.1	NP_252360.1:c.1387T>G
		NP_252366.1	NP_252366.1:c.715T>G
		NP_252380.1	NP_252380.1:c.544A>C
		NP_252407.1	NP_252407.1:c.1190A>C
		NP_252413.1	NP_252413.1:c.1084G>T
		NP_252423.1	NP_252423.1:c.122A>C
		NP_252425.1	NP_252425.1:c.1160C>A
		NP_252427.1	NP_252427.1:c.781C>A
		NP_252433.1	NP_252433.1:c.222T>G
		NP_252450.1	NP_252450.1:c.1508G>T
		NP_252454.1	NP_252454.1:c.295A>C
		NP_252455.1	NP_252455.1:c.311G>T
		NP_252462.1	NP_252462.1:c.679A>C
		NP_252479.1	NP_252479.1:c.1036C>A
		NP_252480.1	NP_252480.1:c.385T>C
		NP_252481.3	NP_252481.3:c.623G>T
		NP_252481.3	NP_252481.3:c.670T>G
		NP_252481.3	NP_252481.3:c.1754C>A
		NP_252484.1	NP_252484.1:c.902A>C
		NP_252491.1	NP_252491.1:c.1263C>A
		NP_252496.1	NP_252496.1:c.341A>C
		NP_252501.1	NP_252501.1:c.110G>T
		NP_252504.1	NP_252504.1:c.18A>C
		NP_252511.1	NP_252511.1:c.19G>T
		NP_252516.1	NP_252516.1:c.805delG
		NP_252523.1	NP_252523.1:c.558A>C
		NP_252526.1	NP_252526.1:c.149C>A
		NP_252529.1	NP_252529.1:c.961T>G
		NP_252533.1	NP_252533.1:c.313T>C
		NP_252538.1	NP_252538.1:c.517A>C
		NP_252554.1	NP_252554.1:c.311G>T
		NP_252555.1	NP_252555.1:c.2098A>C
		NP_252578.1	NP_252578.1:c.317A>G
		NP_252582.1	NP_252582.1:c.1630G>T
		NP_252586.1	NP_252586.1:c.625A>C
		NP_252587.1	NP_252587.1:c.842delC
		NP_252591.1	NP_252591.1:c.415C>T
		NP_252599.1	NP_252599.1:c.416T>G
		NP_252603.1	NP_252603.1:c.742T>G
		NP_252607.1	NP_252607.1:c.456T>G
		NP_252615.1	NP_252615.1:c.178C>A
		NP_252627.1	NP_252627.1:c.439A>C
		NP_252639.1	NP_252639.1:c.1117C>A
		NP_252650.1	NP_252650.1:c.2281C>T
		NP_252666.1	NP_252666.1:c.283A>C
		NP_252669.1	NP_252669.1:c.1327A>G
		NP_252671.1	NP_252671.1:c.445G>A
		NP_252697.1	NP_252697.1:c.94G>T
		NP_252704.1	NP_252704.1:c.128T>G
		NP_252709.1	NP_252709.1:c.706A>C
		NP_252711.1	NP_252711.1:c.1504C>A
		NP_252712.1	NP_252712.1:c.977C>A
		NP_252714.1	NP_252714.1:c.85G>C
		NP_252748.1	NP_252748.1:c.313_314insC
		NP_252753.1	NP_252753.1:c.2T>C
		NP_252753.1	NP_252753.1:c.278A>C
		NP_252754.1	NP_252754.1:c.206A>C
		NP_252757.1	NP_252757.1:c.928T>G
		NP_252763.1	NP_252763.1:c.178T>C
		NP_252767.1	NP_252767.1:c.1136A>G
		NP_252767.1	NP_252767.1:c.2922C>A
		NP_252771.1	NP_252771.1:c.2585T>G
		NP_252773.1	NP_252773.1:c.2228T>G
		NP_252809.1	NP_252809.1:c.457T>G
		NP_252809.1	NP_252809.1:c.281A>C
		NP_252817.1	NP_252817.1:c.476A>C
		NP_252833.1	NP_252833.1:c.212A>C
		NP_252836.1	NP_252836.1:c.373T>G
		NP_252842.1	NP_252842.1:c.214G>A
		NP_252845.1	NP_252845.1:c.1460A>C
		NP_252845.1	NP_252845.1:c.802T>G
		NP_252875.1	NP_252875.1:c.116T>C
		NP_252888.1	NP_252888.1:c.406T>C
		NP_252896.1	NP_252896.1:c.3020A>C
		NP_252911.1	NP_252911.1:c.344A>C
		NP_252971.1	NP_252971.1:c.982C>A
		NP_252980.1	NP_252980.1:c.908T>G
		NP_252988.1	NP_252988.1:c.22G>T
		NP_253000.1	NP_253000.1:c.688G>T
		NP_253001.1	NP_253001.1:c.239A>C
		NP_253009.1	NP_253009.1:c.731A>C
		NP_253024.1	NP_253024.1:c.1142A>C
		NP_253038.1	NP_253038.1:c.146A>C
		NP_253051.1	NP_253051.1:c.575G>T
		NP_253057.1	NP_253057.1:c.1022A>C
		NP_253068.1	NP_253068.1:c.193T>C
		NP_253070.1	NP_253070.1:c.1013C>A
		NP_253082.1	NP_253082.1:c.262A>G
		NP_253093.1	NP_253093.1:c.1759T>A
		NP_253096.1	NP_253096.1:c.700T>G
		NP_253115.1	NP_253115.1:c.503A>T
		NP_253124.1	NP_253124.1:c.607A>T
		NP_253139.1	NP_253139.1:c.415T>G
		NP_253140.1	NP_253140.1:c.317T>G
		NP_253156.1	NP_253156.1:c.145A>C
		NP_253160.1	NP_253160.1:c.1059C>A
		NP_253160.1	NP_253160.1:c.994G>T
		NP_253161.1	NP_253161.1:c.35A>C
		NP_253164.1	NP_253164.1:c.377A>C
		NP_253166.1	NP_253166.1:c.2915A>G
		NP_253166.1	NP_253166.1:c.1558A>G
		NP_253166.1	NP_253166.1:c.414C>A
		NP_253167.1	NP_253167.1:c.1237G>T
		NP_253177.1	NP_253177.1:c.286A>C
		NP_253178.1	NP_253178.1:c.862C>A
		NP_253179.1	NP_253179.1:c.4154A>C
		NP_253189.1	NP_253189.1:c.184A>C
		NP_253192.1	NP_253192.1:c.548C>A
		NP_253194.1	NP_253194.1:c.542C>A
		NP_253195.1	NP_253195.1:c.917A>C
		NP_253197.1	NP_253197.1:c.371A>C
		NP_253204.1	NP_253204.1:c.2214delC
		NP_253213.1	NP_253213.1:c.598A>C
		NP_253214.1	NP_253214.1:c.575C>A
		NP_253223.1	NP_253223.1:c.62A>C
		NP_253225.1	NP_253225.1:c.499C>A
		NP_253231.1	NP_253231.1:c.427T>G
		NP_253233.1	NP_253233.1:c.177A>C
		NP_253242.1	NP_253242.1:c.268A>C
		NP_253244.1	NP_253244.1:c.487T>A
		NP_253244.1	NP_253244.1:c.3250T>G
		NP_253255.1	NP_253255.1:c.35T>G
		NP_253256.1	NP_253256.1:c.1141A>T
		NP_253257.1	NP_253257.1:c.37G>T
		NP_253261.1	NP_253261.1:c.105A>C
		NP_253270.1	NP_253270.1:c.380A>C
		NP_253272.1	NP_253272.1:c.23T>A
		NP_253277.1	NP_253277.1:c.895G>T
		NP_253283.1	NP_253283.1:c.1019T>G
		NP_253284.1	NP_253284.1:c.43G>T
		NP_253286.1	NP_253286.1:c.485G>T
		NP_253288.1	NP_253288.1:c.2417A>G
		NP_253290.1	NP_253290.1:c.265A>C
		NP_253297.1	NP_253297.1:c.188T>C
		NP_253309.1	NP_253309.1:c.421A>C
		NP_253315.1	NP_253315.1:c.4344T>G
		NP_253315.1	NP_253315.1:c.3830T>G
		NP_253318.1	NP_253318.1:c.236G>T
		NP_253336.1	NP_253336.1:c.17A>C
		NP_253341.1	NP_253341.1:c.2074G>A
		NP_253359.1	NP_253359.1:c.734C>A
		NP_253361.1	NP_253361.1:c.317T>G
		NP_253371.1	NP_253371.1:c.139C>A
		NP_253381.1	NP_253381.1:c.530G>T
		NP_253388.1	NP_253388.1:c.2159T>G
		NP_253392.1	NP_253392.1:c.39A>C
		NP_253405.1	NP_253405.1:c.5T>G
		NP_253407.1	NP_253407.1:c.1088T>G
		NP_253408.1	NP_253408.1:c.43C>A
		NP_253413.1	NP_253413.1:c.426C>A
		NP_253413.1	NP_253413.1:c.709G>T
		NP_253423.1	NP_253423.1:c.646G>T
		NP_253430.1	NP_253430.1:c.93A>C
		NP_253433.1	NP_253433.1:c.1147C>A
		NP_253433.1	NP_253433.1:c.1043C>T
		NP_253438.1	NP_253438.1:c.266T>A
		NP_253439.1	NP_253439.1:c.1396A>C
		NP_253441.1	NP_253441.1:c.295A>T
		NP_253446.1	NP_253446.1:c.228G>T
		NP_253453.1	NP_253453.1:c.285C>A
		NP_253477.1	NP_253477.1:c.65T>G
		NP_253500.1	NP_253500.1:c.263T>G
		NP_253504.1	NP_253504.1:c.167A>C
		NP_253505.1	NP_253505.1:c.1102A>C
		NP_253509.1	NP_253509.1:c.395G>A
		NP_253512.1	NP_253512.1:c.2318T>G
		NP_253520.1	NP_253520.1:c.236A>C
		NP_253530.1	NP_253530.1:c.907A>C
		NP_253531.1	NP_253531.1:c.1532A>C
		NP_253548.1	NP_253548.1:c.535T>G
		NP_253549.1	NP_253549.1:c.413A>G
		NP_253550.1	NP_253550.1:c.249A>C
		NP_253571.1	NP_253571.1:c.196A>G
		NP_253572.1	NP_253572.1:c.617A>C
		NP_253575.1	NP_253575.1:c.437G>T
		NP_253594.1	NP_253594.1:c.520G>T
		NP_253602.1	NP_253602.1:c.1171A>C
		NP_253616.1	NP_253616.1:c.621T>G
		NP_253624.1	NP_253624.1:c.221A>C
		NP_253625.1	NP_253625.1:c.689A>C
		NP_253625.1	NP_253625.1:c.130C>A
		NP_253634.1	NP_253634.1:c.1031A>C
		NP_253637.1	NP_253637.1:c.1052T>G
		NP_253643.1	NP_253643.1:c.548A>C
		NP_253646.1	NP_253646.1:c.96C>A
		NP_253654.1	NP_253654.1:c.1621G>A
		NP_253661.1	NP_253661.1:c.886T>C
		NP_253669.1	NP_253669.1:c.611T>G
		NP_253672.1	NP_253672.1:c.825G>T
		NP_253675.1	NP_253675.1:c.704T>G
		NP_253683.1	NP_253683.1:c.316A>C
		NP_253686.1	NP_253686.1:c.263G>T
		NP_253686.1	NP_253686.1:c.804G>T
		NP_253687.1	NP_253687.1:c.808G>T
		NP_253692.1	NP_253692.1:c.17T>G
		NP_253693.1	NP_253693.1:c.859G>A
		NP_253699.1	NP_253699.1:c.484C>A
		NP_253700.1	NP_253700.1:c.814A>C
		NP_253700.1	NP_253700.1:c.254G>T
		NP_253701.1	NP_253701.1:c.1475A>C
		NP_253716.1	NP_253716.1:c.644A>C
		NP_253718.1	NP_253718.1:c.285T>G
		NP_253726.1	NP_253726.1:c.437T>C
		NP_253732.1	NP_253732.1:c.1126T>G
		NP_253767.1	NP_253767.1:c.862A>G
		NP_253769.1	NP_253769.1:c.385T>G
		NP_253770.1	NP_253770.1:c.255G>T
		NP_253776.1	NP_253776.1:c.1628delA
		NP_253792.1	NP_253792.1:c.529A>C
		NP_253801.1	NP_253801.1:c.3466T>G
		NP_253806.1	NP_253806.1:c.572A>C
		NP_253814.1	NP_253814.1:c.242A>C
		NP_253833.1	NP_253833.1:c.311T>C
		NP_253854.1	NP_253854.1:c.580G>T
		NP_253854.1	NP_253854.1:c.770C>A
		NP_253854.1	NP_253854.1:c.829G>T
		NP_253864.1	NP_253864.1:c.89G>T
		NP_253867.1	NP_253867.1:c.443C>A
		NP_253870.1	NP_253870.1:c.146G>T
		NP_253874.1	NP_253874.1:c.1729G>T
		NP_253877.1	NP_253877.1:c.518T>G
		NP_253879.1	NP_253879.1:c.262A>G
		NP_253884.1	NP_253884.1:c.60G>T
		NP_253896.1	NP_253896.1:c.1361A>C
		NP_253916.1	NP_253916.1:c.400T>A
		NP_253925.1	NP_253925.1:c.1512G>T
		NP_253928.1	NP_253928.1:c.1149T>A
		NP_253934.1	NP_253934.1:c.406T>G
		NP_253937.1	NP_253937.1:c.89T>G
		NP_253946.1	NP_253946.1:c.176T>G
		NP_253952.1	NP_253952.1:c.2288G>T
		NP_253955.1	NP_253955.1:c.913G>T
		NP_253955.1	NP_253955.1:c.799A>C
		NP_253969.1	NP_253969.1:c.146G>T
		NP_253977.1	NP_253977.1:c.1375C>A
		NP_253980.1	NP_253980.1:c.80G>T
		NP_253980.1	NP_253980.1:c.67T>G
		NP_253984.1	NP_253984.1:c.1514A>C
		NP_253985.1	NP_253985.1:c.181G>A
		NP_253989.1	NP_253989.1:c.443G>T
		NP_254004.1	NP_254004.1:c.865G>T
		NP_254011.1	NP_254011.1:c.910C>A
		NP_254018.1	NP_254018.1:c.82G>A
		NP_254025.1	NP_254025.1:c.677G>A
		NP_254025.1	NP_254025.1:c.1042C>A
		NP_254033.1	NP_254033.1:c.481C>A
		NP_254033.1	NP_254033.1:c.821G>T
		NP_254041.1	NP_254041.1:c.239A>C
		NP_254042.1	NP_254042.1:c.1408A>G
		NP_254045.1	NP_254045.1:c.21G>T
		NP_254051.1	NP_254051.1:c.213C>A
		NP_254054.1	NP_254054.1:c.1547A>C
		NP_254059.1	NP_254059.1:c.712T>A
		NP_254065.1	NP_254065.1:c.550G>A
		NP_254075.1	NP_254075.1:c.895G>T
		NP_254076.1	NP_254076.1:c.914C>A
		NP_254084.1	NP_254084.1:c.506G>T
		NP_254097.1	NP_254097.1:c.859A>G
		NP_254105.1	NP_254105.1:c.65G>T
		NP_254126.1	NP_254126.1:c.320T>G
		NP_254126.1	NP_254126.1:c.941A>C
		NP_254128.1	NP_254128.1:c.1058A>C
		NP_254129.1	NP_254129.1:c.2698G>A
		NP_254129.1	NP_254129.1:c.386A>C
		NP_254130.1	NP_254130.1:c.2035T>G
		NP_254135.1	NP_254135.1:c.1019T>G
		NP_254138.1	NP_254138.1:c.610G>T
		NP_254139.1	NP_254139.1:c.601A>C
		NP_254140.1	NP_254140.1:c.608T>C
		NP_254142.1	NP_254142.1:c.1148A>C
		NP_254153.1	NP_254153.1:c.380A>G
		NP_254156.1	NP_254156.1:c.342A>C
		NP_254159.1	NP_254159.1:c.575A>C
		NP_254164.1	NP_254164.1:c.490A>C
		NP_254183.1	NP_254183.1:c.220G>T
		NP_254184.1	NP_254184.1:c.1075A>C
		NP_254184.1	NP_254184.1:c.527G>T
		NP_254188.1	NP_254188.1:c.617A>C
		NP_254189.1	NP_254189.1:c.200C>A
		NP_254199.1	NP_254199.1:c.884A>C
		NP_254206.1	NP_254206.1:c.287A>C
		NP_254209.1	NP_254209.1:c.707G>T
		NP_254210.1	NP_254210.1:c.220T>G
		NP_254214.1	NP_254214.1:c.301delG
		NP_254221.1	NP_254221.1:c.617T>G
		NP_254222.1	NP_254222.1:c.806C>A
		YP_003933612.1	YP_003933612.1:c.224G>T
		YP_003933614.1	YP_003933614.1:c.2110G>A
