# Supplementary material for: Selective labelling and eradication of antibiotic-tolerant bacterial populations in Pseudomonas aeruginosa biofilms
Source: Nat Commun. 2016 Feb 19;7:10750. doi: 10.1038/ncomms10750 (PMC4762895; doi:10.1038/ncomms10750)
Supplement: Supplementary Data 2 — Total list of P. aeruginosa proteins identifed by SILAC. [file ncomms10750-s3.xlsx]

## Sheet: Supplementary Data 2 Legend
Supplementary data 2: Total List of P. aeruginosa proteins identifed by SILAC

## Sheet: SILAC proteinGroups
Protein IDs	Majority protein IDs	Peptide counts (all)	Peptide counts (razor+unique)	Peptide counts (unique)	Fasta headers	Number of proteins	Peptides	Razor + unique peptides	Unique peptides	Peptides R1	Peptides R2	Peptides R3	Peptides R4	Peptides R5	Razor + unique peptides R1	Razor + unique peptides R2	Razor + unique peptides R3	Razor + unique peptides R4	Razor + unique peptides R5	Unique peptides R1	Unique peptides R2	Unique peptides R3	Unique peptides R4	Unique peptides R5	Sequence coverage [%]	Unique + razor sequence coverage [%]	Unique sequence coverage [%]	Mol. weight [kDa]	Sequence length	Sequence lengths	Q-value	Score	Ratio H/L	Ratio H/L normalized	Ratio H/L variability [%]	Ratio H/L count	Ratio H/L iso-count	Ratio H/L type	Ratio H/L R1	Ratio H/L normalized R1	Ratio H/L variability [%] R1	Ratio H/L count R1	Ratio H/L iso-count R1	Ratio H/L type R1	Ratio H/L R2	Ratio H/L normalized R2	Ratio H/L variability [%] R2	Ratio H/L count R2	Ratio H/L iso-count R2
CON__A2A4G1	CON__A2A4G1	3	1	1	>A2A4G1 TREMBL:A2A4G1 Tax_Id=10090 Gene_Symbol=Krt15 Keratin complex 1, acidic, gene 15	1	3	1	1	0	0	1	2	0	0	0	1	0	0	0	0	1	0	0	6.6	2.6	2.6	49.493	456	456	1	-2	NaN	NaN	NaN	1	0	Median	NaN	NaN	NaN	0	0	Median	NaN	NaN	NaN	0	0
CON__ENSEMBL:ENSBTAP00000001528	CON__ENSEMBL:ENSBTAP00000001528	2	2	2	>ENSEMBL:ENSBTAP00000001528 (Bos taurus) similar to intersectin long isoform 4	1	2	2	2	0	0	1	1	1	0	0	1	1	1	0	0	1	1	1	2	2	2	137.98	1222	1222	0.0051929	1.054	0.43416	0.53362	85.565	4	0	Median	NaN	NaN	NaN	0	0	Median	NaN	NaN	NaN	0	0
CON__ENSEMBL:ENSBTAP00000038253	CON__ENSEMBL:ENSBTAP00000038253	4	2	2	>ENSEMBL:ENSBTAP00000038253 (Bos taurus) 63 kDa protein	1	4	2	2	3	3	2	2	1	1	1	0	1	0	1	1	0	1	0	8.4	4.1	4.1	63.165	606	606	1	-2	2.1306	2.246	163.09	2	0	Median	NaN	NaN	NaN	0	0	Median	NaN	NaN	NaN	1	0
CON__P00761	CON__P00761	1	1	1	>P00761 SWISS-PROT:P00761|TRYP_PIG Trypsin - Sus scrofa (Pig).	1	1	1	1	0	0	0	1	0	0	0	0	1	0	0	0	0	1	0	8.7	8.7	8.7	24.409	231	231	0	39.232	NaN	NaN	NaN	0	0	Median	NaN	NaN	NaN	0	0	Median	NaN	NaN	NaN	0	0
CON__P02533;CON__Q6IFX2;CON__Q61782	CON__P02533	6;2;1	4;2;1	4;2;1	>P02533 SWISS-PROT:P02533 Tax_Id=9606 Gene_Symbol=KRT14 Keratin, type I cytoskeletal 14	3	6	4	4	0	0	0	4	3	0	0	0	2	3	0	0	0	2	3	16.9	13.1	13.1	51.621	472	472;452;93	0	4.2005	NaN	NaN	NaN	1	0	Median	NaN	NaN	NaN	0	0	Median	NaN	NaN	NaN	0	0
CON__P48668;CON__P04259;CON__P02538	CON__P48668;CON__P04259;CON__P02538	4;4;4	3;3;3	1;1;1	>P48668 SWISS-PROT:P48668 Tax_Id=9606 Gene_Symbol=KRT6C Keratin, type II cytoskeletal 6C;>P04259 SWISS-PROT:P04259 Tax_Id=9606 Gene_Symbol=KRT6B Keratin, type II cytoskeletal 6B;>P02538 SWISS-PROT:P02538 Tax_Id=9606 Gene_Symbol=KRT6A Keratin, type II cytos	3	4	3	1	0	0	0	3	1	0	0	0	2	1	0	0	0	0	1	10.5	8.3	3.4	60.024	564	564;564;564	0	2.2349	NaN	NaN	NaN	1	0	Median	NaN	NaN	NaN	0	0	Median	NaN	NaN	NaN	0	0
CON__P02768-1	CON__P02768-1	6	6	6	>P02768-1 SWISS-PROT:P02768-1 Tax_Id=9606 Gene_Symbol=ALB Isoform 1 of Serum albumin precursor	1	6	6	6	0	0	0	5	3	0	0	0	5	3	0	0	0	5	3	14.8	14.8	14.8	69.366	609	609	0	20.358	NaN	NaN	NaN	0	0	Median	NaN	NaN	NaN	0	0	Median	NaN	NaN	NaN	0	0
CON__P02769	CON__P02769	2	2	2	>P02769 SWISS-PROT:P02769 (Bos taurus) Bovine serum albumin precursor	1	2	2	2	1	1	0	0	0	1	1	0	0	0	1	1	0	0	0	4.6	4.6	4.6	69.293	607	607	0	2.2783	NaN	NaN	NaN	0	0	Median	NaN	NaN	NaN	0	0	Median	NaN	NaN	NaN	0	0
CON__P04264;CON__Q8BGZ7	CON__P04264	17;1	17;1	14;0	>P04264 SWISS-PROT:P04264 Tax_Id=9606 Gene_Symbol=KRT1 Keratin, type II cytoskeletal 1	2	17	17	14	8	7	9	13	9	8	7	9	13	9	5	4	6	11	8	38.7	38.7	34.6	66.017	644	644;551	0	267.83	NaN	NaN	NaN	1	0	Median	NaN	NaN	NaN	0	0	Median	NaN	NaN	NaN	1	0
CON__P13645;CON__P08779;CON__Q148H6;CON__Q7Z3Y7;CON__Q2M2I5	CON__P13645	17;2;1;1;1	17;2;1;1;1	11;0;0;0;0	>P13645 SWISS-PROT:P13645 Tax_Id=9606 Gene_Symbol=KRT10 Keratin, type I cytoskeletal 10	5	17	17	11	4	5	3	12	7	4	5	3	12	7	2	5	2	8	6	40	40	31.9	59.51	593	593;473;464;486;525	0	176.78	0.22749	0.25011	124.37	5	0	Median	0.72299	0.56298	183.72	2	0	Median	NaN	NaN	NaN	0	0
CON__P35527	CON__P35527	13	13	13	>P35527 SWISS-PROT:P35527 Tax_Id=9606 Gene_Symbol=KRT9 Keratin, type I cytoskeletal 9	1	13	13	13	3	4	3	7	5	3	4	3	7	5	3	4	3	7	5	33.1	33.1	33.1	62.129	623	623	0	174.38	NaN	NaN	NaN	0	0	Median	NaN	NaN	NaN	0	0	Median	NaN	NaN	NaN	0	0
CON__P35908;CON__Q8VED5;CON__O95678;CON__Q6IFZ6;CON__Q7Z794	CON__P35908	9;1;1;1;1	8;1;1;0;0	6;0;0;0;0	>P35908 SWISS-PROT:P35908 Tax_Id=9606 Gene_Symbol=KRT2 Keratin, type II cytoskeletal 2 epidermal	5	9	8	6	1	1	1	6	6	0	0	0	6	5	0	0	0	4	4	19.7	17.8	13.8	65.865	645	645;531;551;572;578	0	50.555	NaN	NaN	NaN	1	0	Median	NaN	NaN	NaN	0	0	Median	NaN	NaN	NaN	0	0
CON__Q3KUS7	CON__Q3KUS7	1	1	1	>Q3KUS7 TREMBL:Q3KUS7 (Bos taurus) Complement factor B	1	1	1	1	0	0	0	0	1	0	0	0	0	1	0	0	0	0	1	1.3	1.3	1.3	85.411	760	760	1	-2	NaN	NaN	NaN	0	0	Median	NaN	NaN	NaN	0	0	Median	NaN	NaN	NaN	0	0
CON__Q922U2;CON__Q5XQN5	CON__Q922U2;CON__Q5XQN5	3;2	2;1	1;0	>Q922U2 SWISS-PROT:Q922U2 Tax_Id=10090 Gene_Symbol=Krt5 Keratin, type II cytoskeletal 5;>Q5XQN5 SWISS-PROT:Q5XQN5 (Bos taurus) Keratin, type II cytoskeletal 5	2	3	2	1	1	2	1	3	0	0	1	0	2	0	0	1	0	1	0	8.4	6.4	2.9	61.766	580	580;601	0.00025259	2.0275	0.13885	0.13892	23.809	2	0	Median	NaN	NaN	NaN	0	0	Median	NaN	NaN	NaN	1	0
gi|9951552|gb|AAG08628.1|AE004936_11;gi|660509840|gb|AID76449.1|;gi|651879312|ref|YP_008709444.1|;gi|651869615|ref|YP_008697163.1|;gi|60593814|pdb|1W5Q|B;gi|60593813|pdb|1W5Q|A;gi|60593812|pdb|1W5P|B;gi|60593811|pdb|1W5P|A;gi|60593810|pdb|1W5O|B;gi|60593809|pdb|1W5O|A;gi|60593808|pdb|1W5N|B;gi|60593807|pdb|1W5N|A;gi|60593806|pdb|1W5M|B;gi|60593805|pdb|1W5M|A;gi|60593804|pdb|1W56|B;gi|60593803|pdb…	gi|9951552|gb|AAG08628.1|AE004936_11;gi|660509840|gb|AID76449.1|;gi|651879312|ref|YP_008709444.1|;gi|651869615|ref|YP_008697163.1|;gi|60593814|pdb|1W5Q|B;gi|60593813|pdb|1W5Q|A;gi|60593812|pdb|1W5P|B;gi|60593811|pdb|1W5P|A;gi|60593810|pdb|1W5O|B;gi|60593809|pdb|1W5O|A;gi|60593808|pdb|1W5N|B;gi|60593807|pdb|1W5N|A;gi|60593806|pdb|1W5M|B;gi|60593805|pdb|1W5M|A;gi|60593804|pdb|1W56|B;gi|60593803|pdb…	16;16;16;16;16;16;16;16;16;16;16;16;16;16;16;16;16;16;16;16;16;16;16	16;16;16;16;16;16;16;16;16;16;16;16;16;16;16;16;16;16;16;16;16;16;16	16;16;16;16;16;16;16;16;16;16;16;16;16;16;16;16;16;16;16;16;16;16;16	>gi|9951552|gb|AAG08628.1|AE004936_11 delta-aminolevulinic acid dehydratase [Pseudomonas aeruginosa PAO1];>gi|660509840|gb|AID76449.1| delta-aminolevulinic acid dehydratase [Pseudomonas aeruginosa PAO1H2O];>gi|651879312|ref|YP_008709444.1| delta-aminolevul	23	16	16	16	11	11	11	13	9	11	11	11	13	9	11	11	11	13	9	49.9	49.9	49.9	37.037	337	337;337;337;337;337;337;337;337;337;337;337;337;337;337;337;337;337;337;337;337;337;337;337	0	323.31	1.0826	0.68995	29.288	43	0	Median	1.1377	0.75814	10.755	9	0	Median	1.118	0.69288	43.087	11	0
gi|9949223|gb|AAG06500.1|AE004735_7;gi|81622241|sp|Q9HZA7.1|ACCD_PSEAE;gi|660507729|gb|AID74338.1|;gi|651879640|ref|YP_008707284.1|;gi|651870463|ref|YP_008695003.1|;gi|553900052|gb|AGY73584.1|;gi|553887964|gb|AGY64658.1|;gi|375047871|gb|EHS40408.1|;gi|375040501|gb|EHS33260.1|;gi|15598308|ref|NP_251802.1|;gi|10336562|dbj|BAB13795.1|	gi|9949223|gb|AAG06500.1|AE004735_7;gi|81622241|sp|Q9HZA7.1|ACCD_PSEAE;gi|660507729|gb|AID74338.1|;gi|651879640|ref|YP_008707284.1|;gi|651870463|ref|YP_008695003.1|;gi|553900052|gb|AGY73584.1|;gi|553887964|gb|AGY64658.1|;gi|375047871|gb|EHS40408.1|;gi|375040501|gb|EHS33260.1|;gi|15598308|ref|NP_251802.1|;gi|10336562|dbj|BAB13795.1|	18;18;18;18;18;18;18;18;18;18;18	18;18;18;18;18;18;18;18;18;18;18	18;18;18;18;18;18;18;18;18;18;18	>gi|9949223|gb|AAG06500.1|AE004735_7 acetyl-CoA carboxylase beta subunit [Pseudomonas aeruginosa PAO1];>gi|81622241|sp|Q9HZA7.1|ACCD_PSEAE RecName: Full=Acetyl-coenzyme A carboxylase carboxyl transferase subunit beta; Short=ACCase subunit beta; Short=Acety	11	18	18	18	12	11	13	12	11	12	11	13	12	11	12	11	13	12	11	70.3	70.3	70.3	31.843	290	290;290;290;290;290;290;290;290;290;290;290	0	323.31	1.245	1.0039	26.499	83	0	Median	1.3745	1.0316	24.713	14	0	Median	1.3542	1.0155	31.283	19	0
gi|9949222|gb|AAG06499.1|AE004735_6;gi|660507728|gb|AID74337.1|;gi|651876074|ref|YP_008707283.1|;gi|651869916|ref|YP_008695002.1|;gi|553896486|gb|AGY70018.1|;gi|553887417|gb|AGY64111.1|;gi|375047870|gb|EHS40407.1|;gi|375040500|gb|EHS33259.1|;gi|15598307|ref|NP_251801.1|;gi|10336563|dbj|BAB13796.1|	gi|9949222|gb|AAG06499.1|AE004735_6;gi|660507728|gb|AID74337.1|;gi|651876074|ref|YP_008707283.1|;gi|651869916|ref|YP_008695002.1|;gi|553896486|gb|AGY70018.1|;gi|553887417|gb|AGY64111.1|;gi|375047870|gb|EHS40407.1|;gi|375040500|gb|EHS33259.1|;gi|15598307|ref|NP_251801.1|;gi|10336563|dbj|BAB13796.1|	14;14;14;14;14;14;14;14;14;14	14;14;14;14;14;14;14;14;14;14	14;14;14;14;14;14;14;14;14;14	>gi|9949222|gb|AAG06499.1|AE004735_6 folylpolyglutamate synthetase [Pseudomonas aeruginosa PAO1];>gi|660507728|gb|AID74337.1| folylpolyglutamate synthetase [Pseudomonas aeruginosa PAO1H2O];>gi|651876074|ref|YP_008707283.1| bifunctional FolC family protein	10	14	14	14	13	14	13	9	7	13	14	13	9	7	13	14	13	9	7	52.9	52.9	52.9	46.505	429	429;429;429;429;429;429;429;429;429;429	0	323.31	1.6626	1.2602	16.244	18	0	Median	1.987	1.3039	22.326	4	0	Median	1.9225	1.2449	18.445	5	0
gi|375042639|gb|EHS35287.1|;gi|375043065|gb|EHS35696.1|;gi|9949221|gb|AAG06498.1|AE004735_5;gi|660507727|gb|AID74336.1|;gi|651878486|ref|YP_008707282.1|;gi|651869101|ref|YP_008695001.1|;gi|553898898|gb|AGY72430.1|;gi|553886602|gb|AGY63296.1|;gi|15598306|ref|NP_251800.1|;gi|10336564|dbj|BAB13797.1|	gi|375042639|gb|EHS35287.1|;gi|375043065|gb|EHS35696.1|;gi|9949221|gb|AAG06498.1|AE004735_5;gi|660507727|gb|AID74336.1|;gi|651878486|ref|YP_008707282.1|;gi|651869101|ref|YP_008695001.1|;gi|553898898|gb|AGY72430.1|;gi|553886602|gb|AGY63296.1|;gi|15598306|ref|NP_251800.1|;gi|10336564|dbj|BAB13797.1|	4;4;4;4;4;4;4;4;4;4	4;4;4;4;4;4;4;4;4;4	4;4;4;4;4;4;4;4;4;4	>gi|375042639|gb|EHS35287.1| hypothetical protein O1Q_28292, partial [Pseudomonas aeruginosa MPAO1/P2];>gi|375043065|gb|EHS35696.1| hypothetical protein O1O_16611, partial [Pseudomonas aeruginosa MPAO1/P1];>gi|9949221|gb|AAG06498.1|AE004735_5 hypothetical	10	4	4	4	2	3	3	2	1	2	3	3	2	1	2	3	3	2	1	35.8	35.8	35.8	12.104	109	109;117;219;219;219;219;219;219;219;219	0	59.543	NaN	NaN	NaN	0	0	Median	NaN	NaN	NaN	0	0	Median	NaN	NaN	NaN	0	0
gi|660507726|gb|AID74335.1|;gi|651878557|ref|YP_008707281.1|;gi|651871885|ref|YP_008695000.1|;gi|553898969|gb|AGY72501.1|;gi|553889386|gb|AGY66080.1|;gi|10336565|dbj|BAB13798.1|;gi|9949220|gb|AAG06497.1|AE004735_4;gi|375043066|gb|EHS35697.1|;gi|375042638|gb|EHS35286.1|;gi|15598305|ref|NP_251799.1|	gi|660507726|gb|AID74335.1|;gi|651878557|ref|YP_008707281.1|;gi|651871885|ref|YP_008695000.1|;gi|553898969|gb|AGY72501.1|;gi|553889386|gb|AGY66080.1|;gi|10336565|dbj|BAB13798.1|;gi|9949220|gb|AAG06497.1|AE004735_4;gi|375043066|gb|EHS35697.1|;gi|375042638|gb|EHS35286.1|;gi|15598305|ref|NP_251799.1|	1;1;1;1;1;1;1;1;1;1	1;1;1;1;1;1;1;1;1;1	1;1;1;1;1;1;1;1;1;1	>gi|660507726|gb|AID74335.1| putative colicin V production protein [Pseudomonas aeruginosa PAO1H2O];>gi|651878557|ref|YP_008707281.1| colicin V production family protein [Pseudomonas aeruginosa PAO1-VE13];>gi|651871885|ref|YP_008695000.1| colicin V product	10	1	1	1	1	1	1	0	0	1	1	1	0	0	1	1	1	0	0	5.8	5.8	5.8	18.107	171	171;171;171;171;171;171;180;180;180;180	0	3.3629	NaN	NaN	NaN	0	0	Median	NaN	NaN	NaN	0	0	Median	NaN	NaN	NaN	0	0
gi|9951686|gb|AAG08750.1|AE004948_6;gi|660509962|gb|AID76571.1|;gi|651875074|ref|YP_008709567.1|;gi|651869998|ref|YP_008697286.1|;gi|633996|dbj|BAA08138.1|;gi|553895486|gb|AGY69018.1|;gi|553887499|gb|AGY64193.1|;gi|375049703|gb|EHS42193.1|;gi|375042101|gb|EHS34768.1|;gi|15600558|ref|NP_254052.1|;gi|10720208|sp|Q51547.1|PHOU_PSEAE;gi|757819133|pdb|4Q25|B;gi|757819132|pdb|4Q25|A	gi|9951686|gb|AAG08750.1|AE004948_6;gi|660509962|gb|AID76571.1|;gi|651875074|ref|YP_008709567.1|;gi|651869998|ref|YP_008697286.1|;gi|633996|dbj|BAA08138.1|;gi|553895486|gb|AGY69018.1|;gi|553887499|gb|AGY64193.1|;gi|375049703|gb|EHS42193.1|;gi|375042101|gb|EHS34768.1|;gi|15600558|ref|NP_254052.1|;gi|10720208|sp|Q51547.1|PHOU_PSEAE;gi|757819133|pdb|4Q25|B;gi|757819132|pdb|4Q25|A	17;17;17;17;17;17;17;17;17;17;17;17;17	17;17;17;17;17;17;17;17;17;17;17;17;17	17;17;17;17;17;17;17;17;17;17;17;17;17	>gi|9951686|gb|AAG08750.1|AE004948_6 phosphate uptake regulatory protein PhoU [Pseudomonas aeruginosa PAO1];>gi|660509962|gb|AID76571.1| phosphate uptake regulatory protein PhoU [Pseudomonas aeruginosa PAO1H2O];>gi|651875074|ref|YP_008709567.1| phosphate t	13	17	17	17	12	10	11	6	4	12	10	11	6	4	12	10	11	6	4	64.9	64.9	64.9	27.487	242	242;242;242;242;242;242;242;242;242;242;242;250;250	0	323.31	1.3611	1.0244	12.74	6	0	Median	1.3823	1.1136	5.9693	3	0	Median	NaN	NaN	NaN	1	0
gi|9951651|gb|AAG08717.1|AE004946_1;gi|660509929|gb|AID76538.1|;gi|651876147|ref|YP_008709534.1|;gi|651870087|ref|YP_008697253.1|;gi|553896559|gb|AGY70091.1|;gi|553887588|gb|AGY64282.1|;gi|375049984|gb|EHS42471.1|;gi|375042068|gb|EHS34735.1|;gi|15600525|ref|NP_254019.1|;gi|1079662|gb|AAC44428.1|	gi|9951651|gb|AAG08717.1|AE004946_1;gi|660509929|gb|AID76538.1|;gi|651876147|ref|YP_008709534.1|;gi|651870087|ref|YP_008697253.1|;gi|553896559|gb|AGY70091.1|;gi|553887588|gb|AGY64282.1|;gi|375049984|gb|EHS42471.1|;gi|375042068|gb|EHS34735.1|;gi|15600525|ref|NP_254019.1|;gi|1079662|gb|AAC44428.1|	19;19;19;19;19;19;19;19;19;19	19;19;19;19;19;19;19;19;19;19	19;19;19;19;19;19;19;19;19;19	>gi|9951651|gb|AAG08717.1|AE004946_1 catabolite repression control protein [Pseudomonas aeruginosa PAO1];>gi|660509929|gb|AID76538.1| catabolite repression control protein [Pseudomonas aeruginosa PAO1H2O];>gi|651876147|ref|YP_008709534.1| exodeoxyribonucle	10	19	19	19	15	15	16	12	9	15	15	16	12	9	15	15	16	12	9	76.1	76.1	76.1	29.844	259	259;259;259;259;259;259;259;259;259;259	0	323.31	2.5358	1.6592	26.514	24	0	Median	2.627	2.1466	32.543	5	0	Median	2.5479	1.7676	12	6	0
gi|9951878|gb|AAG08924.1|AE004966_6;gi|651879153|ref|YP_008709744.1|;gi|651871539|ref|YP_008697462.1|;gi|553899565|gb|AGY73097.1|;gi|553889040|gb|AGY65734.1|;gi|375049637|gb|EHS42128.1|;gi|375042780|gb|EHS35424.1|;gi|15600732|ref|NP_254226.1|;gi|108884831|sp|Q9HT35.1|GCH4_PSEAE;gi|660510137|gb|AID76746.1|	gi|9951878|gb|AAG08924.1|AE004966_6;gi|651879153|ref|YP_008709744.1|;gi|651871539|ref|YP_008697462.1|;gi|553899565|gb|AGY73097.1|;gi|553889040|gb|AGY65734.1|;gi|375049637|gb|EHS42128.1|;gi|375042780|gb|EHS35424.1|;gi|15600732|ref|NP_254226.1|;gi|108884831|sp|Q9HT35.1|GCH4_PSEAE;gi|660510137|gb|AID76746.1|	13;13;13;13;13;13;13;13;13;12	13;13;13;13;13;13;13;13;13;12	13;13;13;13;13;13;13;13;13;12	>gi|9951878|gb|AAG08924.1|AE004966_6 hypothetical protein PA5539 [Pseudomonas aeruginosa PAO1];>gi|651879153|ref|YP_008709744.1| type I GTP cyclohydrolase folE2 family protein [Pseudomonas aeruginosa PAO1-VE13];>gi|651871539|ref|YP_008697462.1| type I GTP	10	13	13	13	13	10	7	0	0	13	10	7	0	0	13	10	7	0	0	71.1	71.1	71.1	32.415	298	298;298;298;298;298;298;298;298;298;298	0	323.31	1.9332	1.387	16.765	13	0	Median	1.9561	1.4043	11.643	5	0	Median	1.9369	1.3559	26.398	4	0
gi|9946935|gb|AAG04413.1|AE004534_11;gi|81857343|sp|Q9I4V0.1|2NPD_PSEAE;gi|651879555|ref|YP_008705147.1|;gi|651869429|ref|YP_008692866.1|;gi|553899967|gb|AGY73499.1|;gi|553886930|gb|AGY63624.1|;gi|375050794|gb|EHS43272.1|;gi|375047119|gb|EHS39668.1|;gi|15596221|ref|NP_249715.1|;gi|109157871|pdb|2GJN|A;gi|109157870|pdb|2GJL|A;gi|660505642|gb|AID72251.1|	gi|9946935|gb|AAG04413.1|AE004534_11;gi|81857343|sp|Q9I4V0.1|2NPD_PSEAE;gi|651879555|ref|YP_008705147.1|;gi|651869429|ref|YP_008692866.1|;gi|553899967|gb|AGY73499.1|;gi|553886930|gb|AGY63624.1|;gi|375050794|gb|EHS43272.1|;gi|375047119|gb|EHS39668.1|;gi|15596221|ref|NP_249715.1|;gi|109157871|pdb|2GJN|A;gi|109157870|pdb|2GJL|A;gi|660505642|gb|AID72251.1|	11;11;11;11;11;11;11;11;11;11;11;10	11;11;11;11;11;11;11;11;11;11;11;10	11;11;11;11;11;11;11;11;11;11;11;10	>gi|9946935|gb|AAG04413.1|AE004534_11 2-Nitropropane Dioxygenase [Pseudomonas aeruginosa PAO1];>gi|81857343|sp|Q9I4V0.1|2NPD_PSEAE RecName: Full=Nitronate monooxygenase; AltName: Full=Nitroalkane oxidase;>gi|651879555|ref|YP_008705147.1| nitronate monooxyg	12	11	11	11	9	8	9	4	2	9	8	9	4	2	9	8	9	4	2	56.4	56.4	56.4	34.819	328	328;328;328;328;328;328;328;328;328;328;328;328	0	117.59	1.77	1.2492	19.145	6	0	Median	NaN	NaN	NaN	1	0	Median	NaN	NaN	NaN	1	0
gi|375041786|gb|EHS34465.1|;gi|9951409|gb|AAG08497.1|AE004924_2;gi|651874760|ref|YP_008709309.1|;gi|651871892|ref|YP_008697028.1|;gi|56748932|sp|O33407.1|ESTA_PSEAE;gi|553895172|gb|AGY68704.1|;gi|553889393|gb|AGY66087.1|;gi|375048715|gb|EHS41231.1|;gi|2218156|gb|AAB61674.1|;gi|15600305|ref|NP_253799.1|;gi|10945103|emb|CAC14200.1|;gi|660509705|gb|AID76314.1|	gi|375041786|gb|EHS34465.1|;gi|9951409|gb|AAG08497.1|AE004924_2;gi|651874760|ref|YP_008709309.1|;gi|651871892|ref|YP_008697028.1|;gi|56748932|sp|O33407.1|ESTA_PSEAE;gi|553895172|gb|AGY68704.1|;gi|553889393|gb|AGY66087.1|;gi|375048715|gb|EHS41231.1|;gi|2218156|gb|AAB61674.1|;gi|15600305|ref|NP_253799.1|;gi|10945103|emb|CAC14200.1|;gi|660509705|gb|AID76314.1|	28;28;28;28;28;28;28;28;28;28;28;21	28;28;28;28;28;28;28;28;28;28;28;21	28;28;28;28;28;28;28;28;28;28;28;21	>gi|375041786|gb|EHS34465.1| esterase EstA [Pseudomonas aeruginosa MPAO1/P1];>gi|9951409|gb|AAG08497.1|AE004924_2 esterase EstA [Pseudomonas aeruginosa PAO1];>gi|651874760|ref|YP_008709309.1| esterase estA [Pseudomonas aeruginosa PAO1-VE13];>gi|651871892|r	12	28	28	28	19	22	20	14	15	19	22	20	14	15	19	22	20	14	15	60.5	60.5	60.5	69.208	643	643;646;646;646;646;646;646;646;646;646;663;646	0	323.31	0.57729	0.60776	14.905	19	0	Median	0.81731	0.58603	7.4295	2	0	Median	0.8556	0.64962	21.531	3	0
gi|375050024|gb|EHS42510.1|;gi|375045873|gb|EHS38446.1|;gi|9946175|gb|AAG03717.1|AE004470_11;gi|300581181|emb|CBV21859.1|;gi|259654263|emb|CBG08337.1|;gi|15595525|ref|NP_249019.1|;gi|651879686|ref|YP_008704439.1|;gi|651873286|ref|YP_008692158.1|;gi|553900098|gb|AGY73630.1|;gi|553890787|gb|AGY67481.1|;gi|10945105|emb|CAC14201.1|;gi|660504963|gb|AID71572.1|	gi|375050024|gb|EHS42510.1|;gi|375045873|gb|EHS38446.1|;gi|9946175|gb|AAG03717.1|AE004470_11;gi|300581181|emb|CBV21859.1|;gi|259654263|emb|CBG08337.1|;gi|15595525|ref|NP_249019.1|;gi|651879686|ref|YP_008704439.1|;gi|651873286|ref|YP_008692158.1|;gi|553900098|gb|AGY73630.1|;gi|553890787|gb|AGY67481.1|;gi|10945105|emb|CAC14201.1|;gi|660504963|gb|AID71572.1|	38;38;38;38;38;38;38;38;38;38;38;29	38;38;38;38;38;38;38;38;38;38;38;29	38;38;38;38;38;38;38;38;38;38;38;29	>gi|375050024|gb|EHS42510.1| hypothetical protein O1Q_10986 [Pseudomonas aeruginosa MPAO1/P2];>gi|375045873|gb|EHS38446.1| hypothetical protein O1O_06916 [Pseudomonas aeruginosa MPAO1/P1];>gi|9946175|gb|AAG03717.1|AE004470_11 hypothetical protein PA0328 [P	12	38	38	38	26	26	26	22	18	26	26	26	22	18	26	26	26	22	18	66	66	66	68.75	630	630;630;647;647;647;647;658;658;658;658;673;658	0	323.31	0.53063	0.61022	24.787	39	0	Median	NaN	NaN	NaN	1	0	Median	NaN	NaN	NaN	1	0
gi|9947363|gb|AAG04804.1|AE004571_3;gi|660506014|gb|AID72623.1|;gi|651878896|ref|YP_008705543.1|;gi|651871302|ref|YP_008693262.1|;gi|553899308|gb|AGY72840.1|;gi|553888803|gb|AGY65497.1|;gi|375047917|gb|EHS40452.1|;gi|375047490|gb|EHS40036.1|;gi|15596612|ref|NP_250106.1|;gi|109659789|emb|CAK55506.1|	gi|9947363|gb|AAG04804.1|AE004571_3;gi|660506014|gb|AID72623.1|;gi|651878896|ref|YP_008705543.1|;gi|651871302|ref|YP_008693262.1|;gi|553899308|gb|AGY72840.1|;gi|553888803|gb|AGY65497.1|;gi|375047917|gb|EHS40452.1|;gi|375047490|gb|EHS40036.1|;gi|15596612|ref|NP_250106.1|;gi|109659789|emb|CAK55506.1|	2;2;2;2;2;2;2;2;2;2	2;2;2;2;2;2;2;2;2;2	2;2;2;2;2;2;2;2;2;2	>gi|9947363|gb|AAG04804.1|AE004571_3 hypothetical protein PA1415 [Pseudomonas aeruginosa PAO1];>gi|660506014|gb|AID72623.1| putative hydrolase [Pseudomonas aeruginosa PAO1H2O];>gi|651878896|ref|YP_008705543.1| metallo-beta-lactamase domain-containing prote	10	2	2	2	0	0	2	0	0	0	0	2	0	0	0	0	2	0	0	14.5	14.5	14.5	27.478	242	242;242;242;242;242;242;242;242;242;242	0	9.8466	NaN	NaN	NaN	0	0	Median	NaN	NaN	NaN	0	0	Median	NaN	NaN	NaN	0	0
gi|660504828|gb|AID71437.1|;gi|651875341|ref|YP_008704304.1|;gi|651872982|ref|YP_008692023.1|;gi|553895753|gb|AGY69285.1|;gi|553890483|gb|AGY67177.1|;gi|375046738|gb|EHS39294.1|;gi|375043906|gb|EHS36520.1|;gi|15600764|ref|NP_248885.1|;gi|110227055|gb|ABG56537.1|	gi|660504828|gb|AID71437.1|;gi|651875341|ref|YP_008704304.1|;gi|651872982|ref|YP_008692023.1|;gi|553895753|gb|AGY69285.1|;gi|553890483|gb|AGY67177.1|;gi|375046738|gb|EHS39294.1|;gi|375043906|gb|EHS36520.1|;gi|15600764|ref|NP_248885.1|;gi|110227055|gb|ABG56537.1|	17;17;17;17;17;17;17;17;17	17;17;17;17;17;17;17;17;17	17;17;17;17;17;17;17;17;17	>gi|660504828|gb|AID71437.1| putative NAD(P) transhydrogenase, subunit alpha part 1 [Pseudomonas aeruginosa PAO1H2O];>gi|651875341|ref|YP_008704304.1| D-isomer specific 2-hydroxyacid dehydrogenase, NAD binding domain protein [Pseudomonas aeruginosa PAO1-VE	9	17	17	17	13	13	12	12	11	13	13	12	12	11	13	13	12	12	11	64.5	64.5	64.5	38.682	372	372;372;372;372;372;372;372;372;372	0	256.48	2.265	1.4484	29.066	50	0	Median	2.3927	1.6213	9.0614	9	0	Median	2.3701	1.7265	21.583	11	0
gi|9949978|gb|AAG07192.1|AE004798_15;gi|651875410|ref|YP_008707985.1|;gi|651873556|ref|YP_008695704.1|;gi|553895822|gb|AGY69354.1|;gi|553891057|gb|AGY67751.1|;gi|375051369|gb|EHS43838.1|;gi|375043630|gb|EHS36246.1|;gi|15599000|ref|NP_252494.1|;gi|110591427|pdb|2FI7|B;gi|110591426|pdb|2FI7|A;gi|660508388|gb|AID74997.1|;gi|1162960|gb|AAB40949.1|;gi|112491394|pdb|2HO1|B;gi|112491393|pdb|2HO1|A	gi|9949978|gb|AAG07192.1|AE004798_15;gi|651875410|ref|YP_008707985.1|;gi|651873556|ref|YP_008695704.1|;gi|553895822|gb|AGY69354.1|;gi|553891057|gb|AGY67751.1|;gi|375051369|gb|EHS43838.1|;gi|375043630|gb|EHS36246.1|;gi|15599000|ref|NP_252494.1|;gi|110591427|pdb|2FI7|B;gi|110591426|pdb|2FI7|A;gi|660508388|gb|AID74997.1|;gi|1162960|gb|AAB40949.1|;gi|112491394|pdb|2HO1|B;gi|112491393|pdb|2HO1|A	14;14;14;14;14;14;14;14;14;14;10;9;9;9	14;14;14;14;14;14;14;14;14;14;10;9;9;9	14;14;14;14;14;14;14;14;14;14;10;9;9;9	>gi|9949978|gb|AAG07192.1|AE004798_15 type 4 fimbrial biogenesis protein PilF [Pseudomonas aeruginosa PAO1];>gi|651875410|ref|YP_008707985.1| type IV pilus biogenesis/stability protein PilW [Pseudomonas aeruginosa PAO1-VE13];>gi|651873556|ref|YP_008695704.	14	14	14	14	13	12	12	5	5	13	12	12	5	5	13	12	12	5	5	57.5	57.5	57.5	28.537	252	252;252;252;252;252;252;252;252;265;265;252;198;252;252	0	242.36	1.7379	1.1389	43.135	44	0	Median	1.7234	1.1145	11.368	12	0	Median	1.7159	1.1282	9.7889	9	0
gi|9949214|gb|AAG06492.1|AE004734_10;gi|431184|emb|CAA48581.1|;gi|15598300|ref|NP_251794.1|;gi|11132376|sp|Q51575.1|GSPN_PSEAE;gi|660507721|gb|AID74330.1|;gi|651879768|ref|YP_008707276.1|;gi|651873219|ref|YP_008694995.1|;gi|553900180|gb|AGY73712.1|;gi|553890720|gb|AGY67414.1|;gi|375043071|gb|EHS35702.1|;gi|375042633|gb|EHS35281.1|	gi|9949214|gb|AAG06492.1|AE004734_10;gi|431184|emb|CAA48581.1|;gi|15598300|ref|NP_251794.1|;gi|11132376|sp|Q51575.1|GSPN_PSEAE;gi|660507721|gb|AID74330.1|;gi|651879768|ref|YP_008707276.1|;gi|651873219|ref|YP_008694995.1|;gi|553900180|gb|AGY73712.1|;gi|553890720|gb|AGY67414.1|;gi|375043071|gb|EHS35702.1|;gi|375042633|gb|EHS35281.1|	5;5;5;5;4;4;4;4;4;4;4	5;5;5;5;4;4;4;4;4;4;4	5;5;5;5;4;4;4;4;4;4;4	>gi|9949214|gb|AAG06492.1|AE004734_10 secretion protein XcpP [Pseudomonas aeruginosa PAO1];>gi|431184|emb|CAA48581.1| XcpP [Pseudomonas aeruginosa PAO1];>gi|15598300|ref|NP_251794.1| secretion protein XcpP [Pseudomonas aeruginosa PAO1];>gi|11132376|sp|Q515	11	5	5	5	4	4	3	1	0	4	4	3	1	0	4	4	3	1	0	46.8	46.8	46.8	25.496	235	235;235;235;235;218;218;218;218;218;218;218	0	51.761	3.8936	2.6291	15.111	3	0	Median	NaN	NaN	NaN	1	0	Median	NaN	NaN	NaN	1	0
gi|9948010|gb|AAG05395.1|AE004627_3;gi|651876530|ref|YP_008706151.1|;gi|651872841|ref|YP_008693870.1|;gi|553896942|gb|AGY70474.1|;gi|553890342|gb|AGY67036.1|;gi|375048935|gb|EHS41448.1|;gi|375044459|gb|EHS37061.1|;gi|15597203|ref|NP_250697.1|;gi|11133449|sp|P57109.1|MAAI_PSEAE;gi|660506617|gb|AID73226.1|	gi|9948010|gb|AAG05395.1|AE004627_3;gi|651876530|ref|YP_008706151.1|;gi|651872841|ref|YP_008693870.1|;gi|553896942|gb|AGY70474.1|;gi|553890342|gb|AGY67036.1|;gi|375048935|gb|EHS41448.1|;gi|375044459|gb|EHS37061.1|;gi|15597203|ref|NP_250697.1|;gi|11133449|sp|P57109.1|MAAI_PSEAE;gi|660506617|gb|AID73226.1|	10;10;10;10;10;10;10;10;10;8	10;10;10;10;10;10;10;10;10;8	10;10;10;10;10;10;10;10;10;8	>gi|9948010|gb|AAG05395.1|AE004627_3 maleylacetoacetate isomerase [Pseudomonas aeruginosa PAO1];>gi|651876530|ref|YP_008706151.1| maleylacetoacetate isomerase [Pseudomonas aeruginosa PAO1-VE13];>gi|651872841|ref|YP_008693870.1| maleylacetoacetate isomerase	10	10	10	10	7	8	7	4	4	7	8	7	4	4	7	8	7	4	4	52.4	52.4	52.4	23.685	212	212;212;212;212;212;212;212;212;212;212	0	230.88	NaN	NaN	NaN	1	0	Median	NaN	NaN	NaN	0	0	Median	NaN	NaN	NaN	0	0
gi|9948589|gb|AAG05920.1|AE004681_2;gi|660507141|gb|AID73750.1|;gi|651877702|ref|YP_008706683.1|;gi|651869250|ref|YP_008694402.1|;gi|553898114|gb|AGY71646.1|;gi|553886751|gb|AGY63445.1|;gi|375045476|gb|EHS38058.1|;gi|375044800|gb|EHS37392.1|;gi|15597728|ref|NP_251222.1|;gi|11134977|sp|P57668.1|TPX_PSEAE	gi|9948589|gb|AAG05920.1|AE004681_2;gi|660507141|gb|AID73750.1|;gi|651877702|ref|YP_008706683.1|;gi|651869250|ref|YP_008694402.1|;gi|553898114|gb|AGY71646.1|;gi|553886751|gb|AGY63445.1|;gi|375045476|gb|EHS38058.1|;gi|375044800|gb|EHS37392.1|;gi|15597728|ref|NP_251222.1|;gi|11134977|sp|P57668.1|TPX_PSEAE	17;17;17;17;17;17;17;17;17;17	17;17;17;17;17;17;17;17;17;17	17;17;17;17;17;17;17;17;17;17	>gi|9948589|gb|AAG05920.1|AE004681_2 thiol peroxidase [Pseudomonas aeruginosa PAO1];>gi|660507141|gb|AID73750.1| thiol peroxidase [Pseudomonas aeruginosa PAO1H2O];>gi|651877702|ref|YP_008706683.1| ahpC/TSA family protein [Pseudomonas aeruginosa PAO1-VE13];	10	17	17	17	14	14	14	12	11	14	14	14	12	11	14	14	14	12	11	95.2	95.2	95.2	17.234	165	165;165;165;165;165;165;165;165;165;165	0	323.31	2.8794	1.8088	21.984	57	0	Median	2.9719	1.8696	22.617	12	0	Median	2.9502	1.9283	16.676	14	0
gi|9949091|gb|AAG06379.1|AE004724_8;gi|660507610|gb|AID74219.1|;gi|651876681|ref|YP_008707164.1|;gi|651871406|ref|YP_008694883.1|;gi|553897093|gb|AGY70625.1|;gi|553888907|gb|AGY65601.1|;gi|375050237|gb|EHS42720.1|;gi|375043184|gb|EHS35815.1|;gi|15598187|ref|NP_251681.1|;gi|11135195|sp|P57112.2|STHA_PSEAE	gi|9949091|gb|AAG06379.1|AE004724_8;gi|660507610|gb|AID74219.1|;gi|651876681|ref|YP_008707164.1|;gi|651871406|ref|YP_008694883.1|;gi|553897093|gb|AGY70625.1|;gi|553888907|gb|AGY65601.1|;gi|375050237|gb|EHS42720.1|;gi|375043184|gb|EHS35815.1|;gi|15598187|ref|NP_251681.1|;gi|11135195|sp|P57112.2|STHA_PSEAE	33;33;33;33;33;33;33;33;33;33	33;33;33;33;33;33;33;33;33;33	33;33;33;33;33;33;33;33;33;33	>gi|9949091|gb|AAG06379.1|AE004724_8 soluble pyridine nucleotide transhydrogenase [Pseudomonas aeruginosa PAO1];>gi|660507610|gb|AID74219.1| soluble pyridine nucleotide transhydrogenase [Pseudomonas aeruginosa PAO1H2O];>gi|651876681|ref|YP_008707164.1| sol	10	33	33	33	28	29	30	18	17	28	29	30	18	17	28	29	30	18	17	78.2	78.2	78.2	51.16	464	464;464;464;464;464;464;464;464;464;464	0	323.31	0.89434	0.59952	13.622	33	0	Median	0.90917	0.58215	14.658	7	0	Median	0.91001	0.59693	14.354	8	0
gi|9947982|gb|AAG05370.1|AE004624_9;gi|660506592|gb|AID73201.1|;gi|651880241|ref|YP_008706126.1|;gi|651871993|ref|YP_008693845.1|;gi|553900653|gb|AGY74185.1|;gi|553889494|gb|AGY66188.1|;gi|375048910|gb|EHS41423.1|;gi|375044538|gb|EHS37137.1|;gi|15597178|ref|NP_250672.1|;gi|11140879|sp|Q9Z4J7.1|EXAA_PSEAE	gi|9947982|gb|AAG05370.1|AE004624_9;gi|660506592|gb|AID73201.1|;gi|651880241|ref|YP_008706126.1|;gi|651871993|ref|YP_008693845.1|;gi|553900653|gb|AGY74185.1|;gi|553889494|gb|AGY66188.1|;gi|375048910|gb|EHS41423.1|;gi|375044538|gb|EHS37137.1|;gi|15597178|ref|NP_250672.1|;gi|11140879|sp|Q9Z4J7.1|EXAA_PSEAE	7;7;7;7;7;7;7;7;7;7	7;7;7;7;7;7;7;7;7;7	7;7;7;7;7;7;7;7;7;7	>gi|9947982|gb|AAG05370.1|AE004624_9 quinoprotein ethanol dehydrogenase [Pseudomonas aeruginosa PAO1];>gi|660506592|gb|AID73201.1| quinoprotein alcohol dehydrogenase [Pseudomonas aeruginosa PAO1H2O];>gi|651880241|ref|YP_008706126.1| quinoprotein ethanol de	10	7	7	7	0	0	0	6	5	0	0	0	6	5	0	0	0	6	5	22.3	22.3	22.3	68.122	623	623;623;623;623;623;623;623;623;623;623	0	32.209	0.49438	0.54546	11.904	4	0	Median	NaN	NaN	NaN	0	0	Median	NaN	NaN	NaN	0	0
gi|9949621|gb|AAG06865.1|AE004768_10;gi|651878865|ref|YP_008707655.1|;gi|651869214|ref|YP_008695374.1|;gi|553899277|gb|AGY72809.1|;gi|553886715|gb|AGY63409.1|;gi|1710203|sp|P54292.1|RHLR_PSEAE;gi|15598673|ref|NP_252167.1|;gi|1117918|gb|AAC44036.1|;gi|375049192|gb|EHS41699.1|;gi|375043439|gb|EHS36063.1|;gi|660508079|gb|AID74688.1|	gi|9949621|gb|AAG06865.1|AE004768_10;gi|651878865|ref|YP_008707655.1|;gi|651869214|ref|YP_008695374.1|;gi|553899277|gb|AGY72809.1|;gi|553886715|gb|AGY63409.1|;gi|1710203|sp|P54292.1|RHLR_PSEAE;gi|15598673|ref|NP_252167.1|;gi|1117918|gb|AAC44036.1|;gi|375049192|gb|EHS41699.1|;gi|375043439|gb|EHS36063.1|;gi|660508079|gb|AID74688.1|	16;16;16;16;16;16;16;16;15;15;14	16;16;16;16;16;16;16;16;15;15;14	16;16;16;16;16;16;16;16;15;15;14	>gi|9949621|gb|AAG06865.1|AE004768_10 transcriptional regulator RhlR [Pseudomonas aeruginosa PAO1];>gi|651878865|ref|YP_008707655.1| regulatory protein SdiA [Pseudomonas aeruginosa PAO1-VE13];>gi|651869214|ref|YP_008695374.1| regulatory protein SdiA [Pseud	11	16	16	16	14	14	14	8	3	14	14	14	8	3	14	14	14	8	3	73.9	73.9	73.9	27.577	241	241;241;241;241;241;241;241;241;234;234;241	0	307.05	1.2904	0.92278	14.912	32	0	Median	1.3049	0.90545	10.087	10	0	Median	1.2823	0.9379	19.554	10	0
gi|9951817|gb|AAG08868.1|AE004961_3;gi|660510082|gb|AID76691.1|;gi|651875485|ref|YP_008709687.1|;gi|651873594|ref|YP_008697406.1|;gi|553895897|gb|AGY69429.1|;gi|553891095|gb|AGY67789.1|;gi|375049582|gb|EHS42073.1|;gi|375042724|gb|EHS35368.1|;gi|15600676|ref|NP_254170.1|;gi|113629|sp|P23747.1|ALGB_PSEAE	gi|9951817|gb|AAG08868.1|AE004961_3;gi|660510082|gb|AID76691.1|;gi|651875485|ref|YP_008709687.1|;gi|651873594|ref|YP_008697406.1|;gi|553895897|gb|AGY69429.1|;gi|553891095|gb|AGY67789.1|;gi|375049582|gb|EHS42073.1|;gi|375042724|gb|EHS35368.1|;gi|15600676|ref|NP_254170.1|;gi|113629|sp|P23747.1|ALGB_PSEAE	24;24;24;24;24;24;24;24;24;24	24;24;24;24;24;24;24;24;24;24	24;24;24;24;24;24;24;24;24;24	>gi|9951817|gb|AAG08868.1|AE004961_3 two-component response regulator AlgB [Pseudomonas aeruginosa PAO1];>gi|660510082|gb|AID76691.1| two-component response regulator AlgB [Pseudomonas aeruginosa PAO1H2O];>gi|651875485|ref|YP_008709687.1| alginate biosynth	10	24	24	24	17	17	15	8	7	17	17	15	8	7	17	17	15	8	7	63.7	63.7	63.7	49.323	449	449;449;449;449;449;449;449;449;449;449	0	323.31	1.4953	1.0608	12.667	28	0	Median	1.5397	1.1737	6.5152	6	0	Median	1.5492	1.0454	8.2926	6	0
gi|375051218|gb|EHS43688.1|;gi|375042911|gb|EHS35547.1|;gi|9951566|gb|AAG08640.1|AE004938_2;gi|660509852|gb|AID76461.1|;gi|651878996|ref|YP_008709457.1|;gi|651869430|ref|YP_008697176.1|;gi|553899408|gb|AGY72940.1|;gi|553886931|gb|AGY63625.1|;gi|15600448|ref|NP_253942.1|;gi|113634|sp|P15275.1|ALGQ_PSEAE	gi|375051218|gb|EHS43688.1|;gi|375042911|gb|EHS35547.1|;gi|9951566|gb|AAG08640.1|AE004938_2;gi|660509852|gb|AID76461.1|;gi|651878996|ref|YP_008709457.1|;gi|651869430|ref|YP_008697176.1|;gi|553899408|gb|AGY72940.1|;gi|553886931|gb|AGY63625.1|;gi|15600448|ref|NP_253942.1|;gi|113634|sp|P15275.1|ALGQ_PSEAE	5;5;5;5;5;5;5;5;5;5	5;5;5;5;5;5;5;5;5;5	5;5;5;5;5;5;5;5;5;5	>gi|375051218|gb|EHS43688.1| anti-RNA polymerase sigma 70 factor [Pseudomonas aeruginosa MPAO1/P2];>gi|375042911|gb|EHS35547.1| anti-RNA polymerase sigma 70 factor [Pseudomonas aeruginosa MPAO1/P1];>gi|9951566|gb|AAG08640.1|AE004938_2 Alginate regulatory p	10	5	5	5	3	3	2	1	0	3	3	2	1	0	3	3	2	1	0	43.8	43.8	43.8	16.424	146	146;146;160;160;160;160;160;160;160;160	0	52.232	2.3191	1.9898	22.77	2	0	Median	2.3191	1.9898	22.77	2	0	Median	NaN	NaN	NaN	0	0
gi|9951572|gb|AAG08646.1|AE004938_8;gi|660509858|gb|AID76467.1|;gi|651875348|ref|YP_008709463.1|;gi|651873617|ref|YP_008697182.1|;gi|553895760|gb|AGY69292.1|;gi|553891118|gb|AGY67812.1|;gi|375051212|gb|EHS43682.1|;gi|375042905|gb|EHS35541.1|;gi|15600454|ref|NP_253948.1|;gi|113635|sp|P26275.1|ALGR_PSEAE;gi|1196739|gb|AAA88427.1|	gi|9951572|gb|AAG08646.1|AE004938_8;gi|660509858|gb|AID76467.1|;gi|651875348|ref|YP_008709463.1|;gi|651873617|ref|YP_008697182.1|;gi|553895760|gb|AGY69292.1|;gi|553891118|gb|AGY67812.1|;gi|375051212|gb|EHS43682.1|;gi|375042905|gb|EHS35541.1|;gi|15600454|ref|NP_253948.1|;gi|113635|sp|P26275.1|ALGR_PSEAE	15;15;15;15;15;15;15;15;15;15;6	15;15;15;15;15;15;15;15;15;15;6	15;15;15;15;15;15;15;15;15;15;6	>gi|9951572|gb|AAG08646.1|AE004938_8 alginate biosynthesis regulatory protein AlgR [Pseudomonas aeruginosa PAO1];>gi|660509858|gb|AID76467.1| alginate biosynthesis regulatory protein AlgR [Pseudomonas aeruginosa PAO1H2O];>gi|651875348|ref|YP_008709463.1| r	11	15	15	15	12	11	12	6	7	12	11	12	6	7	12	11	12	6	7	63.7	63.7	63.7	27.608	248	248;248;248;248;248;248;248;248;248;248;87	0	323.31	1.101	0.8343	18.088	62	0	Median	1.1421	0.7841	18.528	14	0	Median	1.1829	0.81944	15.076	12	0
gi|9946792|gb|AAG04281.1|AE004523_9;gi|660505514|gb|AID72123.1|;gi|651878917|ref|YP_008705013.1|;gi|651869727|ref|YP_008692732.1|;gi|553899329|gb|AGY72861.1|;gi|553887228|gb|AGY63922.1|;gi|375052168|gb|EHS44627.1|;gi|375047252|gb|EHS39801.1|;gi|2668599|gb|AAC71074.1|;gi|15596089|ref|NP_249583.1|;gi|11386630|sp|O30506.2|AOTP_PSEAE;gi|2393909|gb|AAC45652.1|	gi|9946792|gb|AAG04281.1|AE004523_9;gi|660505514|gb|AID72123.1|;gi|651878917|ref|YP_008705013.1|;gi|651869727|ref|YP_008692732.1|;gi|553899329|gb|AGY72861.1|;gi|553887228|gb|AGY63922.1|;gi|375052168|gb|EHS44627.1|;gi|375047252|gb|EHS39801.1|;gi|2668599|gb|AAC71074.1|;gi|15596089|ref|NP_249583.1|;gi|11386630|sp|O30506.2|AOTP_PSEAE	11;11;11;11;11;11;11;11;11;11;11;5	11;11;11;11;11;11;11;11;11;11;11;5	11;11;11;11;11;11;11;11;11;11;11;5	>gi|9946792|gb|AAG04281.1|AE004523_9 arginine/ornithine transport protein AotP [Pseudomonas aeruginosa PAO1];>gi|660505514|gb|AID72123.1| arginine/ornithine transport protein AotP [Pseudomonas aeruginosa PAO1H2O];>gi|651878917|ref|YP_008705013.1| ABC trans	12	11	11	11	7	8	7	8	4	7	8	7	8	4	7	8	7	8	4	46.5	46.5	46.5	27.956	254	254;254;254;254;254;254;254;254;254;254;254;93	0	77.994	1.0094	0.79741	27.343	27	0	Median	1.1617	0.86879	24.019	5	0	Median	1.1302	0.82954	16.224	8	0
gi|9951232|gb|AAG08336.1|AE004908_2;gi|660509548|gb|AID76157.1|;gi|651875336|ref|YP_008709147.1|;gi|651871024|ref|YP_008696866.1|;gi|553895748|gb|AGY69280.1|;gi|553888525|gb|AGY65219.1|;gi|375049366|gb|EHS41866.1|;gi|375043313|gb|EHS35942.1|;gi|15600144|ref|NP_253638.1|;gi|11386963|sp|P57665.1|ORN_PSEAE	gi|9951232|gb|AAG08336.1|AE004908_2;gi|660509548|gb|AID76157.1|;gi|651875336|ref|YP_008709147.1|;gi|651871024|ref|YP_008696866.1|;gi|553895748|gb|AGY69280.1|;gi|553888525|gb|AGY65219.1|;gi|375049366|gb|EHS41866.1|;gi|375043313|gb|EHS35942.1|;gi|15600144|ref|NP_253638.1|;gi|11386963|sp|P57665.1|ORN_PSEAE	7;7;7;7;7;7;7;7;7;7	7;7;7;7;7;7;7;7;7;7	7;7;7;7;7;7;7;7;7;7	>gi|9951232|gb|AAG08336.1|AE004908_2 oligoribonuclease [Pseudomonas aeruginosa PAO1];>gi|660509548|gb|AID76157.1| oligoribonuclease [Pseudomonas aeruginosa PAO1H2O];>gi|651875336|ref|YP_008709147.1| exonuclease family protein [Pseudomonas aeruginosa PAO1-V	10	7	7	7	5	4	5	4	2	5	4	5	4	2	5	4	5	4	2	36.7	36.7	36.7	20.826	180	180;180;180;180;180;180;180;180;180;180	0	118.82	2.4498	1.8212	23.561	12	0	Median	2.1586	1.6062	33.134	3	0	Median	2.7803	2.0196	12.621	3	0
gi|9947503|gb|AAG04933.1|AE004582_11;gi|660506144|gb|AID72753.1|;gi|651878617|ref|YP_008705674.1|;gi|651873107|ref|YP_008693393.1|;gi|553899029|gb|AGY72561.1|;gi|553890608|gb|AGY67302.1|;gi|45363|emb|CAA40906.1|;gi|45278|emb|CAA41305.1|;gi|375046537|gb|EHS39097.1|;gi|375041277|gb|EHS33984.1|;gi|15596741|ref|NP_250235.1|;gi|151023|gb|AAA25713.1|;gi|113931|sp|P23926.1|ANR_PSEAE	gi|9947503|gb|AAG04933.1|AE004582_11;gi|660506144|gb|AID72753.1|;gi|651878617|ref|YP_008705674.1|;gi|651873107|ref|YP_008693393.1|;gi|553899029|gb|AGY72561.1|;gi|553890608|gb|AGY67302.1|;gi|45363|emb|CAA40906.1|;gi|45278|emb|CAA41305.1|;gi|375046537|gb|EHS39097.1|;gi|375041277|gb|EHS33984.1|;gi|15596741|ref|NP_250235.1|;gi|151023|gb|AAA25713.1|;gi|113931|sp|P23926.1|ANR_PSEAE	9;9;9;9;9;9;9;9;9;9;9;9;9	9;9;9;9;9;9;9;9;9;9;9;9;9	9;9;9;9;9;9;9;9;9;9;9;9;9	>gi|9947503|gb|AAG04933.1|AE004582_11 transcriptional regulator Anr [Pseudomonas aeruginosa PAO1];>gi|660506144|gb|AID72753.1| transcriptional regulator Anr [Pseudomonas aeruginosa PAO1H2O];>gi|651878617|ref|YP_008705674.1| cyclic nucleotide-binding domain	13	9	9	9	8	8	8	4	1	8	8	8	4	1	8	8	8	4	1	43.4	43.4	43.4	27.129	244	244;244;244;244;244;244;244;244;244;244;244;244;244	0	150.65	3.0913	1.9694	45.339	10	0	Median	3.9002	3.1395	30.613	3	0	Median	3.9867	2.3241	27.034	2	0
gi|9951474|gb|AAG08556.1|AE004930_2;gi|651878152|ref|YP_008709370.1|;gi|651872651|ref|YP_008697089.1|;gi|553898564|gb|AGY72096.1|;gi|553890152|gb|AGY66846.1|;gi|45286|emb|CAA32824.1|;gi|375048446|gb|EHS40969.1|;gi|375042998|gb|EHS35634.1|;gi|15600364|ref|NP_253858.1|;gi|114113|sp|P13981.2|ARCA_PSEAE	gi|9951474|gb|AAG08556.1|AE004930_2;gi|651878152|ref|YP_008709370.1|;gi|651872651|ref|YP_008697089.1|;gi|553898564|gb|AGY72096.1|;gi|553890152|gb|AGY66846.1|;gi|45286|emb|CAA32824.1|;gi|375048446|gb|EHS40969.1|;gi|375042998|gb|EHS35634.1|;gi|15600364|ref|NP_253858.1|;gi|114113|sp|P13981.2|ARCA_PSEAE	53;53;53;53;53;53;53;53;53;53	53;53;53;53;53;53;53;53;53;53	5;5;5;5;5;5;5;5;5;5	>gi|9951474|gb|AAG08556.1|AE004930_2 arginine deiminase [Pseudomonas aeruginosa PAO1];>gi|651878152|ref|YP_008709370.1| arginine deiminase [Pseudomonas aeruginosa PAO1-VE13];>gi|651872651|ref|YP_008697089.1| arginine deiminase [Pseudomonas aeruginosa PAO1-	10	53	53	5	31	35	34	39	37	31	35	34	39	37	4	4	4	2	3	85.9	85.9	11.2	46.435	418	418;418;418;418;418;418;418;418;418;418	0	323.31	1.142	0.8744	27.064	321	0	Median	1.3636	0.97232	32.29	59	0	Median	1.376	0.92663	34.228	58	0
gi|9951476|gb|AAG08558.1|AE004930_4;gi|660509768|gb|AID76377.1|;gi|651878566|ref|YP_008709372.1|;gi|651873860|ref|YP_008697091.1|;gi|553898978|gb|AGY72510.1|;gi|553891361|gb|AGY68055.1|;gi|45290|emb|CAA32823.1|;gi|375048444|gb|EHS40967.1|;gi|375042996|gb|EHS35632.1|;gi|15600366|ref|NP_253860.1|;gi|114115|sp|P13982.1|ARCC_PSEAE	gi|9951476|gb|AAG08558.1|AE004930_4;gi|660509768|gb|AID76377.1|;gi|651878566|ref|YP_008709372.1|;gi|651873860|ref|YP_008697091.1|;gi|553898978|gb|AGY72510.1|;gi|553891361|gb|AGY68055.1|;gi|45290|emb|CAA32823.1|;gi|375048444|gb|EHS40967.1|;gi|375042996|gb|EHS35632.1|;gi|15600366|ref|NP_253860.1|;gi|114115|sp|P13982.1|ARCC_PSEAE	17;17;17;17;17;17;17;17;17;17;17	17;17;17;17;17;17;17;17;17;17;17	17;17;17;17;17;17;17;17;17;17;17	>gi|9951476|gb|AAG08558.1|AE004930_4 carbamate kinase [Pseudomonas aeruginosa PAO1];>gi|660509768|gb|AID76377.1| carbamate kinase [Pseudomonas aeruginosa PAO1H2O];>gi|651878566|ref|YP_008709372.1| carbamate kinase [Pseudomonas aeruginosa PAO1-VE13];>gi|651	11	17	17	17	11	11	13	11	9	11	11	13	11	9	11	11	13	11	9	55.8	55.8	55.8	33.08	310	310;310;310;310;310;310;310;310;310;310;310	0	323.31	1.1145	1.0449	27.769	103	0	Median	1.4149	1.0541	31.047	18	0	Median	1.4161	0.9762	32.202	19	0
gi|375048447|gb|EHS40970.1|;gi|375042999|gb|EHS35635.1|;gi|9951473|gb|AAG08555.1|AE004930_1;gi|660509765|gb|AID76374.1|;gi|651879011|ref|YP_008709369.1|;gi|651870474|ref|YP_008697088.1|;gi|553899423|gb|AGY72955.1|;gi|553887975|gb|AGY64669.1|;gi|15600363|ref|NP_253857.1|;gi|151031|gb|AAA25719.1|;gi|114116|sp|P18275.1|ARCD_PSEAE	gi|375048447|gb|EHS40970.1|;gi|375042999|gb|EHS35635.1|;gi|9951473|gb|AAG08555.1|AE004930_1;gi|660509765|gb|AID76374.1|;gi|651879011|ref|YP_008709369.1|;gi|651870474|ref|YP_008697088.1|;gi|553899423|gb|AGY72955.1|;gi|553887975|gb|AGY64669.1|;gi|15600363|ref|NP_253857.1|;gi|151031|gb|AAA25719.1|;gi|114116|sp|P18275.1|ARCD_PSEAE	4;4;4;4;4;4;4;4;4;4;4	4;4;4;4;4;4;4;4;4;4;4	4;4;4;4;4;4;4;4;4;4;4	>gi|375048447|gb|EHS40970.1| arginine/ornithine antiporter [Pseudomonas aeruginosa MPAO1/P2];>gi|375042999|gb|EHS35635.1| arginine/ornithine antiporter [Pseudomonas aeruginosa MPAO1/P1];>gi|9951473|gb|AAG08555.1|AE004930_1 arginine/ornithine antiporter [Ps	11	4	4	4	4	4	3	1	0	4	4	3	1	0	4	4	3	1	0	10.4	10.4	10.4	49.869	461	461;461;482;482;482;482;482;482;482;482;482	0	36.531	0.90719	0.7986	3.9762	7	0	Median	0.92841	0.8248	2.4751	2	0	Median	0.86868	0.81128	5.8064	2	0
gi|114794276|pdb|2H9C|B;gi|114794275|pdb|2H9C|A;gi|9950446|gb|AAG07618.1|AE004840_4;gi|660508817|gb|AID75426.1|;gi|651878938|ref|YP_008708414.1|;gi|651873173|ref|YP_008696133.1|;gi|553899350|gb|AGY72882.1|;gi|553890674|gb|AGY67368.1|;gi|375051977|gb|EHS44438.1|;gi|375041254|gb|EHS33964.1|;gi|15599426|ref|NP_252920.1|;gi|12230975|sp|Q51507.2|PCHB_PSEAE;gi|114794280|pdb|2H9D|D;gi|114794279|pdb|2H9D…	gi|114794276|pdb|2H9C|B;gi|114794275|pdb|2H9C|A;gi|9950446|gb|AAG07618.1|AE004840_4;gi|660508817|gb|AID75426.1|;gi|651878938|ref|YP_008708414.1|;gi|651873173|ref|YP_008696133.1|;gi|553899350|gb|AGY72882.1|;gi|553890674|gb|AGY67368.1|;gi|375051977|gb|EHS44438.1|;gi|375041254|gb|EHS33964.1|;gi|15599426|ref|NP_252920.1|;gi|12230975|sp|Q51507.2|PCHB_PSEAE;gi|114794280|pdb|2H9D|D;gi|114794279|pdb|2H9D…	8;8;8;8;8;8;8;8;8;8;8;8;8;8;8;8;8	8;8;8;8;8;8;8;8;8;8;8;8;8;8;8;8;8	8;8;8;8;8;8;8;8;8;8;8;8;8;8;8;8;8	>gi|114794276|pdb|2H9C|B Chain B, Native Crystal Structure Of The Isochorismate-Pyruvate Lyase From Pseudomonas Aeruginosa;>gi|114794275|pdb|2H9C|A Chain A, Native Crystal Structure Of The Isochorismate-Pyruvate Lyase From Pseudomonas Aeruginosa;>gi|995044	17	8	8	8	6	7	7	1	0	6	7	7	1	0	6	7	7	1	0	31.3	31.3	31.3	11.29	99	99;99;101;101;101;101;101;101;101;101;101;101;101;101;101;101;102	0	281.46	2.2997	1.4344	19.955	13	0	Median	2.31	1.5308	12.27	4	0	Median	2.2141	1.4456	14.727	4	0
gi|9949959|gb|AAG07174.1|AE004797_9;gi|660508370|gb|AID74979.1|;gi|651878102|ref|YP_008707967.1|;gi|651869403|ref|YP_008695686.1|;gi|553898514|gb|AGY72046.1|;gi|553886904|gb|AGY63598.1|;gi|375051387|gb|EHS43856.1|;gi|375043648|gb|EHS36264.1|;gi|15598982|ref|NP_252476.1|;gi|114794498|pdb|2HSI|B;gi|114794497|pdb|2HSI|A	gi|9949959|gb|AAG07174.1|AE004797_9;gi|660508370|gb|AID74979.1|;gi|651878102|ref|YP_008707967.1|;gi|651869403|ref|YP_008695686.1|;gi|553898514|gb|AGY72046.1|;gi|553886904|gb|AGY63598.1|;gi|375051387|gb|EHS43856.1|;gi|375043648|gb|EHS36264.1|;gi|15598982|ref|NP_252476.1|;gi|114794498|pdb|2HSI|B;gi|114794497|pdb|2HSI|A	10;10;10;10;10;10;10;10;10;10;10	10;10;10;10;10;10;10;10;10;10;10	10;10;10;10;10;10;10;10;10;10;10	>gi|9949959|gb|AAG07174.1|AE004797_9 conserved hypothetical protein [Pseudomonas aeruginosa PAO1];>gi|660508370|gb|AID74979.1| putative peptidase [Pseudomonas aeruginosa PAO1H2O];>gi|651878102|ref|YP_008707967.1| peptidase M23 family protein [Pseudomonas a	11	10	10	10	6	5	5	7	2	6	5	5	7	2	6	5	5	7	2	48.2	48.2	48.2	30.773	282	282;282;282;282;282;282;282;282;282;282;282	0	74.749	1.6736	1.9446	60.465	7	0	Median	NaN	NaN	NaN	1	0	Median	NaN	NaN	NaN	0	0
gi|9947554|gb|AAG04979.1|AE004587_3;gi|660506191|gb|AID72800.1|;gi|651875101|ref|YP_008705721.1|;gi|651873822|ref|YP_008693440.1|;gi|553895513|gb|AGY69045.1|;gi|553891323|gb|AGY68017.1|;gi|375048679|gb|EHS41196.1|;gi|375042382|gb|EHS35036.1|;gi|15596787|ref|NP_250281.1|;gi|115118|sp|P19072.1|BRAB_PSEAE	gi|9947554|gb|AAG04979.1|AE004587_3;gi|660506191|gb|AID72800.1|;gi|651875101|ref|YP_008705721.1|;gi|651873822|ref|YP_008693440.1|;gi|553895513|gb|AGY69045.1|;gi|553891323|gb|AGY68017.1|;gi|375048679|gb|EHS41196.1|;gi|375042382|gb|EHS35036.1|;gi|15596787|ref|NP_250281.1|;gi|115118|sp|P19072.1|BRAB_PSEAE	1;1;1;1;1;1;1;1;1;1	1;1;1;1;1;1;1;1;1;1	1;1;1;1;1;1;1;1;1;1	>gi|9947554|gb|AAG04979.1|AE004587_3 branched chain amino acid transporter [Pseudomonas aeruginosa PAO1];>gi|660506191|gb|AID72800.1| branched chain amino acid transporter [Pseudomonas aeruginosa PAO1H2O];>gi|651875101|ref|YP_008705721.1| branched-chain am	10	1	1	1	1	1	1	0	0	1	1	1	0	0	1	1	1	0	0	2.5	2.5	2.5	45.282	437	437;437;437;437;437;437;437;437;437;437	0	4.0805	NaN	NaN	NaN	0	0	Median	NaN	NaN	NaN	0	0	Median	NaN	NaN	NaN	0	0
gi|9946988|gb|AAG04461.1|AE004539_3;gi|660505691|gb|AID72300.1|;gi|651877715|ref|YP_008705196.1|;gi|651871055|ref|YP_008692915.1|;gi|553898127|gb|AGY71659.1|;gi|553888556|gb|AGY65250.1|;gi|375050744|gb|EHS43222.1|;gi|375047069|gb|EHS39618.1|;gi|15596269|ref|NP_249763.1|;gi|115123|sp|P21628.1|BRAE_PSEAE	gi|9946988|gb|AAG04461.1|AE004539_3;gi|660505691|gb|AID72300.1|;gi|651877715|ref|YP_008705196.1|;gi|651871055|ref|YP_008692915.1|;gi|553898127|gb|AGY71659.1|;gi|553888556|gb|AGY65250.1|;gi|375050744|gb|EHS43222.1|;gi|375047069|gb|EHS39618.1|;gi|15596269|ref|NP_249763.1|;gi|115123|sp|P21628.1|BRAE_PSEAE	2;2;2;2;2;2;2;2;2;2	2;2;2;2;2;2;2;2;2;2	2;2;2;2;2;2;2;2;2;2	>gi|9946988|gb|AAG04461.1|AE004539_3 branched-chain amino acid transport protein BraE [Pseudomonas aeruginosa PAO1];>gi|660505691|gb|AID72300.1| leucine/isoleucine/valine transporter permease subunit [Pseudomonas aeruginosa PAO1H2O];>gi|651877715|ref|YP_00	10	2	2	2	1	1	1	1	1	1	1	1	1	1	1	1	1	1	1	6	6	6	45.561	417	417;417;417;417;417;417;417;417;417;417	0	6.6675	NaN	NaN	NaN	1	0	Median	NaN	NaN	NaN	0	0	Median	NaN	NaN	NaN	0	0
gi|9946987|gb|AAG04460.1|AE004539_2;gi|660505690|gb|AID72299.1|;gi|651879429|ref|YP_008705195.1|;gi|651873311|ref|YP_008692914.1|;gi|553899841|gb|AGY73373.1|;gi|553890812|gb|AGY67506.1|;gi|375050745|gb|EHS43223.1|;gi|375047070|gb|EHS39619.1|;gi|15596268|ref|NP_249762.1|;gi|115124|sp|P21629.1|BRAF_PSEAE	gi|9946987|gb|AAG04460.1|AE004539_2;gi|660505690|gb|AID72299.1|;gi|651879429|ref|YP_008705195.1|;gi|651873311|ref|YP_008692914.1|;gi|553899841|gb|AGY73373.1|;gi|553890812|gb|AGY67506.1|;gi|375050745|gb|EHS43223.1|;gi|375047070|gb|EHS39619.1|;gi|15596268|ref|NP_249762.1|;gi|115124|sp|P21629.1|BRAF_PSEAE	14;14;14;14;14;14;14;14;14;14	14;14;14;14;14;14;14;14;14;14	14;14;14;14;14;14;14;14;14;14	>gi|9946987|gb|AAG04460.1|AE004539_2 branched-chain amino acid transport protein BraF [Pseudomonas aeruginosa PAO1];>gi|660505690|gb|AID72299.1| leucine/isoleucine/valine transporter ATP-binding subunit [Pseudomonas aeruginosa PAO1H2O];>gi|651879429|ref|YP	10	14	14	14	10	8	9	7	6	10	8	9	7	6	10	8	9	7	6	54.9	54.9	54.9	28.283	255	255;255;255;255;255;255;255;255;255;255	0	210.42	0.96028	0.66255	42.185	33	0	Median	1.1405	0.88074	44.7	10	0	Median	1.109	0.79134	44.549	6	0
gi|9946986|gb|AAG04459.1|AE004539_1;gi|660505689|gb|AID72298.1|;gi|651879514|ref|YP_008705194.1|;gi|651873764|ref|YP_008692913.1|;gi|553899926|gb|AGY73458.1|;gi|553891265|gb|AGY67959.1|;gi|375050746|gb|EHS43224.1|;gi|375047071|gb|EHS39620.1|;gi|15596267|ref|NP_249761.1|;gi|115125|sp|P21630.1|BRAG_PSEAE	gi|9946986|gb|AAG04459.1|AE004539_1;gi|660505689|gb|AID72298.1|;gi|651879514|ref|YP_008705194.1|;gi|651873764|ref|YP_008692913.1|;gi|553899926|gb|AGY73458.1|;gi|553891265|gb|AGY67959.1|;gi|375050746|gb|EHS43224.1|;gi|375047071|gb|EHS39620.1|;gi|15596267|ref|NP_249761.1|;gi|115125|sp|P21630.1|BRAG_PSEAE	10;10;10;10;10;10;10;10;10;10	10;10;10;10;10;10;10;10;10;10	10;10;10;10;10;10;10;10;10;10	>gi|9946986|gb|AAG04459.1|AE004539_1 branched-chain amino acid transport protein BraG [Pseudomonas aeruginosa PAO1];>gi|660505689|gb|AID72298.1| branched-chain amino acid transport protein BraG [Pseudomonas aeruginosa PAO1H2O];>gi|651879514|ref|YP_00870519	10	10	10	10	8	8	9	6	5	8	8	9	6	5	8	8	9	6	5	55.4	55.4	55.4	25.591	233	233;233;233;233;233;233;233;233;233;233	0	204.55	1.2464	0.86511	25.156	31	0	Median	1.4196	0.93941	20.997	6	0	Median	1.27	0.91017	18.635	5	0
gi|810515353|pdb|3X39|B;gi|810515352|pdb|3X39|A;gi|9946383|gb|AAG03907.1|AE004488_11;gi|660505154|gb|AID71763.1|;gi|651878814|ref|YP_008704633.1|;gi|651868824|ref|YP_008692352.1|;gi|553899226|gb|AGY72758.1|;gi|553886325|gb|AGY63019.1|;gi|375050411|gb|EHS42893.1|;gi|375045244|gb|EHS37830.1|;gi|15595715|ref|NP_249209.1|;gi|115227|sp|P00099.2|CY551_PSEAE	gi|810515353|pdb|3X39|B;gi|810515352|pdb|3X39|A;gi|9946383|gb|AAG03907.1|AE004488_11;gi|660505154|gb|AID71763.1|;gi|651878814|ref|YP_008704633.1|;gi|651868824|ref|YP_008692352.1|;gi|553899226|gb|AGY72758.1|;gi|553886325|gb|AGY63019.1|;gi|375050411|gb|EHS42893.1|;gi|375045244|gb|EHS37830.1|;gi|15595715|ref|NP_249209.1|;gi|115227|sp|P00099.2|CY551_PSEAE	1;1;1;1;1;1;1;1;1;1;1;1	1;1;1;1;1;1;1;1;1;1;1;1	1;1;1;1;1;1;1;1;1;1;1;1	>gi|810515353|pdb|3X39|B Chain B, Domain-swapped Dimer Of Pseudomonas Aeruginosa Cytochrome C551;>gi|810515352|pdb|3X39|A Chain A, Domain-swapped Dimer Of Pseudomonas Aeruginosa Cytochrome C551;>gi|9946383|gb|AAG03907.1|AE004488_11 cytochrome c-551 precurs	12	1	1	1	0	0	0	1	1	0	0	0	1	1	0	0	0	1	1	17.1	17.1	17.1	8.6948	82	82;82;104;104;104;104;104;104;104;104;104;104	0	22.858	NaN	NaN	NaN	0	0	Median	NaN	NaN	NaN	0	0	Median	NaN	NaN	NaN	0	0
gi|9950795|gb|AAG07938.1|AE004869_2;gi|660509137|gb|AID75746.1|;gi|651879470|ref|YP_008708737.1|;gi|651873915|ref|YP_008696456.1|;gi|553899882|gb|AGY73414.1|;gi|553891416|gb|AGY68110.1|;gi|375050958|gb|EHS43433.1|;gi|375046261|gb|EHS38826.1|;gi|15599746|ref|NP_253240.1|;gi|1161221|gb|AAB39271.1|	gi|9950795|gb|AAG07938.1|AE004869_2;gi|660509137|gb|AID75746.1|;gi|651879470|ref|YP_008708737.1|;gi|651873915|ref|YP_008696456.1|;gi|553899882|gb|AGY73414.1|;gi|553891416|gb|AGY68110.1|;gi|375050958|gb|EHS43433.1|;gi|375046261|gb|EHS38826.1|;gi|15599746|ref|NP_253240.1|;gi|1161221|gb|AAB39271.1|	6;6;6;6;6;6;6;6;6;6	6;6;6;6;6;6;6;6;6;6	6;6;6;6;6;6;6;6;6;6	>gi|9950795|gb|AAG07938.1|AE004869_2 type 4 fimbrial biogenesis protein FimU [Pseudomonas aeruginosa PAO1];>gi|660509137|gb|AID75746.1| type 4 fimbrial biogenesis protein FimU [Pseudomonas aeruginosa PAO1H2O];>gi|651879470|ref|YP_008708737.1| type II trans	10	6	6	6	5	5	5	3	3	5	5	5	3	3	5	5	5	3	3	43.5	43.5	43.5	18.14	168	168;168;168;168;168;168;168;168;168;168	0	241.34	0.6529	0.83288	12.182	6	0	Median	0.67854	0.99529	6.5811	2	0	Median	0.66916	0.77468	3.6609	2	0
gi|375050957|gb|EHS43432.1|;gi|375046260|gb|EHS38825.1|;gi|9950796|gb|AAG07939.1|AE004869_3;gi|660509138|gb|AID75747.1|;gi|651879787|ref|YP_008708738.1|;gi|651871176|ref|YP_008696457.1|;gi|643582|gb|AAA99494.1|;gi|553900199|gb|AGY73731.1|;gi|553888677|gb|AGY65371.1|;gi|15599747|ref|NP_253241.1|;gi|1246299|gb|AAA93499.1|;gi|1161222|gb|AAB39272.1|	gi|375050957|gb|EHS43432.1|;gi|375046260|gb|EHS38825.1|;gi|9950796|gb|AAG07939.1|AE004869_3;gi|660509138|gb|AID75747.1|;gi|651879787|ref|YP_008708738.1|;gi|651871176|ref|YP_008696457.1|;gi|643582|gb|AAA99494.1|;gi|553900199|gb|AGY73731.1|;gi|553888677|gb|AGY65371.1|;gi|15599747|ref|NP_253241.1|;gi|1246299|gb|AAA93499.1|;gi|1161222|gb|AAB39272.1|	11;11;11;11;11;11;11;11;11;11;11;11	11;11;11;11;11;11;11;11;11;11;11;11	11;11;11;11;11;11;11;11;11;11;11;11	>gi|375050957|gb|EHS43432.1| type IV pilus modification protein PilV [Pseudomonas aeruginosa MPAO1/P2];>gi|375046260|gb|EHS38825.1| type IV pilus modification protein PilV [Pseudomonas aeruginosa MPAO1/P1];>gi|9950796|gb|AAG07939.1|AE004869_3 type 4 fimbri	12	11	11	11	10	10	10	4	4	10	10	10	4	4	10	10	10	4	4	68	68	68	18.195	169	169;169;185;185;185;185;185;185;185;185;185;185	0	323.31	0.93988	0.77745	37.046	53	0	Median	0.90755	0.73552	24.785	15	0	Median	0.91011	0.731	13.736	13	0
gi|9949979|gb|AAG07193.1|AE004798_16;gi|651879908|ref|YP_008707986.1|;gi|651874102|ref|YP_008695705.1|;gi|553900320|gb|AGY73852.1|;gi|553891603|gb|AGY68297.1|;gi|375051368|gb|EHS43837.1|;gi|375043629|gb|EHS36245.1|;gi|3287987|sp|Q51385.2|RLMN_PSEAE;gi|15599001|ref|NP_252495.1|;gi|1162959|gb|AAB40948.1|;gi|660508389|gb|AID74998.1|	gi|9949979|gb|AAG07193.1|AE004798_16;gi|651879908|ref|YP_008707986.1|;gi|651874102|ref|YP_008695705.1|;gi|553900320|gb|AGY73852.1|;gi|553891603|gb|AGY68297.1|;gi|375051368|gb|EHS43837.1|;gi|375043629|gb|EHS36245.1|;gi|3287987|sp|Q51385.2|RLMN_PSEAE;gi|15599001|ref|NP_252495.1|;gi|1162959|gb|AAB40948.1|;gi|660508389|gb|AID74998.1|	15;15;15;15;15;15;15;15;15;15;12	15;15;15;15;15;15;15;15;15;15;12	15;15;15;15;15;15;15;15;15;15;12	>gi|9949979|gb|AAG07193.1|AE004798_16 conserved hypothetical protein [Pseudomonas aeruginosa PAO1];>gi|651879908|ref|YP_008707986.1| 23S rRNA methyltransferase [Pseudomonas aeruginosa PAO1-VE13];>gi|651874102|ref|YP_008695705.1| 23S rRNA methyltransferase	11	15	15	15	15	13	13	6	5	15	13	13	6	5	15	13	13	6	5	41.2	41.2	41.2	41.7	379	379;379;379;379;379;379;379;379;379;379;379	0	279.27	1.7484	1.1477	27.38	25	0	Median	1.7889	1.2395	22.903	6	0	Median	1.7579	1.166	6.1444	6	0
gi|375040334|gb|EHS33126.1|;gi|9950436|gb|AAG07609.1|AE004839_2;gi|651877599|ref|YP_008708405.1|;gi|651872407|ref|YP_008696124.1|;gi|553898011|gb|AGY71543.1|;gi|553889908|gb|AGY66602.1|;gi|375043423|gb|EHS36048.1|;gi|15599417|ref|NP_252911.1|;gi|1169730|sp|P42512.1|FPTA_PSEAE;gi|660508806|gb|AID75415.1|	gi|375040334|gb|EHS33126.1|;gi|9950436|gb|AAG07609.1|AE004839_2;gi|651877599|ref|YP_008708405.1|;gi|651872407|ref|YP_008696124.1|;gi|553898011|gb|AGY71543.1|;gi|553889908|gb|AGY66602.1|;gi|375043423|gb|EHS36048.1|;gi|15599417|ref|NP_252911.1|;gi|1169730|sp|P42512.1|FPTA_PSEAE;gi|660508806|gb|AID75415.1|	55;55;55;55;55;55;55;55;55;51	55;55;55;55;55;55;55;55;55;51	55;55;55;55;55;55;55;55;55;51	>gi|375040334|gb|EHS33126.1| Fe(III)-pyochelin outer membrane receptor [Pseudomonas aeruginosa MPAO1/P1];>gi|9950436|gb|AAG07609.1|AE004839_2 Fe(III)-pyochelin outer membrane receptor precursor [Pseudomonas aeruginosa PAO1];>gi|651877599|ref|YP_008708405.1	10	55	55	55	45	46	48	20	18	45	46	48	20	18	45	46	48	20	18	80.1	80.1	80.1	79.304	714	714;720;720;720;720;720;720;720;720;720	0	323.31	0.6477	0.48654	37.721	121	0	Median	0.65053	0.49414	21.76	39	0	Median	0.64617	0.48668	28.583	37	0
gi|9950435|gb|AAG07608.1|AE004839_1;gi|660508805|gb|AID75414.1|;gi|651877041|ref|YP_008708404.1|;gi|651872050|ref|YP_008696123.1|;gi|553897453|gb|AGY70985.1|;gi|553889551|gb|AGY66245.1|;gi|375043422|gb|EHS36047.1|;gi|375040335|gb|EHS33127.1|;gi|15599416|ref|NP_252910.1|;gi|1169731|sp|P42513.1|FPTB_PSEAE	gi|9950435|gb|AAG07608.1|AE004839_1;gi|660508805|gb|AID75414.1|;gi|651877041|ref|YP_008708404.1|;gi|651872050|ref|YP_008696123.1|;gi|553897453|gb|AGY70985.1|;gi|553889551|gb|AGY66245.1|;gi|375043422|gb|EHS36047.1|;gi|375040335|gb|EHS33127.1|;gi|15599416|ref|NP_252910.1|;gi|1169731|sp|P42513.1|FPTB_PSEAE	3;3;3;3;3;3;3;3;3;3	3;3;3;3;3;3;3;3;3;3	3;3;3;3;3;3;3;3;3;3	>gi|9950435|gb|AAG07608.1|AE004839_1 hypothetical protein PA4220 [Pseudomonas aeruginosa PAO1];>gi|660508805|gb|AID75414.1| hypothetical protein OU9_04273 [Pseudomonas aeruginosa PAO1H2O];>gi|651877041|ref|YP_008708404.1| putative membrane protein [Pseudom	10	3	3	3	3	3	3	0	0	3	3	3	0	0	3	3	3	0	0	43	43	43	9.5692	93	93;93;93;93;93;93;93;93;93;93	0	60.101	NaN	NaN	NaN	0	0	Median	NaN	NaN	NaN	0	0	Median	NaN	NaN	NaN	0	0
gi|9945844|gb|AAG03414.1|AE004442_1;gi|695693|emb|CAA59376.1|;gi|660504655|gb|AID71264.1|;gi|651879912|ref|YP_008704128.1|;gi|651869586|ref|YP_008691847.1|;gi|553900324|gb|AGY73856.1|;gi|553887087|gb|AGY63781.1|;gi|375043351|gb|EHS35978.1|;gi|375041372|gb|EHS34073.1|;gi|15595222|ref|NP_248714.1|;gi|1170220|sp|P43898.1|HEM6_PSEAE	gi|9945844|gb|AAG03414.1|AE004442_1;gi|695693|emb|CAA59376.1|;gi|660504655|gb|AID71264.1|;gi|651879912|ref|YP_008704128.1|;gi|651869586|ref|YP_008691847.1|;gi|553900324|gb|AGY73856.1|;gi|553887087|gb|AGY63781.1|;gi|375043351|gb|EHS35978.1|;gi|375041372|gb|EHS34073.1|;gi|15595222|ref|NP_248714.1|;gi|1170220|sp|P43898.1|HEM6_PSEAE	19;19;19;19;19;19;19;19;19;19;19	19;19;19;19;19;19;19;19;19;19;19	19;19;19;19;19;19;19;19;19;19;19	>gi|9945844|gb|AAG03414.1|AE004442_1 coproporphyrinogen III oxidase, aerobic [Pseudomonas aeruginosa PAO1];>gi|695693|emb|CAA59376.1| oxygen-dependent coproporphyrinogen III oxidase [Pseudomonas aeruginosa PAO1];>gi|660504655|gb|AID71264.1| coproporphyrino	11	19	19	19	16	16	15	6	7	16	16	15	6	7	16	16	15	6	7	77.4	77.4	77.4	34.806	305	305;305;305;305;305;305;305;305;305;305;305	0	182.92	3.3271	2.2093	49.546	29	0	Median	3.3271	2.2272	26.759	7	0	Median	3.5238	2.2093	18.158	7	0
gi|9949781|gb|AAG07011.1|AE004782_9;gi|660508203|gb|AID74812.1|;gi|651879738|ref|YP_008707802.1|;gi|651871264|ref|YP_008695521.1|;gi|553900150|gb|AGY73682.1|;gi|553888765|gb|AGY65459.1|;gi|440377|dbj|BAA05130.1|;gi|375051664|gb|EHS44130.1|;gi|15598819|ref|NP_252313.1|;gi|1171734|sp|P45682.1|NLPD_PSEAE;gi|375043816|gb|EHS36432.1|	gi|9949781|gb|AAG07011.1|AE004782_9;gi|660508203|gb|AID74812.1|;gi|651879738|ref|YP_008707802.1|;gi|651871264|ref|YP_008695521.1|;gi|553900150|gb|AGY73682.1|;gi|553888765|gb|AGY65459.1|;gi|440377|dbj|BAA05130.1|;gi|375051664|gb|EHS44130.1|;gi|15598819|ref|NP_252313.1|;gi|1171734|sp|P45682.1|NLPD_PSEAE;gi|375043816|gb|EHS36432.1|	8;8;8;8;8;8;8;8;8;8;5	8;8;8;8;8;8;8;8;8;8;5	8;8;8;8;8;8;8;8;8;8;5	>gi|9949781|gb|AAG07011.1|AE004782_9 conserved hypothetical protein [Pseudomonas aeruginosa PAO1];>gi|660508203|gb|AID74812.1| putative lipoprotein NlpD [Pseudomonas aeruginosa PAO1H2O];>gi|651879738|ref|YP_008707802.1| lysM domain protein [Pseudomonas aer	11	8	8	8	6	7	6	1	1	6	7	6	1	1	6	7	6	1	1	23.9	23.9	23.9	30.835	297	297;297;297;297;297;297;297;297;297;297;73	0	90.184	1.2127	0.90687	21.479	12	0	Median	1.2833	0.89566	1.7325	3	0	Median	1.2151	0.90685	9.3131	4	0
gi|9946770|gb|AAG04260.1|AE004522_2;gi|660505493|gb|AID72102.1|;gi|651874863|ref|YP_008704992.1|;gi|651870536|ref|YP_008692711.1|;gi|553895275|gb|AGY68807.1|;gi|553888037|gb|AGY64731.1|;gi|476742|gb|AAA25937.1|;gi|375052189|gb|EHS44648.1|;gi|375042607|gb|EHS35256.1|;gi|15596068|ref|NP_249562.1|;gi|1172494|sp|P43335.1|PHS_PSEAE	gi|9946770|gb|AAG04260.1|AE004522_2;gi|660505493|gb|AID72102.1|;gi|651874863|ref|YP_008704992.1|;gi|651870536|ref|YP_008692711.1|;gi|553895275|gb|AGY68807.1|;gi|553888037|gb|AGY64731.1|;gi|476742|gb|AAA25937.1|;gi|375052189|gb|EHS44648.1|;gi|375042607|gb|EHS35256.1|;gi|15596068|ref|NP_249562.1|;gi|1172494|sp|P43335.1|PHS_PSEAE	11;11;11;11;11;11;11;11;11;11;11	11;11;11;11;11;11;11;11;11;11;11	11;11;11;11;11;11;11;11;11;11;11	>gi|9946770|gb|AAG04260.1|AE004522_2 pterin-4-alpha-carbinolamine dehydratase [Pseudomonas aeruginosa PAO1];>gi|660505493|gb|AID72102.1| pterin-4-alpha-carbinolamine dehydratase [Pseudomonas aeruginosa PAO1H2O];>gi|651874863|ref|YP_008704992.1| putative pt	11	11	11	11	7	6	7	7	7	7	6	7	7	7	7	6	7	7	7	83.1	83.1	83.1	13.333	118	118;118;118;118;118;118;118;118;118;118;118	0	220.96	2.3915	1.5366	16.657	17	0	Median	2.4264	1.6023	6.3119	4	0	Median	2.3915	1.5537	5.7149	3	0
gi|9946263|gb|AAG03797.1|AE004478_2;gi|660505045|gb|AID71654.1|;gi|651876974|ref|YP_008704522.1|;gi|651874028|ref|YP_008692241.1|;gi|553897386|gb|AGY70918.1|;gi|553891529|gb|AGY68223.1|;gi|375047569|gb|EHS40113.1|;gi|375040796|gb|EHS33528.1|;gi|309883|gb|AAA03067.1|;gi|15595605|ref|NP_249099.1|;gi|1172506|sp|P46384.1|PILG_PSEAE	gi|9946263|gb|AAG03797.1|AE004478_2;gi|660505045|gb|AID71654.1|;gi|651876974|ref|YP_008704522.1|;gi|651874028|ref|YP_008692241.1|;gi|553897386|gb|AGY70918.1|;gi|553891529|gb|AGY68223.1|;gi|375047569|gb|EHS40113.1|;gi|375040796|gb|EHS33528.1|;gi|309883|gb|AAA03067.1|;gi|15595605|ref|NP_249099.1|;gi|1172506|sp|P46384.1|PILG_PSEAE	14;14;14;14;14;14;14;14;14;14;14	14;14;14;14;14;14;14;14;14;14;14	14;14;14;14;14;14;14;14;14;14;14	>gi|9946263|gb|AAG03797.1|AE004478_2 twitching motility protein PilG [Pseudomonas aeruginosa PAO1];>gi|660505045|gb|AID71654.1| twitching motility protein PilG [Pseudomonas aeruginosa PAO1H2O];>gi|651876974|ref|YP_008704522.1| response regulator [Pseudomon	11	14	14	14	7	8	8	11	9	7	8	8	11	9	7	8	8	11	9	92.6	92.6	92.6	14.718	135	135;135;135;135;135;135;135;135;135;135;135	0	258.7	0.99163	1.1816	30.331	77	0	Median	1.6725	1.265	34.302	12	0	Median	1.6682	1.6425	33.668	15	0
gi|9946264|gb|AAG03798.1|AE004478_3;gi|660505046|gb|AID71655.1|;gi|651879785|ref|YP_008704523.1|;gi|651871098|ref|YP_008692242.1|;gi|553900197|gb|AGY73729.1|;gi|553888599|gb|AGY65293.1|;gi|401795|gb|AAA25950.1|;gi|375047570|gb|EHS40114.1|;gi|375040797|gb|EHS33529.1|;gi|15595606|ref|NP_249100.1|;gi|1172507|sp|P43501.1|PILH_PSEAE	gi|9946264|gb|AAG03798.1|AE004478_3;gi|660505046|gb|AID71655.1|;gi|651879785|ref|YP_008704523.1|;gi|651871098|ref|YP_008692242.1|;gi|553900197|gb|AGY73729.1|;gi|553888599|gb|AGY65293.1|;gi|401795|gb|AAA25950.1|;gi|375047570|gb|EHS40114.1|;gi|375040797|gb|EHS33529.1|;gi|15595606|ref|NP_249100.1|;gi|1172507|sp|P43501.1|PILH_PSEAE	4;4;4;4;4;4;4;4;4;4;4	4;4;4;4;4;4;4;4;4;4;4	4;4;4;4;4;4;4;4;4;4;4	>gi|9946264|gb|AAG03798.1|AE004478_3 twitching motility protein PilH [Pseudomonas aeruginosa PAO1];>gi|660505046|gb|AID71655.1| twitching motility protein PilH [Pseudomonas aeruginosa PAO1H2O];>gi|651879785|ref|YP_008704523.1| response regulator [Pseudomon	11	4	4	4	1	3	3	1	1	1	3	3	1	1	1	3	3	1	1	50.4	50.4	50.4	13.273	121	121;121;121;121;121;121;121;121;121;121;121	0	41.581	4.6763	3.8155	12.099	4	0	Median	NaN	NaN	NaN	1	0	Median	4.9081	4.0958	17.013	2	0
gi|9946265|gb|AAG03799.1|AE004478_4;gi|660505047|gb|AID71656.1|;gi|651879714|ref|YP_008704524.1|;gi|651873022|ref|YP_008692243.1|;gi|553900126|gb|AGY73658.1|;gi|553890523|gb|AGY67217.1|;gi|401796|gb|AAA25951.1|;gi|375047571|gb|EHS40115.1|;gi|375040798|gb|EHS33530.1|;gi|15595607|ref|NP_249101.1|;gi|1172508|sp|P43502.1|PILI_PSEAE	gi|9946265|gb|AAG03799.1|AE004478_4;gi|660505047|gb|AID71656.1|;gi|651879714|ref|YP_008704524.1|;gi|651873022|ref|YP_008692243.1|;gi|553900126|gb|AGY73658.1|;gi|553890523|gb|AGY67217.1|;gi|401796|gb|AAA25951.1|;gi|375047571|gb|EHS40115.1|;gi|375040798|gb|EHS33530.1|;gi|15595607|ref|NP_249101.1|;gi|1172508|sp|P43502.1|PILI_PSEAE	9;9;9;9;9;9;9;9;9;9;9	9;9;9;9;9;9;9;9;9;9;9	9;9;9;9;9;9;9;9;9;9;9	>gi|9946265|gb|AAG03799.1|AE004478_4 twitching motility protein PilI [Pseudomonas aeruginosa PAO1];>gi|660505047|gb|AID71656.1| twitching motility protein PilI [Pseudomonas aeruginosa PAO1H2O];>gi|651879714|ref|YP_008704524.1| cheW-like domain protein [Pse	11	9	9	9	7	7	7	7	5	7	7	7	7	5	7	7	7	7	5	58.4	58.4	58.4	19.934	178	178;178;178;178;178;178;178;178;178;178;178	0	149.71	0.91976	0.61973	18.754	15	0	Median	1.0087	0.69482	25.683	3	0	Median	0.92915	0.63358	13.368	3	0
gi|9946266|gb|AAG03800.1|AE004478_5;gi|651878925|ref|YP_008704525.1|;gi|651871774|ref|YP_008692244.1|;gi|553899337|gb|AGY72869.1|;gi|553889275|gb|AGY65969.1|;gi|401797|gb|AAA25952.1|;gi|375047572|gb|EHS40116.1|;gi|375040799|gb|EHS33531.1|;gi|15595608|ref|NP_249102.1|;gi|1172509|sp|P42257.1|PILJ_PSEAE;gi|660505048|gb|AID71657.1|	gi|9946266|gb|AAG03800.1|AE004478_5;gi|651878925|ref|YP_008704525.1|;gi|651871774|ref|YP_008692244.1|;gi|553899337|gb|AGY72869.1|;gi|553889275|gb|AGY65969.1|;gi|401797|gb|AAA25952.1|;gi|375047572|gb|EHS40116.1|;gi|375040799|gb|EHS33531.1|;gi|15595608|ref|NP_249102.1|;gi|1172509|sp|P42257.1|PILJ_PSEAE;gi|660505048|gb|AID71657.1|	31;31;31;31;31;31;31;31;31;31;29	31;31;31;31;31;31;31;31;31;31;29	31;31;31;31;31;31;31;31;31;31;29	>gi|9946266|gb|AAG03800.1|AE004478_5 twitching motility protein PilJ [Pseudomonas aeruginosa PAO1];>gi|651878925|ref|YP_008704525.1| methyl-accepting chemotaxis (MCP) signaling domain protein [Pseudomonas aeruginosa PAO1-VE13];>gi|651871774|ref|YP_00869224	11	31	31	31	25	23	25	22	21	25	23	25	22	21	25	23	25	22	21	52.5	52.5	52.5	72.527	682	682;682;682;682;682;682;682;682;682;682;682	0	323.31	0.57278	0.54428	21.6	84	0	Median	0.75321	0.56408	18.965	12	0	Median	0.7529	0.52849	19.036	10	0
gi|9949780|gb|AAG07010.1|AE004782_8;gi|660508202|gb|AID74811.1|;gi|651877423|ref|YP_008707801.1|;gi|651873409|ref|YP_008695520.1|;gi|553897835|gb|AGY71367.1|;gi|553890910|gb|AGY67604.1|;gi|440378|dbj|BAA05131.1|;gi|375051663|gb|EHS44129.1|;gi|375043817|gb|EHS36433.1|;gi|15598818|ref|NP_252312.1|;gi|1173167|sp|P45684.1|RPOS_PSEAE	gi|9949780|gb|AAG07010.1|AE004782_8;gi|660508202|gb|AID74811.1|;gi|651877423|ref|YP_008707801.1|;gi|651873409|ref|YP_008695520.1|;gi|553897835|gb|AGY71367.1|;gi|553890910|gb|AGY67604.1|;gi|440378|dbj|BAA05131.1|;gi|375051663|gb|EHS44129.1|;gi|375043817|gb|EHS36433.1|;gi|15598818|ref|NP_252312.1|;gi|1173167|sp|P45684.1|RPOS_PSEAE	14;14;14;14;14;14;14;14;14;14;14	13;13;13;13;13;13;13;13;13;13;13	13;13;13;13;13;13;13;13;13;13;13	>gi|9949780|gb|AAG07010.1|AE004782_8 sigma factor RpoS [Pseudomonas aeruginosa PAO1];>gi|660508202|gb|AID74811.1| RNA polymerase sigma factor RpoS [Pseudomonas aeruginosa PAO1H2O];>gi|651877423|ref|YP_008707801.1| RNA polymerase sigma factor RpoS [Pseudomo	11	14	13	13	12	10	9	6	7	11	9	8	6	7	11	9	8	6	7	55.7	52.7	52.7	38.235	334	334;334;334;334;334;334;334;334;334;334;334	0	323.31	1.0609	1.0469	32.063	15	0	Median	1.0879	1.0888	13.312	4	0	Median	0.96693	0.97354	10.794	4	0
gi|9946650|gb|AAG04151.1|AE004511_4;gi|660505390|gb|AID71999.1|;gi|651877225|ref|YP_008704882.1|;gi|651871765|ref|YP_008692601.1|;gi|553897637|gb|AGY71169.1|;gi|553889266|gb|AGY65960.1|;gi|548832|sp|Q06198.1|RPSH_PSEAE;gi|375052035|gb|EHS44495.1|;gi|375042495|gb|EHS35144.1|;gi|15595959|ref|NP_249453.1|;gi|1173502|gb|AAC43714.1|	gi|9946650|gb|AAG04151.1|AE004511_4;gi|660505390|gb|AID71999.1|;gi|651877225|ref|YP_008704882.1|;gi|651871765|ref|YP_008692601.1|;gi|553897637|gb|AGY71169.1|;gi|553889266|gb|AGY65960.1|;gi|548832|sp|Q06198.1|RPSH_PSEAE;gi|375052035|gb|EHS44495.1|;gi|375042495|gb|EHS35144.1|;gi|15595959|ref|NP_249453.1|;gi|1173502|gb|AAC43714.1|	11;11;11;11;11;11;11;11;11;11;11	11;11;11;11;11;11;11;11;11;11;11	11;11;11;11;11;11;11;11;11;11;11	>gi|9946650|gb|AAG04151.1|AE004511_4 sigma factor AlgU [Pseudomonas aeruginosa PAO1];>gi|660505390|gb|AID71999.1| RNA polymerase sigma factor AlgU [Pseudomonas aeruginosa PAO1H2O];>gi|651877225|ref|YP_008704882.1| RNA polymerase sigma factor RpoE [Pseudomo	11	11	11	11	9	9	9	5	4	9	9	9	5	4	9	9	9	5	4	78.2	78.2	78.2	22.196	193	193;193;193;193;193;193;193;193;193;193;193	0	307.32	1.0313	0.86845	24.138	29	0	Median	1.1487	0.82351	25.125	7	0	Median	1.3561	0.89015	22.006	7	0
gi|9946651|gb|AAG04152.1|AE004511_5;gi|660505391|gb|AID72000.1|;gi|651879989|ref|YP_008704883.1|;gi|651871890|ref|YP_008692602.1|;gi|585528|sp|P38107.1|MUCA_PSEAE;gi|553900401|gb|AGY73933.1|;gi|553889391|gb|AGY66085.1|;gi|375052034|gb|EHS44494.1|;gi|375042496|gb|EHS35145.1|;gi|15595960|ref|NP_249454.1|;gi|1173503|gb|AAC43715.1|	gi|9946651|gb|AAG04152.1|AE004511_5;gi|660505391|gb|AID72000.1|;gi|651879989|ref|YP_008704883.1|;gi|651871890|ref|YP_008692602.1|;gi|585528|sp|P38107.1|MUCA_PSEAE;gi|553900401|gb|AGY73933.1|;gi|553889391|gb|AGY66085.1|;gi|375052034|gb|EHS44494.1|;gi|375042496|gb|EHS35145.1|;gi|15595960|ref|NP_249454.1|;gi|1173503|gb|AAC43715.1|	8;8;8;8;8;8;8;8;8;8;8	8;8;8;8;8;8;8;8;8;8;8	8;8;8;8;8;8;8;8;8;8;8	>gi|9946651|gb|AAG04152.1|AE004511_5 anti-sigma factor MucA [Pseudomonas aeruginosa PAO1];>gi|660505391|gb|AID72000.1| anti-sigma factor MucA [Pseudomonas aeruginosa PAO1H2O];>gi|651879989|ref|YP_008704883.1| hypothetical protein N297_789 [Pseudomonas aeru	11	8	8	8	6	6	5	2	1	6	6	5	2	1	6	6	5	2	1	59.3	59.3	59.3	20.998	194	194;194;194;194;194;194;194;194;194;194;194	0	172.18	3.6571	2.8359	3.5407	3	0	Median	NaN	NaN	NaN	1	0	Median	NaN	NaN	NaN	1	0
gi|9950421|gb|AAG07596.1|AE004837_7;gi|651878905|ref|YP_008708393.1|;gi|651873763|ref|YP_008696112.1|;gi|553899317|gb|AGY72849.1|;gi|553891264|gb|AGY67958.1|;gi|15599404|ref|NP_252898.1|;gi|118138498|pdb|2IP2|B;gi|118138497|pdb|2IP2|A;gi|375046350|gb|EHS38913.1|;gi|375041147|gb|EHS33863.1|;gi|660508794|gb|AID75403.1|	gi|9950421|gb|AAG07596.1|AE004837_7;gi|651878905|ref|YP_008708393.1|;gi|651873763|ref|YP_008696112.1|;gi|553899317|gb|AGY72849.1|;gi|553891264|gb|AGY67958.1|;gi|15599404|ref|NP_252898.1|;gi|118138498|pdb|2IP2|B;gi|118138497|pdb|2IP2|A;gi|375046350|gb|EHS38913.1|;gi|375041147|gb|EHS33863.1|;gi|660508794|gb|AID75403.1|	18;18;18;18;18;18;18;18;17;17;17	18;18;18;18;18;18;18;18;17;17;17	18;18;18;18;18;18;18;18;17;17;17	>gi|9950421|gb|AAG07596.1|AE004837_7 probable phenazine-specific methyltransferase [Pseudomonas aeruginosa PAO1];>gi|651878905|ref|YP_008708393.1| O-methyltransferase family protein [Pseudomonas aeruginosa PAO1-VE13];>gi|651873763|ref|YP_008696112.1| O-met	11	18	18	18	13	13	13	12	9	13	13	13	12	9	13	13	13	12	9	62	62	62	36.357	334	334;334;334;334;334;334;334;334;323;323;334	0	323.31	1.5156	1.3511	24.763	14	0	Median	2.1419	1.4363	13.544	3	0	Median	2.2352	1.417	10.791	2	0
gi|9946871|gb|AAG04353.1|AE004530_6;gi|660505588|gb|AID72197.1|;gi|651877802|ref|YP_008705087.1|;gi|651869059|ref|YP_008692806.1|;gi|553898214|gb|AGY71746.1|;gi|553886560|gb|AGY63254.1|;gi|375052095|gb|EHS44554.1|;gi|375047179|gb|EHS39728.1|;gi|15596161|ref|NP_249655.1|;gi|12230973|sp|Q51423.2|PMPR_PSEAE;gi|1183839|dbj|BAA11816.1|	gi|9946871|gb|AAG04353.1|AE004530_6;gi|660505588|gb|AID72197.1|;gi|651877802|ref|YP_008705087.1|;gi|651869059|ref|YP_008692806.1|;gi|553898214|gb|AGY71746.1|;gi|553886560|gb|AGY63254.1|;gi|375052095|gb|EHS44554.1|;gi|375047179|gb|EHS39728.1|;gi|15596161|ref|NP_249655.1|;gi|12230973|sp|Q51423.2|PMPR_PSEAE;gi|1183839|dbj|BAA11816.1|	7;7;7;7;7;7;7;7;7;7;7	7;7;7;7;7;7;7;7;7;7;7	7;7;7;7;7;7;7;7;7;7;7	>gi|9946871|gb|AAG04353.1|AE004530_6 pqsR-mediated PQS regulator, PmpR [Pseudomonas aeruginosa PAO1];>gi|660505588|gb|AID72197.1| Transcriptional regulatory protein PmpR [Pseudomonas aeruginosa PAO1H2O];>gi|651877802|ref|YP_008705087.1| DNA-binding regulat	11	7	7	7	4	5	4	4	3	4	5	4	4	3	4	5	4	4	3	37.1	37.1	37.1	26.556	248	248;248;248;248;248;248;248;248;248;248;248	0	40.018	0.63226	0.48786	5.7941	2	0	Median	NaN	NaN	NaN	0	0	Median	NaN	NaN	NaN	1	0
gi|9946872|gb|AAG04354.1|AE004530_7;gi|660505589|gb|AID72198.1|;gi|651879859|ref|YP_008705088.1|;gi|651873522|ref|YP_008692807.1|;gi|553900271|gb|AGY73803.1|;gi|553891023|gb|AGY67717.1|;gi|375052094|gb|EHS44553.1|;gi|375047178|gb|EHS39727.1|;gi|2498881|sp|Q51424.1|RUVC_PSEAE;gi|15596162|ref|NP_249656.1|;gi|1183840|dbj|BAA11817.1|	gi|9946872|gb|AAG04354.1|AE004530_7;gi|660505589|gb|AID72198.1|;gi|651879859|ref|YP_008705088.1|;gi|651873522|ref|YP_008692807.1|;gi|553900271|gb|AGY73803.1|;gi|553891023|gb|AGY67717.1|;gi|375052094|gb|EHS44553.1|;gi|375047178|gb|EHS39727.1|;gi|2498881|sp|Q51424.1|RUVC_PSEAE;gi|15596162|ref|NP_249656.1|;gi|1183840|dbj|BAA11817.1|	7;7;7;7;7;7;7;7;7;7;7	7;7;7;7;7;7;7;7;7;7;7	7;7;7;7;7;7;7;7;7;7;7	>gi|9946872|gb|AAG04354.1|AE004530_7 Holliday junction resolvase RuvC [Pseudomonas aeruginosa PAO1];>gi|660505589|gb|AID72198.1| Holliday junction resolvase [Pseudomonas aeruginosa PAO1H2O];>gi|651879859|ref|YP_008705088.1| crossover junction endodeoxyribo	11	7	7	7	4	4	4	2	3	4	4	4	2	3	4	4	4	2	3	50.6	50.6	50.6	18.556	174	174;174;174;174;174;174;174;174;174;174;174	0	57.542	1.0901	0.83756	12.701	5	0	Median	NaN	NaN	NaN	0	0	Median	NaN	NaN	NaN	1	0
gi|9946873|gb|AAG04355.1|AE004530_8;gi|660505590|gb|AID72199.1|;gi|651878008|ref|YP_008705089.1|;gi|651871223|ref|YP_008692808.1|;gi|553898420|gb|AGY71952.1|;gi|553888724|gb|AGY65418.1|;gi|375052093|gb|EHS44552.1|;gi|375047177|gb|EHS39726.1|;gi|2498872|sp|Q51425.1|RUVA_PSEAE;gi|15596163|ref|NP_249657.1|;gi|1183841|dbj|BAA11818.1|	gi|9946873|gb|AAG04355.1|AE004530_8;gi|660505590|gb|AID72199.1|;gi|651878008|ref|YP_008705089.1|;gi|651871223|ref|YP_008692808.1|;gi|553898420|gb|AGY71952.1|;gi|553888724|gb|AGY65418.1|;gi|375052093|gb|EHS44552.1|;gi|375047177|gb|EHS39726.1|;gi|2498872|sp|Q51425.1|RUVA_PSEAE;gi|15596163|ref|NP_249657.1|;gi|1183841|dbj|BAA11818.1|	9;9;9;9;9;9;9;9;9;9;9	9;9;9;9;9;9;9;9;9;9;9	8;8;8;8;8;8;8;8;8;8;8	>gi|9946873|gb|AAG04355.1|AE004530_8 Holliday junction DNA helicase RuvA [Pseudomonas aeruginosa PAO1];>gi|660505590|gb|AID72199.1| Holliday junction DNA helicase RuvA [Pseudomonas aeruginosa PAO1H2O];>gi|651878008|ref|YP_008705089.1| Holliday junction DNA	11	9	9	8	5	5	6	4	5	5	5	6	4	5	5	5	6	3	4	56.2	56.2	50.2	21.959	201	201;201;201;201;201;201;201;201;201;201;201	0	128.18	1.3204	1.052	33.947	13	0	Median	2.1808	1.4487	24.866	2	0	Median	2.2553	1.5024	29.866	2	0
gi|9946874|gb|AAG04356.1|AE004530_9;gi|660505591|gb|AID72200.1|;gi|651879689|ref|YP_008705090.1|;gi|651869012|ref|YP_008692809.1|;gi|553900101|gb|AGY73633.1|;gi|553886513|gb|AGY63207.1|;gi|375052092|gb|EHS44551.1|;gi|375047176|gb|EHS39725.1|;gi|15596164|ref|NP_249658.1|;gi|12231031|sp|Q51426.2|RUVB_PSEAE;gi|1183842|dbj|BAA11819.1|	gi|9946874|gb|AAG04356.1|AE004530_9;gi|660505591|gb|AID72200.1|;gi|651879689|ref|YP_008705090.1|;gi|651869012|ref|YP_008692809.1|;gi|553900101|gb|AGY73633.1|;gi|553886513|gb|AGY63207.1|;gi|375052092|gb|EHS44551.1|;gi|375047176|gb|EHS39725.1|;gi|15596164|ref|NP_249658.1|;gi|12231031|sp|Q51426.2|RUVB_PSEAE;gi|1183842|dbj|BAA11819.1|	20;20;20;20;20;20;20;20;20;20;20	20;20;20;20;20;20;20;20;20;20;20	20;20;20;20;20;20;20;20;20;20;20	>gi|9946874|gb|AAG04356.1|AE004530_9 Holliday junction DNA helicase RuvB [Pseudomonas aeruginosa PAO1];>gi|660505591|gb|AID72200.1| Holliday junction DNA helicase RuvB [Pseudomonas aeruginosa PAO1H2O];>gi|651879689|ref|YP_008705090.1| Holliday junction DNA	11	20	20	20	16	14	15	11	4	16	14	15	11	4	16	14	15	11	4	72.7	72.7	72.7	38.932	352	352;352;352;352;352;352;352;352;352;352;352	0	282.99	1.1893	0.96206	32.128	24	0	Median	1.549	1.1792	14.2	4	0	Median	1.4175	1.0624	24.527	6	0
gi|1184675|gb|AAC43674.1|	gi|1184675|gb|AAC43674.1|	11	1	1	>gi|1184675|gb|AAC43674.1| AlgW [Pseudomonas aeruginosa PAO1]	1	11	1	1	9	8	9	6	1	0	0	0	1	0	0	0	0	1	0	31.1	4.6	4.6	41.56	389	389	1	-2	NaN	NaN	NaN	0	0	Median	NaN	NaN	NaN	0	0	Median	NaN	NaN	NaN	0	0
gi|375052031|gb|EHS44491.1|;gi|9946654|gb|AAG04155.1|AE004511_8;gi|660505394|gb|AID72003.1|;gi|651877180|ref|YP_008704886.1|;gi|651873683|ref|YP_008692605.1|;gi|553897592|gb|AGY71124.1|;gi|553891184|gb|AGY67878.1|;gi|375042499|gb|EHS35148.1|;gi|15595963|ref|NP_249457.1|;gi|1220194|gb|AAC43718.1|;gi|1184684|gb|AAC43676.1|	gi|375052031|gb|EHS44491.1|;gi|9946654|gb|AAG04155.1|AE004511_8;gi|660505394|gb|AID72003.1|;gi|651877180|ref|YP_008704886.1|;gi|651873683|ref|YP_008692605.1|;gi|553897592|gb|AGY71124.1|;gi|553891184|gb|AGY67878.1|;gi|375042499|gb|EHS35148.1|;gi|15595963|ref|NP_249457.1|;gi|1220194|gb|AAC43718.1|;gi|1184684|gb|AAC43676.1|	27;27;27;27;27;27;27;27;27;27;27	27;27;27;27;27;27;27;27;27;27;27	27;27;27;27;27;27;27;27;27;27;27	>gi|375052031|gb|EHS44491.1| serine protease MucD [Pseudomonas aeruginosa MPAO1/P2];>gi|9946654|gb|AAG04155.1|AE004511_8 serine protease MucD precursor [Pseudomonas aeruginosa PAO1];>gi|660505394|gb|AID72003.1| serine protease MucD [Pseudomonas aeruginosa	11	27	27	27	19	19	19	20	15	19	19	19	20	15	19	19	19	20	15	73.7	73.7	73.7	49.451	467	467;474;474;474;474;474;474;474;474;474;474	0	323.31	0.93217	0.71683	16.002	122	0	Median	1.0037	0.67958	15.964	26	0	Median	1.0073	0.72583	13.635	28	0
gi|651874791|ref|YP_008705019.1|;gi|651871415|ref|YP_008692738.1|;gi|553895203|gb|AGY68735.1|;gi|553888916|gb|AGY65610.1|;gi|375052162|gb|EHS44621.1|;gi|375047246|gb|EHS39795.1|;gi|118572621|sp|O50174.2|ASTD_PSEAE;gi|660505520|gb|AID72129.1|;gi|9946799|gb|AAG04287.1|AE004524_4;gi|2654612|gb|AAC46012.1|;gi|15596095|ref|NP_249589.1|	gi|651874791|ref|YP_008705019.1|;gi|651871415|ref|YP_008692738.1|;gi|553895203|gb|AGY68735.1|;gi|553888916|gb|AGY65610.1|;gi|375052162|gb|EHS44621.1|;gi|375047246|gb|EHS39795.1|;gi|118572621|sp|O50174.2|ASTD_PSEAE;gi|660505520|gb|AID72129.1|;gi|9946799|gb|AAG04287.1|AE004524_4;gi|2654612|gb|AAC46012.1|;gi|15596095|ref|NP_249589.1|	23;23;23;23;23;23;23;22;22;22;22	23;23;23;23;23;23;23;22;22;22;22	23;23;23;23;23;23;23;22;22;22;22	>gi|651874791|ref|YP_008705019.1| succinylglutamic semialdehyde dehydrogenase [Pseudomonas aeruginosa PAO1-VE13];>gi|651871415|ref|YP_008692738.1| succinylglutamic semialdehyde dehydrogenase [Pseudomonas aeruginosa PAO1-VE2];>gi|553895203|gb|AGY68735.1| su	11	23	23	23	15	15	14	12	8	15	15	14	12	8	15	15	14	12	8	50.9	50.9	50.9	51.379	487	487;487;487;487;487;487;487;487;488;488;488	0	313.63	0.62387	0.43369	36.187	10	0	Median	0.63209	0.44249	56.96	4	0	Median	0.62386	0.4321	2.2681	3	0
gi|375050849|gb|EHS43326.1|;gi|375046686|gb|EHS39242.1|;gi|300666438|emb|CBV27330.1|;gi|259686500|emb|CBG13816.1|;gi|651880252|ref|YP_008704253.1|;gi|651869724|ref|YP_008691972.1|;gi|553900664|gb|AGY74196.1|;gi|553887225|gb|AGY63919.1|;gi|28416300|gb|AAG03533.2|AE004452_5;gi|119167454|ref|NP_248833.2|;gi|660504778|gb|AID71387.1|	gi|375050849|gb|EHS43326.1|;gi|375046686|gb|EHS39242.1|;gi|300666438|emb|CBV27330.1|;gi|259686500|emb|CBG13816.1|;gi|651880252|ref|YP_008704253.1|;gi|651869724|ref|YP_008691972.1|;gi|553900664|gb|AGY74196.1|;gi|553887225|gb|AGY63919.1|;gi|28416300|gb|AAG03533.2|AE004452_5;gi|119167454|ref|NP_248833.2|;gi|660504778|gb|AID71387.1|	17;17;17;17;17;17;17;17;17;17;16	17;17;17;17;17;17;17;17;17;17;16	17;17;17;17;17;17;17;17;17;17;16	>gi|375050849|gb|EHS43326.1| nonspecific ribonucleoside hydrolase [Pseudomonas aeruginosa MPAO1/P2];>gi|375046686|gb|EHS39242.1| nonspecific ribonucleoside hydrolase [Pseudomonas aeruginosa MPAO1/P1];>gi|300666438|emb|CBV27330.1| unnamed protein product [P	11	17	17	17	13	12	14	10	6	13	12	14	10	6	13	12	14	10	6	64.7	64.7	64.7	35.254	329	329;329;329;329;350;350;350;350;350;350;350	0	323.31	2.2529	1.4532	18.7	62	0	Median	2.4066	1.5919	13.092	14	0	Median	2.3686	1.6165	10.114	12	0
gi|9949890|gb|AAG07111.1|AE004791_8;gi|660508304|gb|AID74913.1|;gi|651874701|ref|YP_008707902.1|;gi|651869112|ref|YP_008695621.1|;gi|553895113|gb|AGY68645.1|;gi|553886613|gb|AGY63307.1|;gi|375051765|gb|EHS44231.1|;gi|375043715|gb|EHS36331.1|;gi|15598919|ref|NP_252413.1|;gi|119263|sp|P14756.1|ELAS_PSEAE	gi|9949890|gb|AAG07111.1|AE004791_8;gi|660508304|gb|AID74913.1|;gi|651874701|ref|YP_008707902.1|;gi|651869112|ref|YP_008695621.1|;gi|553895113|gb|AGY68645.1|;gi|553886613|gb|AGY63307.1|;gi|375051765|gb|EHS44231.1|;gi|375043715|gb|EHS36331.1|;gi|15598919|ref|NP_252413.1|;gi|119263|sp|P14756.1|ELAS_PSEAE	23;23;23;23;23;23;23;23;23;23	23;23;23;23;23;23;23;23;23;23	23;23;23;23;23;23;23;23;23;23	>gi|9949890|gb|AAG07111.1|AE004791_8 elastase LasB [Pseudomonas aeruginosa PAO1];>gi|660508304|gb|AID74913.1| elastase LasB [Pseudomonas aeruginosa PAO1H2O];>gi|651874701|ref|YP_008707902.1| pseudolysin [Pseudomonas aeruginosa PAO1-VE13];>gi|651869112|ref|	10	23	23	23	16	16	18	4	4	16	16	18	4	4	16	16	18	4	4	61	61	61	53.686	498	498;498;498;498;498;498;498;498;498;498	0	269.51	3.4074	2.7772	66.129	18	0	Median	2.1377	1.6941	71.474	4	0	Median	3.3556	2.5032	64.637	7	0
gi|9946909|gb|AAG04389.1|AE004532_13;gi|660505616|gb|AID72225.1|;gi|651879965|ref|YP_008705121.1|;gi|651872941|ref|YP_008692840.1|;gi|553900377|gb|AGY73909.1|;gi|553890442|gb|AGY67136.1|;gi|375050820|gb|EHS43298.1|;gi|375047145|gb|EHS39694.1|;gi|15596197|ref|NP_249691.1|;gi|141252|sp|P20581.1|Y1000_PSEAE;gi|1196760|gb|AAA88447.1|;gi|300508335|pdb|2VW8|A	gi|9946909|gb|AAG04389.1|AE004532_13;gi|660505616|gb|AID72225.1|;gi|651879965|ref|YP_008705121.1|;gi|651872941|ref|YP_008692840.1|;gi|553900377|gb|AGY73909.1|;gi|553890442|gb|AGY67136.1|;gi|375050820|gb|EHS43298.1|;gi|375047145|gb|EHS39694.1|;gi|15596197|ref|NP_249691.1|;gi|141252|sp|P20581.1|Y1000_PSEAE;gi|1196760|gb|AAA88447.1|;gi|300508335|pdb|2VW8|A	19;19;19;19;19;19;19;19;19;19;19;19	19;19;19;19;19;19;19;19;19;19;19;19	19;19;19;19;19;19;19;19;19;19;19;19	>gi|9946909|gb|AAG04389.1|AE004532_13 Quinolone signal response protein [Pseudomonas aeruginosa PAO1];>gi|660505616|gb|AID72225.1| Quinolone signal response protein [Pseudomonas aeruginosa PAO1H2O];>gi|651879965|ref|YP_008705121.1| metallo-beta-lactamase s	12	19	19	19	15	15	17	11	10	15	15	17	11	10	15	15	17	11	10	88	88	88	34.306	301	301;301;301;301;301;301;301;301;301;301;301;303	0	323.31	1.2102	0.81182	16.077	10	0	Median	1.1937	0.78006	2.2347	3	0	Median	1.2923	0.84134	16.621	3	0
gi|9947684|gb|AAG05099.1|AE004597_13;gi|660506313|gb|AID72922.1|;gi|651875115|ref|YP_008705843.1|;gi|651870631|ref|YP_008693562.1|;gi|553895527|gb|AGY69059.1|;gi|553888132|gb|AGY64826.1|;gi|375049781|gb|EHS42269.1|;gi|375044176|gb|EHS36785.1|;gi|15596907|ref|NP_250401.1|;gi|119709|sp|P26995.1|EXSC_PSEAE	gi|9947684|gb|AAG05099.1|AE004597_13;gi|660506313|gb|AID72922.1|;gi|651875115|ref|YP_008705843.1|;gi|651870631|ref|YP_008693562.1|;gi|553895527|gb|AGY69059.1|;gi|553888132|gb|AGY64826.1|;gi|375049781|gb|EHS42269.1|;gi|375044176|gb|EHS36785.1|;gi|15596907|ref|NP_250401.1|;gi|119709|sp|P26995.1|EXSC_PSEAE	4;4;4;4;4;4;4;4;4;4	4;4;4;4;4;4;4;4;4;4	4;4;4;4;4;4;4;4;4;4	>gi|9947684|gb|AAG05099.1|AE004597_13 ExsC, exoenzyme S synthesis protein C precursor [Pseudomonas aeruginosa PAO1];>gi|660506313|gb|AID72922.1| exoenzyme S synthesis protein C [Pseudomonas aeruginosa PAO1H2O];>gi|651875115|ref|YP_008705843.1| exoenzyme S	10	4	4	4	2	1	1	2	2	2	1	1	2	2	2	1	1	2	2	26.9	26.9	26.9	16.228	145	145;145;145;145;145;145;145;145;145;145	0	26.534	NaN	NaN	NaN	1	0	Median	NaN	NaN	NaN	1	0	Median	NaN	NaN	NaN	0	0
gi|660506054|gb|AID72663.1|;gi|651879276|ref|YP_008705583.1|;gi|651873918|ref|YP_008693302.1|;gi|553899688|gb|AGY73220.1|;gi|553891419|gb|AGY68113.1|;gi|9947407|gb|AAG04844.1|AE004575_3;gi|375050644|gb|EHS43123.1|;gi|375042270|gb|EHS34927.1|;gi|15596652|ref|NP_250146.1|;gi|120310|sp|P29248.1|FLIA_PSEAE	gi|660506054|gb|AID72663.1|;gi|651879276|ref|YP_008705583.1|;gi|651873918|ref|YP_008693302.1|;gi|553899688|gb|AGY73220.1|;gi|553891419|gb|AGY68113.1|;gi|9947407|gb|AAG04844.1|AE004575_3;gi|375050644|gb|EHS43123.1|;gi|375042270|gb|EHS34927.1|;gi|15596652|ref|NP_250146.1|;gi|120310|sp|P29248.1|FLIA_PSEAE	7;7;7;7;7;7;7;7;7;7	7;7;7;7;7;7;7;7;7;7	7;7;7;7;7;7;7;7;7;7	>gi|660506054|gb|AID72663.1| flagellar biosynthesis sigma factor [Pseudomonas aeruginosa PAO1H2O];>gi|651879276|ref|YP_008705583.1| RNA polymerase sigma factor, FliA/WhiG family protein [Pseudomonas aeruginosa PAO1-VE13];>gi|651873918|ref|YP_008693302.1| R	10	7	7	7	3	5	4	6	5	3	5	4	6	5	3	5	4	6	5	45.6	45.6	45.6	26.748	239	239;239;239;239;239;247;247;247;247;247	0	167.52	1.1925	1.3897	20.292	7	0	Median	NaN	NaN	NaN	0	0	Median	NaN	NaN	NaN	0	0
gi|9950767|gb|AAG07913.1|AE004866_7;gi|375050984|gb|EHS43459.1|;gi|375046287|gb|EHS38852.1|;gi|375040164|gb|EHS33032.1|;gi|15599721|ref|NP_253215.1|;gi|120440|sp|P04739.1|FMPO_PSEAE	gi|9950767|gb|AAG07913.1|AE004866_7;gi|375050984|gb|EHS43459.1|;gi|375046287|gb|EHS38852.1|;gi|375040164|gb|EHS33032.1|;gi|15599721|ref|NP_253215.1|;gi|120440|sp|P04739.1|FMPO_PSEAE	14;14;14;14;14;14	14;14;14;14;14;14	14;14;14;14;14;14	>gi|9950767|gb|AAG07913.1|AE004866_7 type 4 fimbrial precursor PilA [Pseudomonas aeruginosa PAO1];>gi|375050984|gb|EHS43459.1| type 4 fimbrial PilA [Pseudomonas aeruginosa MPAO1/P2];>gi|375046287|gb|EHS38852.1| type 4 fimbrial PilA [Pseudomonas aeruginosa	6	14	14	14	12	13	12	9	8	12	13	12	9	8	12	13	12	9	8	75.8	75.8	75.8	15.512	149	149;149;149;149;149;149	0	323.31	0.55576	0.41342	38.392	612	0	Median	0.53985	0.38799	20.675	168	0	Median	0.54506	0.39524	27.34	173	0
535043;535044;535045;535046;535047	233043;241343;304689;382546;446672;446789;447164;471870;471875;476570;476591;505101;505256;535046	99;3139	96	47;138	141
gi|9950984|gb|AAG08110.1|AE004886_2;gi|77416458|sp|Q9HV75.1|GLUQ_PSEAE;gi|651876654|ref|YP_008708916.1|;gi|651869139|ref|YP_008696635.1|;gi|553897066|gb|AGY70598.1|;gi|553886640|gb|AGY63334.1|;gi|375048253|gb|EHS40780.1|;gi|15599918|ref|NP_253412.1|;gi|12082249|dbj|BAB20865.1|;gi|375044625|gb|EHS37222.1|;gi|660509317|gb|AID75926.1|;gi|375043419|gb|EHS36045.1|	gi|9950984|gb|AAG08110.1|AE004886_2;gi|77416458|sp|Q9HV75.1|GLUQ_PSEAE;gi|651876654|ref|YP_008708916.1|;gi|651869139|ref|YP_008696635.1|;gi|553897066|gb|AGY70598.1|;gi|553886640|gb|AGY63334.1|;gi|375048253|gb|EHS40780.1|;gi|15599918|ref|NP_253412.1|;gi|12082249|dbj|BAB20865.1|;gi|375044625|gb|EHS37222.1|;gi|660509317|gb|AID75926.1|	12;12;12;12;12;12;12;12;12;10;8;2	12;12;12;12;12;12;12;12;12;10;8;2	12;12;12;12;12;12;12;12;12;10;8;2	>gi|9950984|gb|AAG08110.1|AE004886_2 probable aminoacyl-transfer RNA synthetase (class I) [Pseudomonas aeruginosa PAO1];>gi|77416458|sp|Q9HV75.1|GLUQ_PSEAE RecName: Full=Glutamyl-Q tRNA(Asp) synthetase; Short=Glu-Q-RSs;>gi|651876654|ref|YP_008708916.1| glu	12	12	12	12	7	6	7	3	2	7	6	7	3	2	7	6	7	3	2	54.9	54.9	54.9	32.507	293	293;293;293;293;293;293;293;293;293;248;293;76	0	60.8	NaN	NaN	NaN	0	0	Median	NaN	NaN	NaN	0	0	Median	NaN	NaN	NaN	0	0
gi|9950985|gb|AAG08111.1|AE004886_3;gi|660509319|gb|AID75928.1|;gi|651877091|ref|YP_008708918.1|;gi|651870694|ref|YP_008696637.1|;gi|553897503|gb|AGY71035.1|;gi|553888195|gb|AGY64889.1|;gi|375048254|gb|EHS40781.1|;gi|375043417|gb|EHS36043.1|;gi|15599919|ref|NP_253413.1|;gi|12082250|dbj|BAB20866.1|	gi|9950985|gb|AAG08111.1|AE004886_3;gi|660509319|gb|AID75928.1|;gi|651877091|ref|YP_008708918.1|;gi|651870694|ref|YP_008696637.1|;gi|553897503|gb|AGY71035.1|;gi|553888195|gb|AGY64889.1|;gi|375048254|gb|EHS40781.1|;gi|375043417|gb|EHS36043.1|;gi|15599919|ref|NP_253413.1|;gi|12082250|dbj|BAB20866.1|	3;3;3;3;3;3;3;3;3;3	3;3;3;3;3;3;3;3;3;3	3;3;3;3;3;3;3;3;3;3	>gi|9950985|gb|AAG08111.1|AE004886_3 two-component sensor CbrA [Pseudomonas aeruginosa PAO1];>gi|660509319|gb|AID75928.1| two-component sensor CbrA [Pseudomonas aeruginosa PAO1H2O];>gi|651877091|ref|YP_008708918.1| sensory box protein [Pseudomonas aerugino	10	3	3	3	1	0	1	1	1	1	0	1	1	1	1	0	1	1	1	4.2	4.2	4.2	108.38	983	983;983;983;983;983;983;983;983;983;983	0	16.776	NaN	NaN	NaN	1	0	Median	NaN	NaN	NaN	0	0	Median	NaN	NaN	NaN	0	0
gi|9950986|gb|AAG08112.1|AE004886_4;gi|651877128|ref|YP_008708919.1|;gi|651869897|ref|YP_008696638.1|;gi|553897540|gb|AGY71072.1|;gi|553887398|gb|AGY64092.1|;gi|375048255|gb|EHS40782.1|;gi|375043416|gb|EHS36042.1|;gi|300568139|emb|CBV15782.1|;gi|300548689|emb|CBV04181.1|;gi|259658325|emb|CBG02262.1|;gi|259475517|emb|CBF90661.1|;gi|15599920|ref|NP_253414.1|;gi|12082251|dbj|BAB20867.1|;gi|660509320…	gi|9950986|gb|AAG08112.1|AE004886_4;gi|651877128|ref|YP_008708919.1|;gi|651869897|ref|YP_008696638.1|;gi|553897540|gb|AGY71072.1|;gi|553887398|gb|AGY64092.1|;gi|375048255|gb|EHS40782.1|;gi|375043416|gb|EHS36042.1|;gi|300568139|emb|CBV15782.1|;gi|300548689|emb|CBV04181.1|;gi|259658325|emb|CBG02262.1|;gi|259475517|emb|CBF90661.1|;gi|15599920|ref|NP_253414.1|;gi|12082251|dbj|BAB20867.1|;gi|660509320…	23;23;23;23;23;23;23;23;23;23;23;23;23;22	23;23;23;23;23;23;23;23;23;23;23;23;23;22	23;23;23;23;23;23;23;23;23;23;23;23;23;22	>gi|9950986|gb|AAG08112.1|AE004886_4 two-component response regulator CbrB [Pseudomonas aeruginosa PAO1];>gi|651877128|ref|YP_008708919.1| AAA domain family protein [Pseudomonas aeruginosa PAO1-VE13];>gi|651869897|ref|YP_008696638.1| AAA domain family prot	14	23	23	23	16	16	16	18	15	16	16	16	18	15	16	16	16	18	15	54.8	54.8	54.8	52.286	478	478;478;478;478;478;478;478;478;478;478;478;478;478;478	0	323.31	1.5356	1.1651	22.206	88	0	Median	1.7052	1.2163	18.904	17	0	Median	1.7188	1.2208	17.86	14	0
gi|9947978|gb|AAG05366.1|AE004624_5;gi|660506587|gb|AID73196.1|;gi|651878466|ref|YP_008706121.1|;gi|651872268|ref|YP_008693840.1|;gi|553898878|gb|AGY72410.1|;gi|553889769|gb|AGY66463.1|;gi|375048905|gb|EHS41418.1|;gi|375044543|gb|EHS37142.1|;gi|15597174|ref|NP_250668.1|;gi|121420|sp|P29369.1|AGMR_PSEAE	gi|9947978|gb|AAG05366.1|AE004624_5;gi|660506587|gb|AID73196.1|;gi|651878466|ref|YP_008706121.1|;gi|651872268|ref|YP_008693840.1|;gi|553898878|gb|AGY72410.1|;gi|553889769|gb|AGY66463.1|;gi|375048905|gb|EHS41418.1|;gi|375044543|gb|EHS37142.1|;gi|15597174|ref|NP_250668.1|;gi|121420|sp|P29369.1|AGMR_PSEAE	3;3;3;3;3;3;3;3;3;3	3;3;3;3;3;3;3;3;3;3	3;3;3;3;3;3;3;3;3;3	>gi|9947978|gb|AAG05366.1|AE004624_5 response regulator ErbR [Pseudomonas aeruginosa PAO1];>gi|660506587|gb|AID73196.1| putative transcriptional regulator [Pseudomonas aeruginosa PAO1H2O];>gi|651878466|ref|YP_008706121.1| bacterial regulatory s, luxR famil	10	3	3	3	1	1	1	2	0	1	1	1	2	0	1	1	1	2	0	23.1	23.1	23.1	24.424	221	221;221;221;221;221;221;221;221;221;221	0.00075131	1.68	NaN	NaN	NaN	0	0	Median	NaN	NaN	NaN	0	0	Median	NaN	NaN	NaN	0	0
gi|9948030|gb|AAG05413.1|AE004629_2;gi|651879759|ref|YP_008706170.1|;gi|651871586|ref|YP_008693889.1|;gi|553900171|gb|AGY73703.1|;gi|553889087|gb|AGY65781.1|;gi|375051190|gb|EHS43661.1|;gi|375044478|gb|EHS37080.1|;gi|15597221|ref|NP_250715.1|;gi|121677|sp|P23189.1|GSHR_PSEAE;gi|660506636|gb|AID73245.1|;gi|3559952|emb|CAA09329.1|	gi|9948030|gb|AAG05413.1|AE004629_2;gi|651879759|ref|YP_008706170.1|;gi|651871586|ref|YP_008693889.1|;gi|553900171|gb|AGY73703.1|;gi|553889087|gb|AGY65781.1|;gi|375051190|gb|EHS43661.1|;gi|375044478|gb|EHS37080.1|;gi|15597221|ref|NP_250715.1|;gi|121677|sp|P23189.1|GSHR_PSEAE;gi|660506636|gb|AID73245.1|	28;28;28;28;28;28;28;28;28;23;1	28;28;28;28;28;28;28;28;28;23;1	28;28;28;28;28;28;28;28;28;23;1	>gi|9948030|gb|AAG05413.1|AE004629_2 glutathione reductase [Pseudomonas aeruginosa PAO1];>gi|651879759|ref|YP_008706170.1| pyridine nucleotide-disulfide oxidoreductase family protein [Pseudomonas aeruginosa PAO1-VE13];>gi|651871586|ref|YP_008693889.1| pyri	11	28	28	28	22	19	24	16	13	22	19	24	16	13	22	19	24	16	13	77.4	77.4	77.4	49.237	451	451;451;451;451;451;451;451;451;451;451;41	0	323.31	1.8013	1.5365	39.649	60	0	Median	2.8383	1.8383	26.366	12	0	Median	2.8949	1.8338	71.053	9	0
gi|9946381|gb|AAG03905.1|AE004488_9;gi|651877363|ref|YP_008704631.1|;gi|651871319|ref|YP_008692350.1|;gi|553897775|gb|AGY71307.1|;gi|553888820|gb|AGY65514.1|;gi|375050413|gb|EHS42895.1|;gi|375045246|gb|EHS37832.1|;gi|2498638|sp|Q51480.1|NIRF_PSEAE;gi|15595713|ref|NP_249207.1|;gi|1217596|dbj|BAA09066.1|;gi|660505152|gb|AID71761.1|	gi|9946381|gb|AAG03905.1|AE004488_9;gi|651877363|ref|YP_008704631.1|;gi|651871319|ref|YP_008692350.1|;gi|553897775|gb|AGY71307.1|;gi|553888820|gb|AGY65514.1|;gi|375050413|gb|EHS42895.1|;gi|375045246|gb|EHS37832.1|;gi|2498638|sp|Q51480.1|NIRF_PSEAE;gi|15595713|ref|NP_249207.1|;gi|1217596|dbj|BAA09066.1|;gi|660505152|gb|AID71761.1|	22;22;22;22;22;22;22;22;22;22;21	22;22;22;22;22;22;22;22;22;22;21	22;22;22;22;22;22;22;22;22;22;21	>gi|9946381|gb|AAG03905.1|AE004488_9 heme d1 biosynthesis protein NirF [Pseudomonas aeruginosa PAO1];>gi|651877363|ref|YP_008704631.1| lactonase, 7-bladed beta-propeller family protein [Pseudomonas aeruginosa PAO1-VE13];>gi|651871319|ref|YP_008692350.1| la	11	22	22	22	14	14	14	13	10	14	14	14	13	10	14	14	14	13	10	63.3	63.3	63.3	43.338	392	392;392;392;392;392;392;392;392;392;392;392	0	323.31	0.71026	0.53341	19.827	25	0	Median	0.74266	0.5411	17.331	7	0	Median	0.71932	0.53341	15.33	7	0
gi|9946652|gb|AAG04153.1|AE004511_6;gi|651876617|ref|YP_008704884.1|;gi|651870165|ref|YP_008692603.1|;gi|585529|sp|P38108.1|MUCB_PSEAE;gi|553897029|gb|AGY70561.1|;gi|553887666|gb|AGY64360.1|;gi|375052033|gb|EHS44493.1|;gi|375042497|gb|EHS35146.1|;gi|15595961|ref|NP_249455.1|;gi|1220192|gb|AAC43716.1|;gi|660505392|gb|AID72001.1|	gi|9946652|gb|AAG04153.1|AE004511_6;gi|651876617|ref|YP_008704884.1|;gi|651870165|ref|YP_008692603.1|;gi|585529|sp|P38108.1|MUCB_PSEAE;gi|553897029|gb|AGY70561.1|;gi|553887666|gb|AGY64360.1|;gi|375052033|gb|EHS44493.1|;gi|375042497|gb|EHS35146.1|;gi|15595961|ref|NP_249455.1|;gi|1220192|gb|AAC43716.1|;gi|660505392|gb|AID72001.1|	22;22;22;22;22;22;22;22;22;22;20	22;22;22;22;22;22;22;22;22;22;20	22;22;22;22;22;22;22;22;22;22;20	>gi|9946652|gb|AAG04153.1|AE004511_6 negative regulator for alginate biosynthesis MucB [Pseudomonas aeruginosa PAO1];>gi|651876617|ref|YP_008704884.1| mucB/RseB family protein [Pseudomonas aeruginosa PAO1-VE13];>gi|651870165|ref|YP_008692603.1| mucB/RseB f	11	22	22	22	14	15	15	17	16	14	15	15	17	16	14	15	15	17	16	84.5	84.5	84.5	34.572	316	316;316;316;316;316;316;316;316;316;316;316	0	323.31	1.5642	1.8392	34.044	32	0	Median	3.8811	2.7437	13.508	3	0	Median	3.611	2.6337	16.618	4	0
gi|720062271|pdb|2MBU|A;gi|720062269|pdb|2MBT|A;gi|1814074|gb|AAB41795.1|;gi|9951823|gb|AAG08874.1|AE004961_9;gi|660510088|gb|AID76697.1|;gi|651875278|ref|YP_008709694.1|;gi|651869350|ref|YP_008697412.1|;gi|553895690|gb|AGY69222.1|;gi|553886851|gb|AGY63545.1|;gi|375049588|gb|EHS42079.1|;gi|375042730|gb|EHS35374.1|;gi|15600682|ref|NP_254176.1|;gi|122063443|sp|P0C2B2.1|DSBA_PSEAE;gi|270346535|pdb|3…	gi|720062271|pdb|2MBU|A;gi|720062269|pdb|2MBT|A;gi|1814074|gb|AAB41795.1|;gi|9951823|gb|AAG08874.1|AE004961_9;gi|660510088|gb|AID76697.1|;gi|651875278|ref|YP_008709694.1|;gi|651869350|ref|YP_008697412.1|;gi|553895690|gb|AGY69222.1|;gi|553886851|gb|AGY63545.1|;gi|375049588|gb|EHS42079.1|;gi|375042730|gb|EHS35374.1|;gi|15600682|ref|NP_254176.1|;gi|122063443|sp|P0C2B2.1|DSBA_PSEAE;gi|270346535|pdb|3…	17;17;17;17;17;17;17;17;17;17;17;17;17;10	17;17;17;17;17;17;17;17;17;17;17;17;17;10	17;17;17;17;17;17;17;17;17;17;17;17;17;10	>gi|720062271|pdb|2MBU|A Chain A, Padsba Plus Mips-0000851 (3-[(2-methylbenzyl)sulfanyl]-4h-1,2,4- Triazol-4-amine);>gi|720062269|pdb|2MBT|A Chain A, Nmr Study Of Padsba;>gi|1814074|gb|AAB41795.1| DsbA [Pseudomonas aeruginosa PAO1];>gi|9951823|gb|AAG08874.	14	17	17	17	11	11	11	14	12	11	11	11	14	12	11	11	11	14	12	51.6	51.6	51.6	21.124	190	190;190;210;211;211;211;211;211;211;211;211;211;211;192	0	244.05	3.8379	2.3122	41.08	54	0	Median	4.2914	2.7258	30.908	11	0	Median	4.2566	2.5798	26.22	9	0
gi|375045166|gb|EHS37752.1|;gi|122070665|sp|Q9I5U3.2|SURA_PSEAE;gi|9946466|gb|AAG03983.1|AE004495_7;gi|651875603|ref|YP_008704711.1|;gi|651869979|ref|YP_008692430.1|;gi|553896015|gb|AGY69547.1|;gi|553887480|gb|AGY64174.1|;gi|375050333|gb|EHS42815.1|;gi|15595791|ref|NP_249285.1|;gi|660505230|gb|AID71839.1|	gi|375045166|gb|EHS37752.1|;gi|122070665|sp|Q9I5U3.2|SURA_PSEAE;gi|9946466|gb|AAG03983.1|AE004495_7;gi|651875603|ref|YP_008704711.1|;gi|651869979|ref|YP_008692430.1|;gi|553896015|gb|AGY69547.1|;gi|553887480|gb|AGY64174.1|;gi|375050333|gb|EHS42815.1|;gi|15595791|ref|NP_249285.1|;gi|660505230|gb|AID71839.1|	33;33;33;33;33;33;33;33;33;31	33;33;33;33;33;33;33;33;33;31	33;33;33;33;33;33;33;33;33;31	>gi|375045166|gb|EHS37752.1| peptidyl-prolyl cis-trans isomerase SurA [Pseudomonas aeruginosa MPAO1/P1];>gi|122070665|sp|Q9I5U3.2|SURA_PSEAE RecName: Full=Chaperone SurA; AltName: Full=Peptidyl-prolyl cis-trans isomerase SurA; Short=PPIase SurA; AltName: F	10	33	33	33	17	18	18	24	20	17	18	18	24	20	17	18	18	24	20	79.6	79.6	79.6	46.953	417	417;417;430;430;430;430;430;430;430;430	0	323.31	1.2866	1.4895	31.576	40	0	Median	3.5753	2.31	21.384	3	0	Median	3.7636	2.4315	15.249	5	0
gi|9946806|gb|AAG04293.1|AE004525_1;gi|651876728|ref|YP_008705025.1|;gi|651872620|ref|YP_008692744.1|;gi|553897140|gb|AGY70672.1|;gi|553890121|gb|AGY66815.1|;gi|375052156|gb|EHS44615.1|;gi|375047240|gb|EHS39789.1|;gi|15596101|ref|NP_249595.1|;gi|12229624|sp|O69077.2|AK_PSEAE;gi|660505526|gb|AID72135.1|	gi|9946806|gb|AAG04293.1|AE004525_1;gi|651876728|ref|YP_008705025.1|;gi|651872620|ref|YP_008692744.1|;gi|553897140|gb|AGY70672.1|;gi|553890121|gb|AGY66815.1|;gi|375052156|gb|EHS44615.1|;gi|375047240|gb|EHS39789.1|;gi|15596101|ref|NP_249595.1|;gi|12229624|sp|O69077.2|AK_PSEAE;gi|660505526|gb|AID72135.1|	30;30;30;30;30;30;30;30;30;29	30;30;30;30;30;30;30;30;30;29	30;30;30;30;30;30;30;30;30;29	>gi|9946806|gb|AAG04293.1|AE004525_1 aspartate kinase alpha and beta chain [Pseudomonas aeruginosa PAO1];>gi|651876728|ref|YP_008705025.1| aspartate kinase, monofunctional class [Pseudomonas aeruginosa PAO1-VE13];>gi|651872620|ref|YP_008692744.1| aspartate	10	30	30	30	20	24	20	15	14	20	24	20	15	14	20	24	20	15	14	83.7	83.7	83.7	44.388	412	412;412;412;412;412;412;412;412;412;412	0	323.31	2.4166	1.5056	57.162	54	0	Median	2.6839	1.854	49.895	11	0	Median	2.6375	1.722	49.342	13	0
gi|9950320|gb|AAG07504.1|AE004828_5;gi|660508704|gb|AID75313.1|;gi|651879031|ref|YP_008708301.1|;gi|651868953|ref|YP_008696020.1|;gi|553899443|gb|AGY72975.1|;gi|553886454|gb|AGY63148.1|;gi|375047767|gb|EHS40308.1|;gi|375045718|gb|EHS38293.1|;gi|15599312|ref|NP_252806.1|;gi|12229707|sp|Q9HWR3.1|BPHY_PSEAE;gi|428697994|pdb|3NOU|C;gi|428697993|pdb|3NOT|C;gi|411024115|pdb|3NOP|C	gi|9950320|gb|AAG07504.1|AE004828_5;gi|660508704|gb|AID75313.1|;gi|651879031|ref|YP_008708301.1|;gi|651868953|ref|YP_008696020.1|;gi|553899443|gb|AGY72975.1|;gi|553886454|gb|AGY63148.1|;gi|375047767|gb|EHS40308.1|;gi|375045718|gb|EHS38293.1|;gi|15599312|ref|NP_252806.1|;gi|12229707|sp|Q9HWR3.1|BPHY_PSEAE	4;4;4;4;4;4;4;4;4;4;1;1;1	4;4;4;4;4;4;4;4;4;4;1;1;1	4;4;4;4;4;4;4;4;4;4;1;1;1	>gi|9950320|gb|AAG07504.1|AE004828_5 bacterial phytochrome, BphP [Pseudomonas aeruginosa PAO1];>gi|660508704|gb|AID75313.1| putative bacteriophytochrome [Pseudomonas aeruginosa PAO1H2O];>gi|651879031|ref|YP_008708301.1| bacteriophytochrome [Pseudomonas aer	13	4	4	4	1	1	2	2	1	1	1	2	2	1	1	1	2	2	1	7.6	7.6	7.6	80.93	728	728;728;728;728;728;728;728;728;728;728;505;505;505	0	6.505	NaN	NaN	NaN	0	0	Median	NaN	NaN	NaN	0	0	Median	NaN	NaN	NaN	0	0
gi|9947653|gb|AAG05070.1|AE004595_9;gi|660506283|gb|AID72892.1|;gi|651877793|ref|YP_008705813.1|;gi|651870512|ref|YP_008693532.1|;gi|553898205|gb|AGY71737.1|;gi|553888013|gb|AGY64707.1|;gi|375045077|gb|EHS37664.1|;gi|375041510|gb|EHS34205.1|;gi|15596878|ref|NP_250372.1|;gi|12229708|sp|Q9I344.1|AROC_PSEAE	gi|9947653|gb|AAG05070.1|AE004595_9;gi|660506283|gb|AID72892.1|;gi|651877793|ref|YP_008705813.1|;gi|651870512|ref|YP_008693532.1|;gi|553898205|gb|AGY71737.1|;gi|553888013|gb|AGY64707.1|;gi|375045077|gb|EHS37664.1|;gi|375041510|gb|EHS34205.1|;gi|15596878|ref|NP_250372.1|;gi|12229708|sp|Q9I344.1|AROC_PSEAE	22;22;22;22;22;22;22;22;22;22	22;22;22;22;22;22;22;22;22;22	22;22;22;22;22;22;22;22;22;22	>gi|9947653|gb|AAG05070.1|AE004595_9 chorismate synthase [Pseudomonas aeruginosa PAO1];>gi|660506283|gb|AID72892.1| chorismate synthase [Pseudomonas aeruginosa PAO1H2O];>gi|651877793|ref|YP_008705813.1| chorismate synthase [Pseudomonas aeruginosa PAO1-VE13	10	22	22	22	15	18	15	14	5	15	18	15	14	5	15	18	15	14	5	69.1	69.1	69.1	38.987	363	363;363;363;363;363;363;363;363;363;363	0	323.31	2.354	1.5863	33.923	49	0	Median	2.3913	1.6654	18.773	12	0	Median	2.4824	1.7432	20.88	13	0
gi|9951323|gb|AAG08419.1|AE004916_8;gi|651879007|ref|YP_008709231.1|;gi|651874286|ref|YP_008696950.1|;gi|553899419|gb|AGY72951.1|;gi|553891787|gb|AGY68481.1|;gi|375050102|gb|EHS42586.1|;gi|375041646|gb|EHS34334.1|;gi|15600227|ref|NP_253721.1|;gi|12229804|sp|P95458.2|DCUP_PSEAE;gi|723587107|pdb|4WSH|B;gi|723587106|pdb|4WSH|A;gi|660509632|gb|AID76241.1|;gi|1750399|gb|AAB39261.1|	gi|9951323|gb|AAG08419.1|AE004916_8;gi|651879007|ref|YP_008709231.1|;gi|651874286|ref|YP_008696950.1|;gi|553899419|gb|AGY72951.1|;gi|553891787|gb|AGY68481.1|;gi|375050102|gb|EHS42586.1|;gi|375041646|gb|EHS34334.1|;gi|15600227|ref|NP_253721.1|;gi|12229804|sp|P95458.2|DCUP_PSEAE;gi|723587107|pdb|4WSH|B;gi|723587106|pdb|4WSH|A;gi|660509632|gb|AID76241.1|;gi|1750399|gb|AAB39261.1|	10;10;10;10;10;10;10;10;10;10;10;8;7	10;10;10;10;10;10;10;10;10;10;10;8;7	10;10;10;10;10;10;10;10;10;10;10;8;7	>gi|9951323|gb|AAG08419.1|AE004916_8 uroporphyrinogen decarboxylase [Pseudomonas aeruginosa PAO1];>gi|651879007|ref|YP_008709231.1| uroporphyrinogen decarboxylase [Pseudomonas aeruginosa PAO1-VE13];>gi|651874286|ref|YP_008696950.1| uroporphyrinogen decarbo	13	10	10	10	8	8	7	7	6	8	8	7	7	6	8	8	7	7	6	40.6	40.6	40.6	38.792	355	355;355;355;355;355;355;355;355;355;363;363;355;295	0	323.31	2.3178	1.4678	24.229	26	0	Median	2.4587	1.6345	17.176	6	0	Median	2.3641	1.6184	13.137	6	0
gi|9949815|gb|AAG07042.1|AE004785_6;gi|660508235|gb|AID74844.1|;gi|651877680|ref|YP_008707833.1|;gi|651870386|ref|YP_008695552.1|;gi|553898092|gb|AGY71624.1|;gi|553887887|gb|AGY64581.1|;gi|375051695|gb|EHS44161.1|;gi|375043785|gb|EHS36401.1|;gi|15598850|ref|NP_252344.1|;gi|12229905|sp|O82852.2|PYRH_PSEAE;gi|3417448|dbj|BAA32344.1|	gi|9949815|gb|AAG07042.1|AE004785_6;gi|660508235|gb|AID74844.1|;gi|651877680|ref|YP_008707833.1|;gi|651870386|ref|YP_008695552.1|;gi|553898092|gb|AGY71624.1|;gi|553887887|gb|AGY64581.1|;gi|375051695|gb|EHS44161.1|;gi|375043785|gb|EHS36401.1|;gi|15598850|ref|NP_252344.1|;gi|12229905|sp|O82852.2|PYRH_PSEAE;gi|3417448|dbj|BAA32344.1|	17;17;17;17;17;17;17;17;17;17;14	17;17;17;17;17;17;17;17;17;17;14	17;17;17;17;17;17;17;17;17;17;14	>gi|9949815|gb|AAG07042.1|AE004785_6 uridylate kinase [Pseudomonas aeruginosa PAO1];>gi|660508235|gb|AID74844.1| uridylate kinase [Pseudomonas aeruginosa PAO1H2O];>gi|651877680|ref|YP_008707833.1| UMP kinase [Pseudomonas aeruginosa PAO1-VE13];>gi|651870386	11	17	17	17	11	12	11	11	3	11	12	11	11	3	11	12	11	11	3	68.2	68.2	68.2	26.272	245	245;245;245;245;245;245;245;245;245;245;245	0	323.31	2.1808	1.7744	34.531	37	0	Median	2.1573	1.8523	19.817	10	0	Median	2.3641	1.9592	18.929	8	0
gi|9946405|gb|AAG03927.1|AE004490_7;gi|375050390|gb|EHS42872.1|;gi|375045223|gb|EHS37809.1|;gi|15595735|ref|NP_249229.1|;gi|12230031|sp|P57701.1|DSBB2_PSEAE;gi|660505175|gb|AID71784.1|;gi|651878188|ref|YP_008704654.1|;gi|651873638|ref|YP_008692373.1|;gi|553898600|gb|AGY72132.1|;gi|553891139|gb|AGY67833.1|	gi|9946405|gb|AAG03927.1|AE004490_7;gi|375050390|gb|EHS42872.1|;gi|375045223|gb|EHS37809.1|;gi|15595735|ref|NP_249229.1|;gi|12230031|sp|P57701.1|DSBB2_PSEAE;gi|660505175|gb|AID71784.1|;gi|651878188|ref|YP_008704654.1|;gi|651873638|ref|YP_008692373.1|;gi|553898600|gb|AGY72132.1|;gi|553891139|gb|AGY67833.1|	1;1;1;1;1;1;1;1;1;1	1;1;1;1;1;1;1;1;1;1	1;1;1;1;1;1;1;1;1;1	>gi|9946405|gb|AAG03927.1|AE004490_7 disulfide bond formation protein [Pseudomonas aeruginosa PAO1];>gi|375050390|gb|EHS42872.1| disulfide bond formation protein [Pseudomonas aeruginosa MPAO1/P2];>gi|375045223|gb|EHS37809.1| disulfide bond formation protei	10	1	1	1	1	1	1	0	0	1	1	1	0	0	1	1	1	0	0	7.1	7.1	7.1	18.132	169	169;169;169;169;169;193;193;193;193;193	0	3.5698	NaN	NaN	NaN	0	0	Median	NaN	NaN	NaN	0	0	Median	NaN	NaN	NaN	0	0
gi|9950007|gb|AAG07219.1|AE004800_8;gi|660508415|gb|AID75024.1|;gi|651879421|ref|YP_008708012.1|;gi|651870257|ref|YP_008695731.1|;gi|553899833|gb|AGY73365.1|;gi|553887758|gb|AGY64452.1|;gi|375051342|gb|EHS43811.1|;gi|375043603|gb|EHS36219.1|;gi|15599027|ref|NP_252521.1|;gi|12230135|sp|O68823.1|HOLC_PSEAE	gi|9950007|gb|AAG07219.1|AE004800_8;gi|660508415|gb|AID75024.1|;gi|651879421|ref|YP_008708012.1|;gi|651870257|ref|YP_008695731.1|;gi|553899833|gb|AGY73365.1|;gi|553887758|gb|AGY64452.1|;gi|375051342|gb|EHS43811.1|;gi|375043603|gb|EHS36219.1|;gi|15599027|ref|NP_252521.1|;gi|12230135|sp|O68823.1|HOLC_PSEAE	4;4;4;4;4;4;4;4;4;4	4;4;4;4;4;4;4;4;4;4	4;4;4;4;4;4;4;4;4;4	>gi|9950007|gb|AAG07219.1|AE004800_8 DNA polymerase III, chi subunit [Pseudomonas aeruginosa PAO1];>gi|660508415|gb|AID75024.1| DNA polymerase III subunit chi [Pseudomonas aeruginosa PAO1H2O];>gi|651879421|ref|YP_008708012.1| DNA polymerase III chi subunit	10	4	4	4	3	3	4	1	0	3	3	4	1	0	3	3	4	1	0	40.8	40.8	40.8	16.141	142	142;142;142;142;142;142;142;142;142;142	0	28.658	NaN	NaN	NaN	0	0	Median	NaN	NaN	NaN	0	0	Median	NaN	NaN	NaN	0	0
gi|9947922|gb|AAG05315.1|AE004619_2;gi|651879058|ref|YP_008706070.1|;gi|651870141|ref|YP_008693789.1|;gi|553899470|gb|AGY73002.1|;gi|553887642|gb|AGY64336.1|;gi|375046631|gb|EHS39189.1|;gi|375040697|gb|EHS33438.1|;gi|15597123|ref|NP_250617.1|;gi|12230241|sp|P57703.1|METE_PSEAE;gi|660506539|gb|AID73148.1|	gi|9947922|gb|AAG05315.1|AE004619_2;gi|651879058|ref|YP_008706070.1|;gi|651870141|ref|YP_008693789.1|;gi|553899470|gb|AGY73002.1|;gi|553887642|gb|AGY64336.1|;gi|375046631|gb|EHS39189.1|;gi|375040697|gb|EHS33438.1|;gi|15597123|ref|NP_250617.1|;gi|12230241|sp|P57703.1|METE_PSEAE;gi|660506539|gb|AID73148.1|	68;68;68;68;68;68;68;68;68;66	68;68;68;68;68;68;68;68;68;66	68;68;68;68;68;68;68;68;68;66	>gi|9947922|gb|AAG05315.1|AE004619_2 5-methyltetrahydropteroyltriglutamate-homocysteine S-methyltransferase [Pseudomonas aeruginosa PAO1];>gi|651879058|ref|YP_008706070.1| 5-methyltetrahydropteroyltriglutamate--homocysteine S-methyltransferase [Pseudomonas	10	68	68	68	60	58	57	37	33	60	58	57	37	33	60	58	57	37	33	77.2	77.2	77.2	86.21	766	766;766;766;766;766;766;766;766;766;766	0	323.31	1.5397	1.1996	32.187	162	0	Median	1.6409	1.1259	35.783	40	0	Median	1.6177	1.1165	32.297	37	0
gi|9946243|gb|AAG03779.1|AE004476_9;gi|660505026|gb|AID71635.1|;gi|651878308|ref|YP_008704503.1|;gi|651869943|ref|YP_008692222.1|;gi|553898720|gb|AGY72252.1|;gi|553887444|gb|AGY64138.1|;gi|375047550|gb|EHS40094.1|;gi|375040777|gb|EHS33509.1|;gi|15595587|ref|NP_249081.1|;gi|12230243|sp|P57714.1|METX_PSEAE	gi|9946243|gb|AAG03779.1|AE004476_9;gi|660505026|gb|AID71635.1|;gi|651878308|ref|YP_008704503.1|;gi|651869943|ref|YP_008692222.1|;gi|553898720|gb|AGY72252.1|;gi|553887444|gb|AGY64138.1|;gi|375047550|gb|EHS40094.1|;gi|375040777|gb|EHS33509.1|;gi|15595587|ref|NP_249081.1|;gi|12230243|sp|P57714.1|METX_PSEAE	17;17;17;17;17;17;17;17;17;17	17;17;17;17;17;17;17;17;17;17	17;17;17;17;17;17;17;17;17;17	>gi|9946243|gb|AAG03779.1|AE004476_9 homoserine O-acetyltransferase [Pseudomonas aeruginosa PAO1];>gi|660505026|gb|AID71635.1| homoserine O-acetyltransferase [Pseudomonas aeruginosa PAO1H2O];>gi|651878308|ref|YP_008704503.1| homoserine O-acetyltransferase	10	17	17	17	13	12	15	7	3	13	12	15	7	3	13	12	15	7	3	62.3	62.3	62.3	41.834	379	379;379;379;379;379;379;379;379;379;379	0	306.16	1.1065	0.86381	28.113	33	0	Median	1.3149	0.86381	31.602	7	0	Median	1.1438	0.87767	41.607	9	0
gi|9945877|gb|AAG03444.1|AE004445_5;gi|651876040|ref|YP_008704164.1|;gi|651870955|ref|YP_008691883.1|;gi|553896452|gb|AGY69984.1|;gi|553888456|gb|AGY65150.1|;gi|375043900|gb|EHS36515.1|;gi|375041342|gb|EHS34046.1|;gi|15595252|ref|NP_248744.1|;gi|12230262|sp|Q9I778.1|KPTA_PSEAE;gi|660504689|gb|AID71298.1|	gi|9945877|gb|AAG03444.1|AE004445_5;gi|651876040|ref|YP_008704164.1|;gi|651870955|ref|YP_008691883.1|;gi|553896452|gb|AGY69984.1|;gi|553888456|gb|AGY65150.1|;gi|375043900|gb|EHS36515.1|;gi|375041342|gb|EHS34046.1|;gi|15595252|ref|NP_248744.1|;gi|12230262|sp|Q9I778.1|KPTA_PSEAE;gi|660504689|gb|AID71298.1|	5;5;5;5;5;5;5;5;5;4	5;5;5;5;5;5;5;5;5;4	5;5;5;5;5;5;5;5;5;4	>gi|9945877|gb|AAG03444.1|AE004445_5 conserved hypothetical protein [Pseudomonas aeruginosa PAO1];>gi|651876040|ref|YP_008704164.1| RNA 2-phosphotransferase, Tpt1 / KptA family protein [Pseudomonas aeruginosa PAO1-VE13];>gi|651870955|ref|YP_008691883.1| R	10	5	5	5	2	3	3	1	1	2	3	3	1	1	2	3	3	1	1	34.1	34.1	34.1	20.024	182	182;182;182;182;182;182;182;182;182;182	0	36.24	1.0731	1.1309	27.738	3	0	Median	NaN	NaN	NaN	1	0	Median	NaN	NaN	NaN	0	0
gi|9951305|gb|AAG08403.1|AE004914_4;gi|660509616|gb|AID76225.1|;gi|651875935|ref|YP_008709215.1|;gi|651870741|ref|YP_008696934.1|;gi|553896347|gb|AGY69879.1|;gi|553888242|gb|AGY64936.1|;gi|375050118|gb|EHS42602.1|;gi|375041630|gb|EHS34318.1|;gi|15600211|ref|NP_253705.1|;gi|12230344|sp|Q9HUF1.1|MSRA_PSEAE	gi|9951305|gb|AAG08403.1|AE004914_4;gi|660509616|gb|AID76225.1|;gi|651875935|ref|YP_008709215.1|;gi|651870741|ref|YP_008696934.1|;gi|553896347|gb|AGY69879.1|;gi|553888242|gb|AGY64936.1|;gi|375050118|gb|EHS42602.1|;gi|375041630|gb|EHS34318.1|;gi|15600211|ref|NP_253705.1|;gi|12230344|sp|Q9HUF1.1|MSRA_PSEAE	8;8;8;8;8;8;8;8;8;8	8;8;8;8;8;8;8;8;8;8	8;8;8;8;8;8;8;8;8;8	>gi|9951305|gb|AAG08403.1|AE004914_4 peptide methionine sulfoxide reductase [Pseudomonas aeruginosa PAO1];>gi|660509616|gb|AID76225.1| peptide methionine sulfoxide reductase [Pseudomonas aeruginosa PAO1H2O];>gi|651875935|ref|YP_008709215.1| peptide-methion	10	8	8	8	6	7	7	3	3	6	7	7	3	3	6	7	7	3	3	44.2	44.2	44.2	23.517	215	215;215;215;215;215;215;215;215;215;215	0	90.888	2.5614	1.7162	18.842	22	0	Median	3.0434	2.001	13.248	4	0	Median	2.7244	1.7046	9.4718	4	0
gi|9947808|gb|AAG05212.1|AE004608_11;gi|660506428|gb|AID73037.1|;gi|651877858|ref|YP_008705959.1|;gi|651871997|ref|YP_008693678.1|;gi|553898270|gb|AGY71802.1|;gi|553889498|gb|AGY66192.1|;gi|375049898|gb|EHS42386.1|;gi|375044293|gb|EHS36902.1|;gi|15597020|ref|NP_250514.1|;gi|12230368|sp|O86062.2|NUDC_PSEAE	gi|9947808|gb|AAG05212.1|AE004608_11;gi|660506428|gb|AID73037.1|;gi|651877858|ref|YP_008705959.1|;gi|651871997|ref|YP_008693678.1|;gi|553898270|gb|AGY71802.1|;gi|553889498|gb|AGY66192.1|;gi|375049898|gb|EHS42386.1|;gi|375044293|gb|EHS36902.1|;gi|15597020|ref|NP_250514.1|;gi|12230368|sp|O86062.2|NUDC_PSEAE	9;9;9;9;9;9;9;9;9;9	9;9;9;9;9;9;9;9;9;9	9;9;9;9;9;9;9;9;9;9	>gi|9947808|gb|AAG05212.1|AE004608_11 conserved hypothetical protein [Pseudomonas aeruginosa PAO1];>gi|660506428|gb|AID73037.1| NADH pyrophosphatase [Pseudomonas aeruginosa PAO1H2O];>gi|651877858|ref|YP_008705959.1| NADH pyrophosphatase zinc ribbon domain	10	9	9	9	6	5	5	4	5	6	5	5	4	5	6	5	5	4	5	37.8	37.8	37.8	31.355	278	278;278;278;278;278;278;278;278;278;278	0	108.45	0.85324	0.95834	1.1268	3	0	Median	NaN	NaN	NaN	0	0	Median	NaN	NaN	NaN	0	0
gi|9949528|gb|AAG06780.1|AE004760_8;gi|660507991|gb|AID74600.1|;gi|651877072|ref|YP_008707567.1|;gi|651872510|ref|YP_008695286.1|;gi|553897484|gb|AGY71016.1|;gi|553890011|gb|AGY66705.1|;gi|375047818|gb|EHS40357.1|;gi|375045367|gb|EHS37950.1|;gi|15598588|ref|NP_252082.1|;gi|12230374|sp|Q9HYL2.1|NOSZ_PSEAE	gi|9949528|gb|AAG06780.1|AE004760_8;gi|660507991|gb|AID74600.1|;gi|651877072|ref|YP_008707567.1|;gi|651872510|ref|YP_008695286.1|;gi|553897484|gb|AGY71016.1|;gi|553890011|gb|AGY66705.1|;gi|375047818|gb|EHS40357.1|;gi|375045367|gb|EHS37950.1|;gi|15598588|ref|NP_252082.1|;gi|12230374|sp|Q9HYL2.1|NOSZ_PSEAE	11;11;11;11;11;11;11;11;11;11	11;11;11;11;11;11;11;11;11;11	11;11;11;11;11;11;11;11;11;11	>gi|9949528|gb|AAG06780.1|AE004760_8 nitrous-oxide reductase precursor [Pseudomonas aeruginosa PAO1];>gi|660507991|gb|AID74600.1| nitrous-oxide reductase [Pseudomonas aeruginosa PAO1H2O];>gi|651877072|ref|YP_008707567.1| nitrous-oxide reductase, TAT-depend	10	11	11	11	4	4	5	5	4	4	4	5	5	4	4	4	5	5	4	29.2	29.2	29.2	70.659	636	636;636;636;636;636;636;636;636;636;636	0	38.606	1.9379	2.0723	48.907	11	0	Median	NaN	NaN	NaN	1	0	Median	3.51	2.6559	35.094	2	0
gi|9946184|gb|AAG03725.1|AE004471_8;gi|660504971|gb|AID71580.1|;gi|651879021|ref|YP_008704448.1|;gi|651872671|ref|YP_008692167.1|;gi|553899433|gb|AGY72965.1|;gi|553890172|gb|AGY66866.1|;gi|375050015|gb|EHS42501.1|;gi|375045882|gb|EHS38455.1|;gi|15595533|ref|NP_249027.1|;gi|12230390|sp|Q9X4P2.1|RPPH_PSEAE	gi|9946184|gb|AAG03725.1|AE004471_8;gi|660504971|gb|AID71580.1|;gi|651879021|ref|YP_008704448.1|;gi|651872671|ref|YP_008692167.1|;gi|553899433|gb|AGY72965.1|;gi|553890172|gb|AGY66866.1|;gi|375050015|gb|EHS42501.1|;gi|375045882|gb|EHS38455.1|;gi|15595533|ref|NP_249027.1|;gi|12230390|sp|Q9X4P2.1|RPPH_PSEAE	9;9;9;9;9;9;9;9;9;9	9;9;9;9;9;9;9;9;9;9	9;9;9;9;9;9;9;9;9;9	>gi|9946184|gb|AAG03725.1|AE004471_8 Nudix hydrolase YgdP [Pseudomonas aeruginosa PAO1];>gi|660504971|gb|AID71580.1| dinucleoside polyphosphate hydrolase [Pseudomonas aeruginosa PAO1H2O];>gi|651879021|ref|YP_008704448.1| RNA pyrophosphohydrolase [Pseudomon	10	9	9	9	8	8	8	2	1	8	8	8	2	1	8	8	8	2	1	59.1	59.1	59.1	18.758	159	159;159;159;159;159;159;159;159;159;159	0	211.21	1.6476	1.2323	12.486	8	0	Median	1.5928	1.1455	19.567	3	0	Median	1.7043	1.1593	7.4191	3	0
gi|9948687|gb|AAG06009.1|AE004690_9;gi|660507234|gb|AID73843.1|;gi|651875309|ref|YP_008706776.1|;gi|651869070|ref|YP_008694495.1|;gi|554753005|ref|NP_251311.4|;gi|553895721|gb|AGY69253.1|;gi|553886571|gb|AGY63265.1|;gi|375050568|gb|EHS43048.1|;gi|375044893|gb|EHS37485.1|;gi|12230856|sp|Q9I0L7.1|CLPS_PSEAE	gi|9948687|gb|AAG06009.1|AE004690_9;gi|660507234|gb|AID73843.1|;gi|651875309|ref|YP_008706776.1|;gi|651869070|ref|YP_008694495.1|;gi|554753005|ref|NP_251311.4|;gi|553895721|gb|AGY69253.1|;gi|553886571|gb|AGY63265.1|;gi|375050568|gb|EHS43048.1|;gi|375044893|gb|EHS37485.1|;gi|12230856|sp|Q9I0L7.1|CLPS_PSEAE	2;2;2;2;2;2;2;2;2;2	2;2;2;2;2;2;2;2;2;2	2;2;2;2;2;2;2;2;2;2	>gi|9948687|gb|AAG06009.1|AE004690_9 conserved hypothetical protein [Pseudomonas aeruginosa PAO1];>gi|660507234|gb|AID73843.1| ATP-dependent Clp protease adaptor protein ClpS [Pseudomonas aeruginosa PAO1H2O];>gi|651875309|ref|YP_008706776.1| ATP-dependent	10	2	2	2	1	1	1	1	1	1	1	1	1	1	1	1	1	1	1	30.8	30.8	30.8	9.0173	78	78;122;122;122;122;122;122;122;122;122	0	24.228	1.1472	1.3416	5.9653	4	0	Median	NaN	NaN	NaN	0	0	Median	NaN	NaN	NaN	0	0
gi|9949064|gb|AAG06354.1|AE004722_10;gi|660507584|gb|AID74193.1|;gi|651876117|ref|YP_008707138.1|;gi|651870868|ref|YP_008694857.1|;gi|553896529|gb|AGY70061.1|;gi|553888369|gb|AGY65063.1|;gi|375046876|gb|EHS39426.1|;gi|375043210|gb|EHS35841.1|;gi|15598162|ref|NP_251656.1|;gi|12230869|sp|O54439.4|ACP1_PSEAE;gi|2738152|gb|AAB94392.1|	gi|9949064|gb|AAG06354.1|AE004722_10;gi|660507584|gb|AID74193.1|;gi|651876117|ref|YP_008707138.1|;gi|651870868|ref|YP_008694857.1|;gi|553896529|gb|AGY70061.1|;gi|553888369|gb|AGY65063.1|;gi|375046876|gb|EHS39426.1|;gi|375043210|gb|EHS35841.1|;gi|15598162|ref|NP_251656.1|;gi|12230869|sp|O54439.4|ACP1_PSEAE	3;3;3;3;3;3;3;3;3;3;1	3;3;3;3;3;3;3;3;3;3;1	3;3;3;3;3;3;3;3;3;3;1	>gi|9949064|gb|AAG06354.1|AE004722_10 acyl carrier protein [Pseudomonas aeruginosa PAO1];>gi|660507584|gb|AID74193.1| acyl carrier protein [Pseudomonas aeruginosa PAO1H2O];>gi|651876117|ref|YP_008707138.1| acyl carrier protein [Pseudomonas aeruginosa PAO1-	11	3	3	3	1	2	1	2	1	1	2	1	2	1	1	2	1	2	1	35.9	35.9	35.9	8.7406	78	78;78;78;78;78;78;78;78;78;78;78	0	26.421	NaN	NaN	NaN	1	0	Median	NaN	NaN	NaN	0	0	Median	NaN	NaN	NaN	0	0
gi|9946017|gb|AAG03573.1|AE004456_4;gi|660504816|gb|AID71425.1|;gi|651879911|ref|YP_008704292.1|;gi|651872652|ref|YP_008692011.1|;gi|5730324|emb|CAA88421.2|;gi|553900323|gb|AGY73855.1|;gi|553890153|gb|AGY66847.1|;gi|375046725|gb|EHS39281.1|;gi|375043919|gb|EHS36533.1|;gi|15595381|ref|NP_248873.1|;gi|12230870|sp|P51691.3|ARS_PSEAE	gi|9946017|gb|AAG03573.1|AE004456_4;gi|660504816|gb|AID71425.1|;gi|651879911|ref|YP_008704292.1|;gi|651872652|ref|YP_008692011.1|;gi|5730324|emb|CAA88421.2|;gi|553900323|gb|AGY73855.1|;gi|553890153|gb|AGY66847.1|;gi|375046725|gb|EHS39281.1|;gi|375043919|gb|EHS36533.1|;gi|15595381|ref|NP_248873.1|;gi|12230870|sp|P51691.3|ARS_PSEAE	4;4;4;4;4;4;4;4;4;4;4	4;4;4;4;4;4;4;4;4;4;4	4;4;4;4;4;4;4;4;4;4;4	>gi|9946017|gb|AAG03573.1|AE004456_4 arylsulfatase [Pseudomonas aeruginosa PAO1];>gi|660504816|gb|AID71425.1| arylsulfatase [Pseudomonas aeruginosa PAO1H2O];>gi|651879911|ref|YP_008704292.1| arylsulfatase [Pseudomonas aeruginosa PAO1-VE13];>gi|651872652|re	11	4	4	4	3	1	1	1	0	3	1	1	1	0	3	1	1	1	0	10.6	10.6	10.6	59.945	536	536;536;536;536;536;536;536;536;536;536;536	0	10.048	NaN	NaN	NaN	0	0	Median	NaN	NaN	NaN	0	0	Median	NaN	NaN	NaN	0	0
gi|9949253|gb|AAG06527.1|AE004738_1;gi|651875764|ref|YP_008707311.1|;gi|651869096|ref|YP_008695030.1|;gi|553896176|gb|AGY69708.1|;gi|553886597|gb|AGY63291.1|;gi|375047898|gb|EHS40435.1|;gi|375044661|gb|EHS37255.1|;gi|15598335|ref|NP_251829.1|;gi|12230871|sp|P72173.2|AAT_PSEAE;gi|660507756|gb|AID74365.1|;gi|1592817|emb|CAA63758.1|	gi|9949253|gb|AAG06527.1|AE004738_1;gi|651875764|ref|YP_008707311.1|;gi|651869096|ref|YP_008695030.1|;gi|553896176|gb|AGY69708.1|;gi|553886597|gb|AGY63291.1|;gi|375047898|gb|EHS40435.1|;gi|375044661|gb|EHS37255.1|;gi|15598335|ref|NP_251829.1|;gi|12230871|sp|P72173.2|AAT_PSEAE;gi|660507756|gb|AID74365.1|	36;36;36;36;36;36;36;36;36;35;5	36;36;36;36;36;36;36;36;36;35;5	36;36;36;36;36;36;36;36;36;35;5	>gi|9949253|gb|AAG06527.1|AE004738_1 probable amino acid aminotransferase [Pseudomonas aeruginosa PAO1];>gi|651875764|ref|YP_008707311.1| aminotransferase class I and II family protein [Pseudomonas aeruginosa PAO1-VE13];>gi|651869096|ref|YP_008695030.1| am	11	36	36	36	24	25	24	27	21	24	25	24	27	21	24	25	24	27	21	86.4	86.4	86.4	43.319	398	398;398;398;398;398;398;398;398;398;398;75	0	323.31	2.4012	1.6068	43.574	33	0	Median	3.1301	2.1587	43.046	5	0	Median	3.2256	1.9831	49.359	6	0
gi|9947411|gb|AAG04848.1|AE004575_7;gi|660506058|gb|AID72667.1|;gi|651878017|ref|YP_008705588.1|;gi|651874182|ref|YP_008693307.1|;gi|553898429|gb|AGY71961.1|;gi|553891683|gb|AGY68377.1|;gi|375049251|gb|EHS41755.1|;gi|375042274|gb|EHS34931.1|;gi|3721571|dbj|BAA33550.1|;gi|15596656|ref|NP_250150.1|;gi|12230872|sp|O87125.2|CHEB1_PSEAE	gi|9947411|gb|AAG04848.1|AE004575_7;gi|660506058|gb|AID72667.1|;gi|651878017|ref|YP_008705588.1|;gi|651874182|ref|YP_008693307.1|;gi|553898429|gb|AGY71961.1|;gi|553891683|gb|AGY68377.1|;gi|375049251|gb|EHS41755.1|;gi|375042274|gb|EHS34931.1|;gi|3721571|dbj|BAA33550.1|;gi|15596656|ref|NP_250150.1|;gi|12230872|sp|O87125.2|CHEB1_PSEAE	23;23;23;23;23;23;23;23;23;23;23	23;23;23;23;23;23;23;23;23;23;23	23;23;23;23;23;23;23;23;23;23;23	>gi|9947411|gb|AAG04848.1|AE004575_7 probable methyltransferase [Pseudomonas aeruginosa PAO1];>gi|660506058|gb|AID72667.1| chemotaxis-specific methylesterase [Pseudomonas aeruginosa PAO1H2O];>gi|651878017|ref|YP_008705588.1| response regulator [Pseudomonas	11	23	23	23	17	15	16	15	15	17	15	16	15	15	17	15	16	15	15	82.3	82.3	82.3	39.004	368	368;368;368;368;368;368;368;368;368;368;368	0	323.31	1.3505	1.0175	33.259	84	0	Median	1.6888	1.2972	46.977	16	0	Median	1.6993	1.2709	27.933	15	0
gi|9949501|gb|AAG06754.1|AE004759_1;gi|660507967|gb|AID74576.1|;gi|651874993|ref|YP_008707541.1|;gi|651873330|ref|YP_008695260.1|;gi|553895405|gb|AGY68937.1|;gi|553890831|gb|AGY67525.1|;gi|375047792|gb|EHS40331.1|;gi|375045393|gb|EHS37976.1|;gi|15598562|ref|NP_252056.1|;gi|12230873|sp|P11436.2|AMIE_PSEAE	gi|9949501|gb|AAG06754.1|AE004759_1;gi|660507967|gb|AID74576.1|;gi|651874993|ref|YP_008707541.1|;gi|651873330|ref|YP_008695260.1|;gi|553895405|gb|AGY68937.1|;gi|553890831|gb|AGY67525.1|;gi|375047792|gb|EHS40331.1|;gi|375045393|gb|EHS37976.1|;gi|15598562|ref|NP_252056.1|;gi|12230873|sp|P11436.2|AMIE_PSEAE	6;6;6;6;6;6;6;6;6;6	6;6;6;6;6;6;6;6;6;6	6;6;6;6;6;6;6;6;6;6	>gi|9949501|gb|AAG06754.1|AE004759_1 aliphatic amidase [Pseudomonas aeruginosa PAO1];>gi|660507967|gb|AID74576.1| acylamide amidohydrolase [Pseudomonas aeruginosa PAO1H2O];>gi|651874993|ref|YP_008707541.1| aliphatic amidase [Pseudomonas aeruginosa PAO1-VE1	10	6	6	6	2	3	2	0	1	2	3	2	0	1	2	3	2	0	1	30.3	30.3	30.3	38.494	346	346;346;346;346;346;346;346;346;346;346	0	11.611	0.67266	0.69527	4.7366	2	0	Median	NaN	NaN	NaN	0	0	Median	NaN	NaN	NaN	1	0
gi|9947543|gb|AAG04969.1|AE004586_7;gi|651877076|ref|YP_008705711.1|;gi|651872844|ref|YP_008693430.1|;gi|553897488|gb|AGY71020.1|;gi|553890345|gb|AGY67039.1|;gi|375048669|gb|EHS41186.1|;gi|375042392|gb|EHS35046.1|;gi|15596777|ref|NP_250271.1|;gi|12230874|sp|P14165.2|CISY_PSEAE;gi|660506181|gb|AID72790.1|	gi|9947543|gb|AAG04969.1|AE004586_7;gi|651877076|ref|YP_008705711.1|;gi|651872844|ref|YP_008693430.1|;gi|553897488|gb|AGY71020.1|;gi|553890345|gb|AGY67039.1|;gi|375048669|gb|EHS41186.1|;gi|375042392|gb|EHS35046.1|;gi|15596777|ref|NP_250271.1|;gi|12230874|sp|P14165.2|CISY_PSEAE;gi|660506181|gb|AID72790.1|	29;29;29;29;29;29;29;29;29;28	29;29;29;29;29;29;29;29;29;28	28;28;28;28;28;28;28;28;28;27	>gi|9947543|gb|AAG04969.1|AE004586_7 citrate synthase [Pseudomonas aeruginosa PAO1];>gi|651877076|ref|YP_008705711.1| citrate (Si)-synthase [Pseudomonas aeruginosa PAO1-VE13];>gi|651872844|ref|YP_008693430.1| citrate (Si)-synthase [Pseudomonas aeruginosa P	10	29	29	28	22	22	22	20	17	22	22	22	20	17	22	22	22	20	17	84.1	84.1	84.1	47.694	428	428;428;428;428;428;428;428;428;428;428	0	323.31	1.1715	0.79026	27.847	256	0	Median	1.2083	0.87715	28.576	62	0	Median	1.2192	0.89921	29.077	56	0
gi|9946990|gb|AAG04463.1|AE004539_5;gi|660505693|gb|AID72302.1|;gi|651876029|ref|YP_008705198.1|;gi|651870981|ref|YP_008692917.1|;gi|553896441|gb|AGY69973.1|;gi|553888482|gb|AGY65176.1|;gi|375050742|gb|EHS43220.1|;gi|375047067|gb|EHS39616.1|;gi|15596271|ref|NP_249765.1|;gi|12230875|sp|P21175.2|BRAC_PSEAE	gi|9946990|gb|AAG04463.1|AE004539_5;gi|660505693|gb|AID72302.1|;gi|651876029|ref|YP_008705198.1|;gi|651870981|ref|YP_008692917.1|;gi|553896441|gb|AGY69973.1|;gi|553888482|gb|AGY65176.1|;gi|375050742|gb|EHS43220.1|;gi|375047067|gb|EHS39616.1|;gi|15596271|ref|NP_249765.1|;gi|12230875|sp|P21175.2|BRAC_PSEAE	25;25;25;25;25;25;25;25;25;25	25;25;25;25;25;25;25;25;25;25	25;25;25;25;25;25;25;25;25;25	>gi|9946990|gb|AAG04463.1|AE004539_5 branched-chain amino acid transport protein BraC [Pseudomonas aeruginosa PAO1];>gi|660505693|gb|AID72302.1| branched-chain amino acid transport protein BraC [Pseudomonas aeruginosa PAO1H2O];>gi|651876029|ref|YP_00870519	10	25	25	25	20	20	20	19	16	20	20	20	19	16	20	20	20	19	16	78.8	78.8	78.8	39.769	373	373;373;373;373;373;373;373;373;373;373	0	323.31	1.618	1.6712	45.956	73	0	Median	3.9551	2.6475	25.458	10	0	Median	3.9886	2.6838	33.846	13	0
gi|9950311|gb|AAG07496.1|AE004827_5;gi|660508696|gb|AID75305.1|;gi|651877160|ref|YP_008708293.1|;gi|651873933|ref|YP_008696012.1|;gi|581422|emb|CAA47470.1|;gi|553897572|gb|AGY71104.1|;gi|553891434|gb|AGY68128.1|;gi|375045726|gb|EHS38301.1|;gi|375045015|gb|EHS37603.1|;gi|15599304|ref|NP_252798.1|;gi|12230877|sp|P24734.3|AMPR_PSEAE;gi|298286381|emb|CAA38523.2|	gi|9950311|gb|AAG07496.1|AE004827_5;gi|660508696|gb|AID75305.1|;gi|651877160|ref|YP_008708293.1|;gi|651873933|ref|YP_008696012.1|;gi|581422|emb|CAA47470.1|;gi|553897572|gb|AGY71104.1|;gi|553891434|gb|AGY68128.1|;gi|375045726|gb|EHS38301.1|;gi|375045015|gb|EHS37603.1|;gi|15599304|ref|NP_252798.1|;gi|12230877|sp|P24734.3|AMPR_PSEAE	5;5;5;5;5;5;5;5;5;5;5;1	5;5;5;5;5;5;5;5;5;5;5;1	5;5;5;5;5;5;5;5;5;5;5;1	>gi|9950311|gb|AAG07496.1|AE004827_5 transcriptional regulator AmpR [Pseudomonas aeruginosa PAO1];>gi|660508696|gb|AID75305.1| transcriptional regulator AmpR [Pseudomonas aeruginosa PAO1H2O];>gi|651877160|ref|YP_008708293.1| bacterial regulatory helix-turn	12	5	5	5	4	4	4	2	0	4	4	4	2	0	4	4	4	2	0	26.4	26.4	26.4	32.602	296	296;296;296;296;296;296;296;296;296;296;296;135	0	50.462	NaN	NaN	NaN	0	0	Median	NaN	NaN	NaN	0	0	Median	NaN	NaN	NaN	0	0
gi|478247350|pdb|4GZB|A;gi|586500361|pdb|4NK3|A;gi|9950312|gb|AAG07497.1|AE004827_6;gi|651876169|ref|YP_008708294.1|;gi|651872661|ref|YP_008696013.1|;gi|553896581|gb|AGY70113.1|;gi|553890162|gb|AGY66856.1|;gi|45273|emb|CAA38522.1|;gi|375045725|gb|EHS38300.1|;gi|375045014|gb|EHS37602.1|;gi|229597520|gb|ACQ82807.1|;gi|15599305|ref|NP_252799.1|;gi|12230878|sp|P24735.2|AMPC_PSEAE;gi|673541344|pdb|4OO…	gi|478247350|pdb|4GZB|A;gi|586500361|pdb|4NK3|A;gi|9950312|gb|AAG07497.1|AE004827_6;gi|651876169|ref|YP_008708294.1|;gi|651872661|ref|YP_008696013.1|;gi|553896581|gb|AGY70113.1|;gi|553890162|gb|AGY66856.1|;gi|45273|emb|CAA38522.1|;gi|375045725|gb|EHS38300.1|;gi|375045014|gb|EHS37602.1|;gi|229597520|gb|ACQ82807.1|;gi|15599305|ref|NP_252799.1|;gi|12230878|sp|P24735.2|AMPC_PSEAE;gi|673541344|pdb|4OO…	10;10;10;10;10;10;10;10;10;10;10;10;10;9;9;9	10;10;10;10;10;10;10;10;10;10;10;10;10;9;9;9	10;10;10;10;10;10;10;10;10;10;10;10;10;9;9;9	>gi|478247350|pdb|4GZB|A Chain A, Crystal Structure Of Native Ampc Beta-lactamase From Pseudomonas Aeruginosa Pao1;>gi|586500361|pdb|4NK3|A Chain A, Amp-c Beta-lactamase (pseudomonas Aeruginosa) In Complex With Mk-7655;>gi|9950312|gb|AAG07497.1|AE004827_6	16	10	10	10	8	8	8	3	1	8	8	8	3	1	8	8	8	3	1	32.9	32.9	32.9	40.678	371	371;375;397;397;397;397;397;397;397;397;397;397;397;359;360;397	0	90.822	6.0603	4.0421	27.042	9	0	Median	6.3141	4.5176	2.6416	3	0	Median	5.2055	3.6191	27.234	4	0
gi|9950615|gb|AAG07773.1|AE004854_9;gi|660508973|gb|AID75582.1|;gi|651875163|ref|YP_008708571.1|;gi|651870137|ref|YP_008696290.1|;gi|553895575|gb|AGY69107.1|;gi|553887638|gb|AGY64332.1|;gi|375051506|gb|EHS43973.1|;gi|375046455|gb|EHS39016.1|;gi|15599581|ref|NP_253075.1|;gi|12230880|sp|P30718.3|CH60_PSEAE	gi|9950615|gb|AAG07773.1|AE004854_9;gi|660508973|gb|AID75582.1|;gi|651875163|ref|YP_008708571.1|;gi|651870137|ref|YP_008696290.1|;gi|553895575|gb|AGY69107.1|;gi|553887638|gb|AGY64332.1|;gi|375051506|gb|EHS43973.1|;gi|375046455|gb|EHS39016.1|;gi|15599581|ref|NP_253075.1|;gi|12230880|sp|P30718.3|CH60_PSEAE	83;83;83;83;83;83;83;83;83;83	83;83;83;83;83;83;83;83;83;83	83;83;83;83;83;83;83;83;83;83	>gi|9950615|gb|AAG07773.1|AE004854_9 GroEL protein [Pseudomonas aeruginosa PAO1];>gi|660508973|gb|AID75582.1| chaperonin GroEL [Pseudomonas aeruginosa PAO1H2O];>gi|651875163|ref|YP_008708571.1| chaperonin GroL [Pseudomonas aeruginosa PAO1-VE13];>gi|6518701	10	83	83	83	58	59	58	71	64	58	59	58	71	64	58	59	58	71	64	95.1	95.1	95.1	57.085	547	547;547;547;547;547;547;547;547;547;547	0	323.31	0.7277	0.62553	24.759	1132	0	Median	0.76681	0.69894	23.065	243	0	Median	0.77152	0.71009	22.036	244	0
63;263864;263865;263866;263867;263868;263869;263870;263871;263872;263873;263874;263875;263876;263877;263878;263879;263880;263881;263882;263883;263884;263885;263886;263887;263888;263889;263890;263891;263892;263893;263894;263895;263896;263897;263898;263899;263900;263901;263902;263903;263904;263905;263906;263907;263908;263909;263910;263911;263912;263913;263914;263915;263916;263917;263918;263919;2639…	7239;7240;7241;7242;7243;7244;7245;7246;7247;7248;7249;7250;7251;7252;7253;7254;7255;7256;7257;7258;7259;7260;7261;7262;7263;7264;7265;7266;7267;7268;7269;7270;7271;7272;7273;7274;7275;7276;7277;7278;7279;7280;7281;7282;7283;7284;7285;7286;7287;7288;7289;7290;7291;7292;7293;7294;7295;7296;7297;7298;7299;7300;7301;7302;7303;7304;7305;7306;7307;7308;7309;7310;7311;7312;7313;7314;7315;7316;7317;7318…
3328;53329;53330;53331;53332;53333;53334;53335;53336;53337;53338;53339;53340;53341;53342;53343;53344;53345;53346;53347;53348;53349;53350;53351;53352;53353;53354;53355;53356;53357;53358;53359;53360;53361;53362;53363;53364;53365;53366;53367;53368;53369;53370;53371;53372;53373;53374;53375;53376;53377;53378;53379;53380;53381;53382;53383;53384;53385;53386;53387;53388;53389;53390;53391;53392;53393;5339…
205932;205933;205934;205935;205936;205937;205938;205939;205940;205941;205942;205943;205944;205945;205946;205947;205948;205949;205950;205951;205952;205953;205954;205955;205956;205957;205958;205959;205960;205961;205962;205963;205964;205965;205966;205967;205968;205969;205970;205971;205972;205973;205974;205975;205976;205977;205978;205979;205980;205981;205982;205983;205984;205985;205986;205987;205988;…
439525;439526;439527;439528;439529;439530;439531;439532;439533;439534;439535;439536;439537;439538;439539;439540;439541;439542;439543;439544;439545;439546;439547;439548;439549;439550;439551;439552;439553;439554;439555;439556;439557;439558;439559;439560;439561;439562;439563;439564;439565;439566;439567;439568;439569;439570;439571;439572;439573;439574;439575;439576;439577;439578;439579;439580;439581;…	7255;26066;29394;30352;45231;45528;46528;51600;51786;52847;53772;53798;56021;56024;61406;61555;68235;68572;69388;69472;71022;71025;71059;87436;87440;90490;90529;100922;113650;116472;121204;126636;127860;143083;143092;167334;167363;178382;178958;193814;205667;205722;206084;256742;265909;266209;269938;270445;273608;273716;274890;282533;284543;367495;368338;368412;400971;401001;402723;403457;409455;…	147;148;149;150;151;152;153;154;155;156;157;158;159;160;161;3161;3162;3163;3164;3165;3166;3167;3168;3169;3170;3171;3172	172;173;174;175;176;177;178;179;180;181;182;183;184;185;186;187;188;189;190;191;192	21;68;72;82;97;101;130;146;153;160;185;206;229;265;290;326;329;339;352;366;424;433;436;437;453;457;479	16;69;111;114;166;193;211;233;267;288;389;488;491;520;531;534;537;540;543;546;547
gi|9951328|gb|AAG08423.1|AE004917_2;gi|660509635|gb|AID76244.1|;gi|651875698|ref|YP_008709235.1|;gi|651870394|ref|YP_008696954.1|;gi|553896110|gb|AGY69642.1|;gi|553887895|gb|AGY64589.1|;gi|375046868|gb|EHS39420.1|;gi|375041554|gb|EHS34245.1|;gi|15600231|ref|NP_253725.1|;gi|12230881|sp|P34002.2|AROB_PSEAE;gi|309862|gb|AAC36825.1|	gi|9951328|gb|AAG08423.1|AE004917_2;gi|660509635|gb|AID76244.1|;gi|651875698|ref|YP_008709235.1|;gi|651870394|ref|YP_008696954.1|;gi|553896110|gb|AGY69642.1|;gi|553887895|gb|AGY64589.1|;gi|375046868|gb|EHS39420.1|;gi|375041554|gb|EHS34245.1|;gi|15600231|ref|NP_253725.1|;gi|12230881|sp|P34002.2|AROB_PSEAE	21;21;21;21;21;21;21;21;21;21;4	21;21;21;21;21;21;21;21;21;21;4	21;21;21;21;21;21;21;21;21;21;4	>gi|9951328|gb|AAG08423.1|AE004917_2 3-dehydroquinate synthase [Pseudomonas aeruginosa PAO1];>gi|660509635|gb|AID76244.1| 3-dehydroquinate synthase [Pseudomonas aeruginosa PAO1H2O];>gi|651875698|ref|YP_008709235.1| 3-dehydroquinate synthase [Pseudomonas ae	11	21	21	21	16	16	15	15	14	16	16	15	15	14	16	16	15	15	14	56.5	56.5	56.5	40.109	368	368;368;368;368;368;368;368;368;368;368;104	0	254.62	1.5685	1.1093	22.955	51	0	Median	1.6535	1.0738	24.144	11	0	Median	1.63	1.118	24.429	11	0
gi|9951329|gb|AAG08424.1|AE004917_3;gi|660509636|gb|AID76245.1|;gi|651875630|ref|YP_008709236.1|;gi|651872939|ref|YP_008696955.1|;gi|553896042|gb|AGY69574.1|;gi|553890440|gb|AGY67134.1|;gi|375046867|gb|EHS39419.1|;gi|375041555|gb|EHS34246.1|;gi|15600232|ref|NP_253726.1|;gi|12230882|sp|P34003.2|AROK_PSEAE;gi|309865|gb|AAA16705.1|	gi|9951329|gb|AAG08424.1|AE004917_3;gi|660509636|gb|AID76245.1|;gi|651875630|ref|YP_008709236.1|;gi|651872939|ref|YP_008696955.1|;gi|553896042|gb|AGY69574.1|;gi|553890440|gb|AGY67134.1|;gi|375046867|gb|EHS39419.1|;gi|375041555|gb|EHS34246.1|;gi|15600232|ref|NP_253726.1|;gi|12230882|sp|P34003.2|AROK_PSEAE	7;7;7;7;7;7;7;7;7;7;2	7;7;7;7;7;7;7;7;7;7;2	7;7;7;7;7;7;7;7;7;7;2	>gi|9951329|gb|AAG08424.1|AE004917_3 shikimate kinase [Pseudomonas aeruginosa PAO1];>gi|660509636|gb|AID76245.1| shikimate kinase [Pseudomonas aeruginosa PAO1H2O];>gi|651875630|ref|YP_008709236.1| shikimate kinase family protein [Pseudomonas aeruginosa PAO	11	7	7	7	7	7	7	2	2	7	7	7	2	2	7	7	7	2	2	54.1	54.1	54.1	19.237	172	172;172;172;172;172;172;172;172;172;172;60	0	169.09	1.2706	1.1304	27.828	28	0	Median	1.2905	1.1938	16.514	6	0	Median	1.3559	1.2242	19.074	9	0
gi|9945845|gb|AAG03415.1|AE004442_2;gi|660504656|gb|AID71265.1|;gi|651877359|ref|YP_008704129.1|;gi|651871310|ref|YP_008691848.1|;gi|553897771|gb|AGY71303.1|;gi|553888811|gb|AGY65505.1|;gi|375043352|gb|EHS35979.1|;gi|375041371|gb|EHS34072.1|;gi|15595223|ref|NP_248715.1|;gi|12230883|sp|P43904.3|AROE_PSEAE;gi|747873|emb|CAA59377.1|	gi|9945845|gb|AAG03415.1|AE004442_2;gi|660504656|gb|AID71265.1|;gi|651877359|ref|YP_008704129.1|;gi|651871310|ref|YP_008691848.1|;gi|553897771|gb|AGY71303.1|;gi|553888811|gb|AGY65505.1|;gi|375043352|gb|EHS35979.1|;gi|375041371|gb|EHS34072.1|;gi|15595223|ref|NP_248715.1|;gi|12230883|sp|P43904.3|AROE_PSEAE;gi|747873|emb|CAA59377.1|	10;10;10;10;10;10;10;10;10;10;8	10;10;10;10;10;10;10;10;10;10;8	10;10;10;10;10;10;10;10;10;10;8	>gi|9945845|gb|AAG03415.1|AE004442_2 shikimate dehydrogenase [Pseudomonas aeruginosa PAO1];>gi|660504656|gb|AID71265.1| shikimate 5-dehydrogenase [Pseudomonas aeruginosa PAO1H2O];>gi|651877359|ref|YP_008704129.1| shikimate 5-dehydrogenase [Pseudomonas aeru	11	10	10	10	7	7	7	3	2	7	7	7	3	2	7	7	7	3	2	43.4	43.4	43.4	29.484	274	274;274;274;274;274;274;274;274;274;274;274	0	110.09	1.9326	1.3041	22.011	17	0	Median	1.9837	1.2378	23.47	5	0	Median	2.1045	1.5085	12.526	4	0
gi|9947178|gb|AAG04636.1|AE004554_4;gi|660505854|gb|AID72463.1|;gi|651876759|ref|YP_008705373.1|;gi|651871205|ref|YP_008693092.1|;gi|553897171|gb|AGY70703.1|;gi|553888706|gb|AGY65400.1|;gi|375044976|gb|EHS37567.1|;gi|375040636|gb|EHS33383.1|;gi|15596444|ref|NP_249938.1|;gi|12230884|sp|Q03025.2|APRE_PSEAE;gi|45281|emb|CAA45856.1|	gi|9947178|gb|AAG04636.1|AE004554_4;gi|660505854|gb|AID72463.1|;gi|651876759|ref|YP_008705373.1|;gi|651871205|ref|YP_008693092.1|;gi|553897171|gb|AGY70703.1|;gi|553888706|gb|AGY65400.1|;gi|375044976|gb|EHS37567.1|;gi|375040636|gb|EHS33383.1|;gi|15596444|ref|NP_249938.1|;gi|12230884|sp|Q03025.2|APRE_PSEAE;gi|45281|emb|CAA45856.1|	5;5;5;5;5;5;5;5;5;5;4	5;5;5;5;5;5;5;5;5;5;4	5;5;5;5;5;5;5;5;5;5;4	>gi|9947178|gb|AAG04636.1|AE004554_4 alkaline protease secretion protein AprE [Pseudomonas aeruginosa PAO1];>gi|660505854|gb|AID72463.1| alkaline protease secretion protein AprE [Pseudomonas aeruginosa PAO1H2O];>gi|651876759|ref|YP_008705373.1| type I secr	11	5	5	5	3	4	3	1	0	3	4	3	1	0	3	4	3	1	0	11.6	11.6	11.6	48.052	432	432;432;432;432;432;432;432;432;432;432;432	0	24.663	NaN	NaN	NaN	0	0	Median	NaN	NaN	NaN	0	0	Median	NaN	NaN	NaN	0	0
gi|9949499|gb|AAG06753.1|AE004758_10;gi|660507966|gb|AID74575.1|;gi|651879853|ref|YP_008707540.1|;gi|651871657|ref|YP_008695259.1|;gi|553900265|gb|AGY73797.1|;gi|553889158|gb|AGY65852.1|;gi|375047791|gb|EHS40330.1|;gi|375045394|gb|EHS37977.1|;gi|15598561|ref|NP_252055.1|;gi|12230885|sp|Q51416.2|AMIB_PSEAE	gi|9949499|gb|AAG06753.1|AE004758_10;gi|660507966|gb|AID74575.1|;gi|651879853|ref|YP_008707540.1|;gi|651871657|ref|YP_008695259.1|;gi|553900265|gb|AGY73797.1|;gi|553889158|gb|AGY65852.1|;gi|375047791|gb|EHS40330.1|;gi|375045394|gb|EHS37977.1|;gi|15598561|ref|NP_252055.1|;gi|12230885|sp|Q51416.2|AMIB_PSEAE	2;2;2;2;2;2;2;2;2;2	2;2;2;2;2;2;2;2;2;2	2;2;2;2;2;2;2;2;2;2	>gi|9949499|gb|AAG06753.1|AE004758_10 probable chaperone [Pseudomonas aeruginosa PAO1];>gi|660507966|gb|AID74575.1| putative chaperone [Pseudomonas aeruginosa PAO1H2O];>gi|651879853|ref|YP_008707540.1| sigma-54 interaction domain protein [Pseudomonas aerug	10	2	2	2	1	0	1	0	0	1	0	1	0	0	1	0	1	0	0	7.3	7.3	7.3	42.13	371	371;371;371;371;371;371;371;371;371;371	1	-2	NaN	NaN	NaN	1	0	Median	NaN	NaN	NaN	1	0	Median	NaN	NaN	NaN	0	0
gi|9949812|gb|AAG07039.1|AE004785_3;gi|651876740|ref|YP_008707830.1|;gi|651873662|ref|YP_008695549.1|;gi|553897152|gb|AGY70684.1|;gi|553891163|gb|AGY67857.1|;gi|375051692|gb|EHS44158.1|;gi|375043788|gb|EHS36404.1|;gi|15598847|ref|NP_252341.1|;gi|1262332|dbj|BAA09437.1|;gi|12230886|sp|Q59640.2|CDSA_PSEAE;gi|660508232|gb|AID74841.1|	gi|9949812|gb|AAG07039.1|AE004785_3;gi|651876740|ref|YP_008707830.1|;gi|651873662|ref|YP_008695549.1|;gi|553897152|gb|AGY70684.1|;gi|553891163|gb|AGY67857.1|;gi|375051692|gb|EHS44158.1|;gi|375043788|gb|EHS36404.1|;gi|15598847|ref|NP_252341.1|;gi|1262332|dbj|BAA09437.1|;gi|12230886|sp|Q59640.2|CDSA_PSEAE;gi|660508232|gb|AID74841.1|	2;2;2;2;2;2;2;2;2;2;1	2;2;2;2;2;2;2;2;2;2;1	2;2;2;2;2;2;2;2;2;2;1	>gi|9949812|gb|AAG07039.1|AE004785_3 phosphatidate cytidylyltransferase [Pseudomonas aeruginosa PAO1];>gi|651876740|ref|YP_008707830.1| cytidylyltransferase family protein [Pseudomonas aeruginosa PAO1-VE13];>gi|651873662|ref|YP_008695549.1| cytidylyltransf	11	2	2	2	2	2	2	0	0	2	2	2	0	0	2	2	2	0	0	9.2	9.2	9.2	28.856	271	271;271;271;271;271;271;271;271;271;271;271	0	9.5408	NaN	NaN	NaN	0	0	Median	NaN	NaN	NaN	0	0	Median	NaN	NaN	NaN	0	0
gi|9949314|gb|AAG06583.1|AE004743_6;gi|651877219|ref|YP_008707364.1|;gi|651872403|ref|YP_008695083.1|;gi|553897631|gb|AGY71163.1|;gi|553889904|gb|AGY66598.1|;gi|375048196|gb|EHS40725.1|;gi|375040973|gb|EHS33699.1|;gi|15598391|ref|NP_251885.1|;gi|12230888|sp|P27726.3|G3P_PSEAE;gi|660507793|gb|AID74402.1|	gi|9949314|gb|AAG06583.1|AE004743_6;gi|651877219|ref|YP_008707364.1|;gi|651872403|ref|YP_008695083.1|;gi|553897631|gb|AGY71163.1|;gi|553889904|gb|AGY66598.1|;gi|375048196|gb|EHS40725.1|;gi|375040973|gb|EHS33699.1|;gi|15598391|ref|NP_251885.1|;gi|12230888|sp|P27726.3|G3P_PSEAE;gi|660507793|gb|AID74402.1|	26;26;26;26;26;26;26;26;26;24	26;26;26;26;26;26;26;26;26;24	6;6;6;6;6;6;6;6;6;4	>gi|9949314|gb|AAG06583.1|AE004743_6 glyceraldehyde 3-phosphate dehydrogenase [Pseudomonas aeruginosa PAO1];>gi|651877219|ref|YP_008707364.1| glyceraldehyde-3-phosphate dehydrogenase, type I [Pseudomonas aeruginosa PAO1-VE13];>gi|651872403|ref|YP_008695083	10	26	26	6	15	14	14	23	18	15	14	14	23	18	3	3	3	4	4	77.8	77.8	21.6	36.17	334	334;334;334;334;334;334;334;334;334;334	0	323.31	0.90349	1.0855	25.658	92	0	Median	2.4161	1.623	15.878	9	0	Median	2.3648	1.5733	18.3	10	0
gi|9950167|gb|AAG07364.1|AE004815_8;gi|660508565|gb|AID75174.1|;gi|651877617|ref|YP_008708161.1|;gi|651873422|ref|YP_008695880.1|;gi|553898029|gb|AGY71561.1|;gi|553890923|gb|AGY67617.1|;gi|375049075|gb|EHS41584.1|;gi|375042224|gb|EHS34884.1|;gi|15599172|ref|NP_252666.1|;gi|12230889|sp|P48247.2|GSA_PSEAE;gi|557262|emb|CAA57575.1|	gi|9950167|gb|AAG07364.1|AE004815_8;gi|660508565|gb|AID75174.1|;gi|651877617|ref|YP_008708161.1|;gi|651873422|ref|YP_008695880.1|;gi|553898029|gb|AGY71561.1|;gi|553890923|gb|AGY67617.1|;gi|375049075|gb|EHS41584.1|;gi|375042224|gb|EHS34884.1|;gi|15599172|ref|NP_252666.1|;gi|12230889|sp|P48247.2|GSA_PSEAE;gi|557262|emb|CAA57575.1|	24;24;24;24;24;24;24;24;24;24;23	24;24;24;24;24;24;24;24;24;24;23	24;24;24;24;24;24;24;24;24;24;23	>gi|9950167|gb|AAG07364.1|AE004815_8 glutamate-1-semialdehyde 2,1-aminomutase [Pseudomonas aeruginosa PAO1];>gi|660508565|gb|AID75174.1| glutamate-1-semialdehyde aminotransferase [Pseudomonas aeruginosa PAO1H2O];>gi|651877617|ref|YP_008708161.1| glutamate-	11	24	24	24	19	20	20	14	13	19	20	20	14	13	19	20	20	14	13	72.4	72.4	72.4	45.397	427	427;427;427;427;427;427;427;427;427;427;427	0	323.31	3.1744	2.0162	34.401	55	0	Median	3.3121	2.0952	23.451	14	0	Median	3.2304	2.0494	16.609	11	0
gi|9949980|gb|AAG07194.1|AE004798_17;gi|660508390|gb|AID74999.1|;gi|651879246|ref|YP_008707987.1|;gi|651870617|ref|YP_008695706.1|;gi|553899658|gb|AGY73190.1|;gi|553888118|gb|AGY64812.1|;gi|375051367|gb|EHS43836.1|;gi|375043628|gb|EHS36244.1|;gi|15599002|ref|NP_252496.1|;gi|12230891|sp|Q59636.2|NDK_PSEAE	gi|9949980|gb|AAG07194.1|AE004798_17;gi|660508390|gb|AID74999.1|;gi|651879246|ref|YP_008707987.1|;gi|651870617|ref|YP_008695706.1|;gi|553899658|gb|AGY73190.1|;gi|553888118|gb|AGY64812.1|;gi|375051367|gb|EHS43836.1|;gi|375043628|gb|EHS36244.1|;gi|15599002|ref|NP_252496.1|;gi|12230891|sp|Q59636.2|NDK_PSEAE	18;18;18;18;18;18;18;18;18;18	18;18;18;18;18;18;18;18;18;18	18;18;18;18;18;18;18;18;18;18	>gi|9949980|gb|AAG07194.1|AE004798_17 nucleoside diphosphate kinase [Pseudomonas aeruginosa PAO1];>gi|660508390|gb|AID74999.1| nucleoside diphosphate kinase [Pseudomonas aeruginosa PAO1H2O];>gi|651879246|ref|YP_008707987.1| nucleoside diphosphate kinase [P	10	18	18	18	9	10	9	13	9	9	10	9	13	9	9	10	9	13	9	89.5	89.5	89.5	15.592	143	143;143;143;143;143;143;143;143;143;143	0	323.31	1.1544	1.4233	49.296	61	0	Median	3.7456	2.6275	78.229	10	0	Median	3.7772	2.792	38.22	8	0
gi|9946660|gb|AAG04160.1|AE004512_3;gi|660505399|gb|AID72008.1|;gi|651880109|ref|YP_008704891.1|;gi|651874096|ref|YP_008692610.1|;gi|553900521|gb|AGY74053.1|;gi|553891597|gb|AGY68291.1|;gi|375052026|gb|EHS44486.1|;gi|375042504|gb|EHS35153.1|;gi|15595968|ref|NP_249462.1|;gi|12230892|sp|Q9XCX8.2|ERA_PSEAE	gi|9946660|gb|AAG04160.1|AE004512_3;gi|660505399|gb|AID72008.1|;gi|651880109|ref|YP_008704891.1|;gi|651874096|ref|YP_008692610.1|;gi|553900521|gb|AGY74053.1|;gi|553891597|gb|AGY68291.1|;gi|375052026|gb|EHS44486.1|;gi|375042504|gb|EHS35153.1|;gi|15595968|ref|NP_249462.1|;gi|12230892|sp|Q9XCX8.2|ERA_PSEAE	21;21;21;21;21;21;21;21;21;21	21;21;21;21;21;21;21;21;21;21	21;21;21;21;21;21;21;21;21;21	>gi|9946660|gb|AAG04160.1|AE004512_3 GTP-binding protein Era [Pseudomonas aeruginosa PAO1];>gi|660505399|gb|AID72008.1| GTP-binding protein Era [Pseudomonas aeruginosa PAO1H2O];>gi|651880109|ref|YP_008704891.1| GTP-binding protein Era [Pseudomonas aerugino	10	21	21	21	15	16	14	11	6	15	16	14	11	6	15	16	14	11	6	59	59	59	34.549	305	305;305;305;305;305;305;305;305;305;305	0	261.5	1.3075	0.94425	26.878	54	0	Median	1.3078	0.94238	29.783	13	0	Median	1.3967	0.91306	18.791	14	0
gi|9947734|gb|AAG05145.1|AE004601_10;gi|651876261|ref|YP_008705890.1|;gi|651873101|ref|YP_008693609.1|;gi|553896673|gb|AGY70205.1|;gi|553890602|gb|AGY67296.1|;gi|15596953|ref|NP_250447.1|;gi|12230893|sp|O05927.2|CYSH_PSEAE	gi|9947734|gb|AAG05145.1|AE004601_10;gi|651876261|ref|YP_008705890.1|;gi|651873101|ref|YP_008693609.1|;gi|553896673|gb|AGY70205.1|;gi|553890602|gb|AGY67296.1|;gi|15596953|ref|NP_250447.1|;gi|12230893|sp|O05927.2|CYSH_PSEAE	10;10;10;10;10;10;10	1;1;1;1;1;1;1	1;1;1;1;1;1;1	>gi|9947734|gb|AAG05145.1|AE004601_10 3-phosphoadenosine-5-phosphosulfate reductase [Pseudomonas aeruginosa PAO1];>gi|651876261|ref|YP_008705890.1| phosphoadenosine phosphosulfate reductase [Pseudomonas aeruginosa PAO1-VE13];>gi|651873101|ref|YP_00869360	7	10	1	1	8	9	8	1	2	0	1	0	0	0	0	1	0	0	0	39.3	4.1	4.1	30.215	267	267;267;267;267;267;267;267	1	-2	NaN	NaN	NaN	0	0	Median	NaN	NaN	NaN	0	0	Median	NaN	NaN	NaN	0	0
gi|9951299|gb|AAG08398.1|AE004913_13;gi|660509611|gb|AID76220.1|;gi|651876219|ref|YP_008709210.1|;gi|651872580|ref|YP_008696929.1|;gi|553896631|gb|AGY70163.1|;gi|553890081|gb|AGY66775.1|;gi|375050124|gb|EHS42608.1|;gi|375041624|gb|EHS34312.1|;gi|15600206|ref|NP_253700.1|;gi|12230894|sp|O86428.2|ILVE_PSEAE	gi|9951299|gb|AAG08398.1|AE004913_13;gi|660509611|gb|AID76220.1|;gi|651876219|ref|YP_008709210.1|;gi|651872580|ref|YP_008696929.1|;gi|553896631|gb|AGY70163.1|;gi|553890081|gb|AGY66775.1|;gi|375050124|gb|EHS42608.1|;gi|375041624|gb|EHS34312.1|;gi|15600206|ref|NP_253700.1|;gi|12230894|sp|O86428.2|ILVE_PSEAE	21;21;21;21;21;21;21;21;21;21	21;21;21;21;21;21;21;21;21;21	21;21;21;21;21;21;21;21;21;21	>gi|9951299|gb|AAG08398.1|AE004913_13 branched-chain amino acid transferase [Pseudomonas aeruginosa PAO1];>gi|660509611|gb|AID76220.1| branched-chain amino acid aminotransferase [Pseudomonas aeruginosa PAO1H2O];>gi|651876219|ref|YP_008709210.1| branched-ch	10	21	21	21	16	16	16	15	15	16	16	16	15	15	16	16	16	15	15	66.1	66.1	66.1	34.084	307	307;307;307;307;307;307;307;307;307;307	0	323.31	0.69606	0.81415	18.141	32	0	Median	1.4728	0.9928	11.731	3	0	Median	1.4933	1.0821	12.719	3	0
gi|9951824|gb|AAG08875.1|AE004961_10;gi|660510089|gb|AID76698.1|;gi|651875315|ref|YP_008709695.1|;gi|651872623|ref|YP_008697413.1|;gi|553895727|gb|AGY69259.1|;gi|553890124|gb|AGY66818.1|;gi|375049589|gb|EHS42080.1|;gi|375042731|gb|EHS35375.1|;gi|15600683|ref|NP_254177.1|;gi|12230895|sp|P00106.3|CYC4_PSEAE	gi|9951824|gb|AAG08875.1|AE004961_10;gi|660510089|gb|AID76698.1|;gi|651875315|ref|YP_008709695.1|;gi|651872623|ref|YP_008697413.1|;gi|553895727|gb|AGY69259.1|;gi|553890124|gb|AGY66818.1|;gi|375049589|gb|EHS42080.1|;gi|375042731|gb|EHS35375.1|;gi|15600683|ref|NP_254177.1|;gi|12230895|sp|P00106.3|CYC4_PSEAE	11;11;11;11;11;11;11;11;11;11	11;11;11;11;11;11;11;11;11;11	11;11;11;11;11;11;11;11;11;11	>gi|9951824|gb|AAG08875.1|AE004961_10 cytochrome c4 precursor [Pseudomonas aeruginosa PAO1];>gi|660510089|gb|AID76698.1| cytochrome c4 [Pseudomonas aeruginosa PAO1H2O];>gi|651875315|ref|YP_008709695.1| cytochrome c4 [Pseudomonas aeruginosa PAO1-VE13];>gi|6	10	11	11	11	5	5	6	9	9	5	5	6	9	9	5	5	6	9	9	74.6	74.6	74.6	20.734	201	201;201;201;201;201;201;201;201;201;201	0	214.1	0.39703	0.45973	15.594	33	0	Median	NaN	NaN	NaN	0	0	Median	NaN	NaN	NaN	1	0
gi|9950496|gb|AAG07665.1|AE004843_7;gi|9950483|gb|AAG07653.1|AE004842_2;gi|660508863|gb|AID75472.1|;gi|660508851|gb|AID75460.1|;gi|651877866|ref|YP_008708449.1|;gi|651875632|ref|YP_008708461.1|;gi|651873318|ref|YP_008696168.1|;gi|651872802|ref|YP_008696180.1|;gi|553898278|gb|AGY71810.1|;gi|553896044|gb|AGY69576.1|;gi|553890819|gb|AGY67513.1|;gi|553890303|gb|AGY66997.1|;gi|375040214|gb|EHS33058.1|…	gi|9950496|gb|AAG07665.1|AE004843_7;gi|9950483|gb|AAG07653.1|AE004842_2;gi|660508863|gb|AID75472.1|;gi|660508851|gb|AID75460.1|;gi|651877866|ref|YP_008708449.1|;gi|651875632|ref|YP_008708461.1|;gi|651873318|ref|YP_008696168.1|;gi|651872802|ref|YP_008696180.1|;gi|553898278|gb|AGY71810.1|;gi|553896044|gb|AGY69576.1|;gi|553890819|gb|AGY67513.1|;gi|553890303|gb|AGY66997.1|;gi|375040214|gb|EHS33058.1|…	48;48;48;48;48;48;48;48;48;48;48;48;48;48;48;48;39;35;15;11;11;11;11;9	48;48;48;48;48;48;48;48;48;48;48;48;48;48;48;48;39;35;15;11;11;11;11;9	48;48;48;48;48;48;48;48;48;48;48;48;48;48;48;48;39;35;15;11;11;11;11;9	>gi|9950496|gb|AAG07665.1|AE004843_7 elongation factor Tu [Pseudomonas aeruginosa PAO1];>gi|9950483|gb|AAG07653.1|AE004842_2 elongation factor Tu [Pseudomonas aeruginosa PAO1];>gi|660508863|gb|AID75472.1| elongation factor Tu [Pseudomonas aeruginosa PAO1H2	24	48	48	48	29	29	29	45	35	29	29	29	45	35	29	29	29	45	35	97.7	97.7	97.7	43.369	397	397;397;397;397;397;397;397;397;397;397;397;397;397;397;397;397;361;306;154;91;94;94;98;75	0	323.31	2.5567	1.7263	36.806	291	0	Median	3.2507	2.3574	21.791	51	0	Median	3.209	2.317	23.243	53	0
77605;377606;377607;377608;377609;377610;377611;377612;377613;377614;377615;377616;377617;377618;377619;377620;377621;377622;377623;377624;377625;377626;377627;377628;377629;377630;377631;377632;377633;377634;377635;377636;377637;377638;377639;377640;377641;377642;377643;377644;377645;377646;377647;377648;377649;377650;377651;377652;377653;377654;377655;377656;377657;377658;377659;377660;377661;3…	11064;17213;17227;21854;30947;31421;31440;60465;68010;82793;93068;93180;109348;112024;112035;114977;142337;142497;142663;180189;181379;181732;198126;206531;217464;217500;272526;315387;315444;347712;348479;376970;377675;388630;388762;392709;403140;419581;503196;503237;503523;504288;504377;506330;506403;515777;553475;553614	185;186;187;188;189;190;191;192;193;3178;3179;3180;3181;3182;3183	224;225;226;227;228;229;230;231;232;233;234;235	14;49;64;91;98;125;136;159;185;212;243;277;333;344;359	92;99;113;140;152;177;216;264;353;355;362;372
gi|9951590|gb|AAG08662.1|AE004940_6;gi|660509874|gb|AID76483.1|;gi|651876894|ref|YP_008709479.1|;gi|651873292|ref|YP_008697198.1|;gi|553897306|gb|AGY70838.1|;gi|553890793|gb|AGY67487.1|;gi|375048549|gb|EHS41069.1|;gi|375042014|gb|EHS34681.1|;gi|15600470|ref|NP_253964.1|;gi|12230897|sp|P19572.2|DCDA_PSEAE	gi|9951590|gb|AAG08662.1|AE004940_6;gi|660509874|gb|AID76483.1|;gi|651876894|ref|YP_008709479.1|;gi|651873292|ref|YP_008697198.1|;gi|553897306|gb|AGY70838.1|;gi|553890793|gb|AGY67487.1|;gi|375048549|gb|EHS41069.1|;gi|375042014|gb|EHS34681.1|;gi|15600470|ref|NP_253964.1|;gi|12230897|sp|P19572.2|DCDA_PSEAE	14;14;14;14;14;14;14;14;14;14	14;14;14;14;14;14;14;14;14;14	14;14;14;14;14;14;14;14;14;14	>gi|9951590|gb|AAG08662.1|AE004940_6 diaminopimelate decarboxylase [Pseudomonas aeruginosa PAO1];>gi|660509874|gb|AID76483.1| diaminopimelate decarboxylase [Pseudomonas aeruginosa PAO1H2O];>gi|651876894|ref|YP_008709479.1| diaminopimelate decarboxylase [Ps	10	14	14	14	5	9	8	4	2	5	9	8	4	2	5	9	8	4	2	40.2	40.2	40.2	45.49	415	415;415;415;415;415;415;415;415;415;415	0	94.564	1.6878	1.2893	33.573	6	0	Median	NaN	NaN	NaN	1	0	Median	1.7774	1.4609	27.666	2	0
gi|660509114|gb|AID75723.1|;gi|9950771|gb|AAG07916.1|AE004867_2;gi|651879692|ref|YP_008708714.1|;gi|651870789|ref|YP_008696433.1|;gi|553900104|gb|AGY73636.1|;gi|553888290|gb|AGY64984.1|;gi|375050981|gb|EHS43456.1|;gi|375046284|gb|EHS38849.1|;gi|15599724|ref|NP_253218.1|;gi|12230898|sp|P22610.3|LEP4_PSEAE	gi|660509114|gb|AID75723.1|;gi|9950771|gb|AAG07916.1|AE004867_2;gi|651879692|ref|YP_008708714.1|;gi|651870789|ref|YP_008696433.1|;gi|553900104|gb|AGY73636.1|;gi|553888290|gb|AGY64984.1|;gi|375050981|gb|EHS43456.1|;gi|375046284|gb|EHS38849.1|;gi|15599724|ref|NP_253218.1|;gi|12230898|sp|P22610.3|LEP4_PSEAE	2;2;2;2;2;2;2;2;2;2	2;2;2;2;2;2;2;2;2;2	2;2;2;2;2;2;2;2;2;2	>gi|660509114|gb|AID75723.1| type 4 prepilin peptidase PilD [Pseudomonas aeruginosa PAO1H2O];>gi|9950771|gb|AAG07916.1|AE004867_2 type 4 prepilin peptidase PilD [Pseudomonas aeruginosa PAO1];>gi|651879692|ref|YP_008708714.1| type IV leader peptidase family	10	2	2	2	2	2	1	0	0	2	2	1	0	0	2	2	1	0	0	8.7	8.7	8.7	30.191	275	275;290;290;290;290;290;290;290;290;290	0	8.2134	0.94948	0.68733	41.699	3	0	Median	NaN	NaN	NaN	1	0	Median	NaN	NaN	NaN	1	0
gi|9947688|gb|AAG05102.1|AE004598_1;gi|651874788|ref|YP_008705846.1|;gi|651870095|ref|YP_008693565.1|;gi|553895200|gb|AGY68732.1|;gi|553887596|gb|AGY64290.1|;gi|15596910|ref|NP_250404.1|;gi|12230899|sp|P26993.2|EXSA_PSEAE;gi|660506316|gb|AID72925.1|;gi|375049784|gb|EHS42272.1|;gi|375044179|gb|EHS36788.1|	gi|9947688|gb|AAG05102.1|AE004598_1;gi|651874788|ref|YP_008705846.1|;gi|651870095|ref|YP_008693565.1|;gi|553895200|gb|AGY68732.1|;gi|553887596|gb|AGY64290.1|;gi|15596910|ref|NP_250404.1|;gi|12230899|sp|P26993.2|EXSA_PSEAE;gi|660506316|gb|AID72925.1|;gi|375049784|gb|EHS42272.1|;gi|375044179|gb|EHS36788.1|	7;7;7;7;7;7;7;7;4;4	7;7;7;7;7;7;7;7;4;4	7;7;7;7;7;7;7;7;4;4	>gi|9947688|gb|AAG05102.1|AE004598_1 transcriptional regulator ExsA [Pseudomonas aeruginosa PAO1];>gi|651874788|ref|YP_008705846.1| helix-turn-helix domain protein [Pseudomonas aeruginosa PAO1-VE13];>gi|651870095|ref|YP_008693565.1| helix-turn-helix domain	10	7	7	7	6	4	3	1	0	6	4	3	1	0	6	4	3	1	0	27.3	27.3	27.3	31.641	278	278;278;278;278;278;278;278;298;143;143	0	26.316	0.9673	0.66514	21.756	8	0	Median	0.9399	0.66739	30.941	3	0	Median	1.0089	0.71684	17.935	3	0
gi|375051612|gb|EHS44078.1|;gi|375043868|gb|EHS36484.1|;gi|9949725|gb|AAG06959.1|AE004778_3;gi|660508151|gb|AID74760.1|;gi|651876554|ref|YP_008707750.1|;gi|651870132|ref|YP_008695469.1|;gi|553896966|gb|AGY70498.1|;gi|553887633|gb|AGY64327.1|;gi|15598767|ref|NP_252261.1|;gi|12230901|sp|P28809.2|MMSR_PSEAE	gi|375051612|gb|EHS44078.1|;gi|375043868|gb|EHS36484.1|;gi|9949725|gb|AAG06959.1|AE004778_3;gi|660508151|gb|AID74760.1|;gi|651876554|ref|YP_008707750.1|;gi|651870132|ref|YP_008695469.1|;gi|553896966|gb|AGY70498.1|;gi|553887633|gb|AGY64327.1|;gi|15598767|ref|NP_252261.1|;gi|12230901|sp|P28809.2|MMSR_PSEAE	6;6;6;6;6;6;6;6;6;6	6;6;6;6;6;6;6;6;6;6	6;6;6;6;6;6;6;6;6;6	>gi|375051612|gb|EHS44078.1| transcriptional regulator MmsR [Pseudomonas aeruginosa MPAO1/P2];>gi|375043868|gb|EHS36484.1| transcriptional regulator MmsR [Pseudomonas aeruginosa MPAO1/P1];>gi|9949725|gb|AAG06959.1|AE004778_3 transcriptional regulator MmsR	10	6	6	6	5	6	5	0	0	5	6	5	0	0	5	6	5	0	0	26.9	26.9	26.9	34.272	297	297;297;307;307;307;307;307;307;307;307	0	43.2	1.4928	1.1475	12.426	3	0	Median	NaN	NaN	NaN	1	0	Median	NaN	NaN	NaN	1	0
gi|9949903|gb|AAG07123.1|AE004792_8;gi|651875330|ref|YP_008707915.1|;gi|651872562|ref|YP_008695634.1|;gi|553895742|gb|AGY69274.1|;gi|553890063|gb|AGY66757.1|;gi|375051778|gb|EHS44244.1|;gi|375043702|gb|EHS36318.1|;gi|15598931|ref|NP_252425.1|;gi|12230902|sp|P29365.2|DHOM_PSEAE;gi|660508317|gb|AID74926.1|;gi|45329|emb|CAA46167.1|	gi|9949903|gb|AAG07123.1|AE004792_8;gi|651875330|ref|YP_008707915.1|;gi|651872562|ref|YP_008695634.1|;gi|553895742|gb|AGY69274.1|;gi|553890063|gb|AGY66757.1|;gi|375051778|gb|EHS44244.1|;gi|375043702|gb|EHS36318.1|;gi|15598931|ref|NP_252425.1|;gi|12230902|sp|P29365.2|DHOM_PSEAE;gi|660508317|gb|AID74926.1|;gi|45329|emb|CAA46167.1|	23;23;23;23;23;23;23;23;23;21;15	23;23;23;23;23;23;23;23;23;21;15	23;23;23;23;23;23;23;23;23;21;15	>gi|9949903|gb|AAG07123.1|AE004792_8 homoserine dehydrogenase [Pseudomonas aeruginosa PAO1];>gi|651875330|ref|YP_008707915.1| homoserine dehydrogenase [Pseudomonas aeruginosa PAO1-VE13];>gi|651872562|ref|YP_008695634.1| homoserine dehydrogenase [Pseudomona	11	23	23	23	16	14	16	16	11	16	14	16	16	11	16	14	16	16	11	62.7	62.7	62.7	46.223	434	434;434;434;434;434;434;434;434;434;434;439	0	323.31	0.93738	0.92499	18.508	40	0	Median	1.6415	0.978	22.524	8	0	Median	1.5571	0.91982	30.476	8	0
gi|9950850|gb|AAG07988.1|AE004874_1;gi|660509188|gb|AID75797.1|;gi|651879562|ref|YP_008708788.1|;gi|651871806|ref|YP_008696507.1|;gi|553899974|gb|AGY73506.1|;gi|553889307|gb|AGY66001.1|;gi|375049032|gb|EHS41542.1|;gi|375046210|gb|EHS38775.1|;gi|15599796|ref|NP_253290.1|;gi|12230903|sp|P32265.2|NFXB_PSEAE;gi|28848684|gb|AAO47352.1|	gi|9950850|gb|AAG07988.1|AE004874_1;gi|660509188|gb|AID75797.1|;gi|651879562|ref|YP_008708788.1|;gi|651871806|ref|YP_008696507.1|;gi|553899974|gb|AGY73506.1|;gi|553889307|gb|AGY66001.1|;gi|375049032|gb|EHS41542.1|;gi|375046210|gb|EHS38775.1|;gi|15599796|ref|NP_253290.1|;gi|12230903|sp|P32265.2|NFXB_PSEAE;gi|28848684|gb|AAO47352.1|	7;7;7;7;7;7;7;7;7;7;5	7;7;7;7;7;7;7;7;7;7;5	7;7;7;7;7;7;7;7;7;7;5	>gi|9950850|gb|AAG07988.1|AE004874_1 transcriptional regulator NfxB [Pseudomonas aeruginosa PAO1];>gi|660509188|gb|AID75797.1| transcriptional regulator NfxB [Pseudomonas aeruginosa PAO1H2O];>gi|651879562|ref|YP_008708788.1| iclR helix-turn-helix domain pr	11	7	7	7	6	6	5	4	1	6	6	5	4	1	6	6	5	4	1	52.4	52.4	52.4	21.077	187	187;187;187;187;187;187;187;187;187;187;147	0	323.31	1.8297	1.4829	24.454	7	0	Median	1.6072	1.4508	31.322	2	0	Median	1.8297	1.4829	27.17	3	0
gi|9951022|gb|AAG08145.1|AE004889_8;gi|660509352|gb|AID75961.1|;gi|651879441|ref|YP_008708951.1|;gi|651870988|ref|YP_008696670.1|;gi|553899853|gb|AGY73385.1|;gi|553888489|gb|AGY65183.1|;gi|375048288|gb|EHS40815.1|;gi|375043383|gb|EHS36009.1|;gi|15599953|ref|NP_253447.1|;gi|12230904|sp|P38103.2|DAPB_PSEAE;gi|799532271|pdb|4YWJ|B;gi|799532270|pdb|4YWJ|A;gi|451650|gb|AAA19045.1|;gi|1750384|gb|AAB392…	gi|9951022|gb|AAG08145.1|AE004889_8;gi|660509352|gb|AID75961.1|;gi|651879441|ref|YP_008708951.1|;gi|651870988|ref|YP_008696670.1|;gi|553899853|gb|AGY73385.1|;gi|553888489|gb|AGY65183.1|;gi|375048288|gb|EHS40815.1|;gi|375043383|gb|EHS36009.1|;gi|15599953|ref|NP_253447.1|;gi|12230904|sp|P38103.2|DAPB_PSEAE;gi|799532271|pdb|4YWJ|B;gi|799532270|pdb|4YWJ|A;gi|451650|gb|AAA19045.1|;gi|1750384|gb|AAB392…	25;25;25;25;25;25;25;25;25;25;25;25;13;13	25;25;25;25;25;25;25;25;25;25;25;25;13;13	25;25;25;25;25;25;25;25;25;25;25;25;13;13	>gi|9951022|gb|AAG08145.1|AE004889_8 dihydrodipicolinate reductase [Pseudomonas aeruginosa PAO1];>gi|660509352|gb|AID75961.1| dihydrodipicolinate reductase [Pseudomonas aeruginosa PAO1H2O];>gi|651879441|ref|YP_008708951.1| dihydrodipicolinate reductase [Ps	14	25	25	25	18	17	15	18	16	18	17	15	18	16	18	17	15	18	16	81.3	81.3	81.3	28.324	268	268;268;268;268;268;268;268;268;268;268;276;276;134;134	0	323.31	2.0225	1.4472	32.616	39	0	Median	2.2341	1.6032	13.209	8	0	Median	2.4559	1.6747	19.576	8	0
gi|9950924|gb|AAG08056.1|AE004880_12;gi|660509262|gb|AID75871.1|;gi|651874765|ref|YP_008708860.1|;gi|651870438|ref|YP_008696579.1|;gi|553895177|gb|AGY68709.1|;gi|553887939|gb|AGY64633.1|;gi|375051081|gb|EHS43554.1|;gi|375041167|gb|EHS33880.1|;gi|15599864|ref|NP_253358.1|;gi|12230905|sp|P42805.2|ISPE_PSEAE;gi|557257|emb|CAA57570.1|	gi|9950924|gb|AAG08056.1|AE004880_12;gi|660509262|gb|AID75871.1|;gi|651874765|ref|YP_008708860.1|;gi|651870438|ref|YP_008696579.1|;gi|553895177|gb|AGY68709.1|;gi|553887939|gb|AGY64633.1|;gi|375051081|gb|EHS43554.1|;gi|375041167|gb|EHS33880.1|;gi|15599864|ref|NP_253358.1|;gi|12230905|sp|P42805.2|ISPE_PSEAE;gi|557257|emb|CAA57570.1|	10;10;10;10;10;10;10;10;10;10;8	10;10;10;10;10;10;10;10;10;10;8	10;10;10;10;10;10;10;10;10;10;8	>gi|9950924|gb|AAG08056.1|AE004880_12 isopentenyl monophosphate kinase [Pseudomonas aeruginosa PAO1];>gi|660509262|gb|AID75871.1| 4-diphosphocytidyl-2-C-methyl-D-erythritol kinase [Pseudomonas aeruginosa PAO1H2O];>gi|651874765|ref|YP_008708860.1| 4-(cytidi	11	10	10	10	9	7	9	0	1	9	7	9	0	1	9	7	9	0	1	46.1	46.1	46.1	30.843	282	282;282;282;282;282;282;282;282;282;282;221	0	210.77	1.7638	1.3808	32.735	6	0	Median	1.6507	1.3468	2.4839	2	0	Median	1.6219	1.3357	5.7382	2	0
gi|9950921|gb|AAG08053.1|AE004880_9;gi|651875397|ref|YP_008708857.1|;gi|651872810|ref|YP_008696576.1|;gi|553895809|gb|AGY69341.1|;gi|553890311|gb|AGY67005.1|;gi|375051078|gb|EHS43551.1|;gi|375041170|gb|EHS33883.1|;gi|15599861|ref|NP_253355.1|;gi|12230906|sp|P42807.3|HEM1_PSEAE;gi|660509259|gb|AID75868.1|;gi|575674|emb|CAA57574.1|	gi|9950921|gb|AAG08053.1|AE004880_9;gi|651875397|ref|YP_008708857.1|;gi|651872810|ref|YP_008696576.1|;gi|553895809|gb|AGY69341.1|;gi|553890311|gb|AGY67005.1|;gi|375051078|gb|EHS43551.1|;gi|375041170|gb|EHS33883.1|;gi|15599861|ref|NP_253355.1|;gi|12230906|sp|P42807.3|HEM1_PSEAE;gi|660509259|gb|AID75868.1|;gi|575674|emb|CAA57574.1|	18;18;18;18;18;18;18;18;18;16;9	18;18;18;18;18;18;18;18;18;16;9	18;18;18;18;18;18;18;18;18;16;9	>gi|9950921|gb|AAG08053.1|AE004880_9 glutamyl-tRNA reductase [Pseudomonas aeruginosa PAO1];>gi|651875397|ref|YP_008708857.1| glutamyl-tRNA reductase [Pseudomonas aeruginosa PAO1-VE13];>gi|651872810|ref|YP_008696576.1| glutamyl-tRNA reductase [Pseudomonas a	11	18	18	18	13	16	14	9	6	13	16	14	9	6	13	16	14	9	6	55.9	55.9	55.9	46.123	422	422;422;422;422;422;422;422;422;422;422;388	0	292.82	1.4041	0.96129	14.208	24	0	Median	1.544	0.96512	11.157	5	0	Median	1.4901	0.99757	10.101	6	0
gi|9950639|gb|AAG07795.1|AE004856_6;gi|6715615|gb|AAA95993.2|;gi|660508995|gb|AID75604.1|;gi|651875239|ref|YP_008708593.1|;gi|651871477|ref|YP_008696312.1|;gi|553895651|gb|AGY69183.1|;gi|553888978|gb|AGY65672.1|;gi|375051528|gb|EHS43995.1|;gi|375046433|gb|EHS38994.1|;gi|15599603|ref|NP_253097.1|;gi|12230909|sp|P47204.2|FTSZ_PSEAE	gi|9950639|gb|AAG07795.1|AE004856_6;gi|6715615|gb|AAA95993.2|;gi|660508995|gb|AID75604.1|;gi|651875239|ref|YP_008708593.1|;gi|651871477|ref|YP_008696312.1|;gi|553895651|gb|AGY69183.1|;gi|553888978|gb|AGY65672.1|;gi|375051528|gb|EHS43995.1|;gi|375046433|gb|EHS38994.1|;gi|15599603|ref|NP_253097.1|;gi|12230909|sp|P47204.2|FTSZ_PSEAE	32;32;32;32;32;32;32;32;32;32;32	32;32;32;32;32;32;32;32;32;32;32	32;32;32;32;32;32;32;32;32;32;32	>gi|9950639|gb|AAG07795.1|AE004856_6 cell division protein FtsZ [Pseudomonas aeruginosa PAO1];>gi|6715615|gb|AAA95993.2| FtsZ [Pseudomonas aeruginosa PAO1];>gi|660508995|gb|AID75604.1| cell division protein FtsZ [Pseudomonas aeruginosa PAO1H2O];>gi|6518752	11	32	32	32	21	21	21	19	17	21	21	21	19	17	21	21	21	19	17	96.4	96.4	96.4	41.218	394	394;394;394;394;394;394;394;394;394;394;394	0	323.31	1.2078	1.049	21.108	67	0	Median	1.662	1.2012	17.111	13	0	Median	1.6695	1.0849	35.038	10	0
gi|9946282|gb|AAG03815.1|AE004479_10;gi|660505063|gb|AID71672.1|;gi|651878695|ref|YP_008704540.1|;gi|651868990|ref|YP_008692259.1|;gi|553899107|gb|AGY72639.1|;gi|553886491|gb|AGY63185.1|;gi|520728544|pdb|3W9I|F;gi|520728543|pdb|3W9I|E;gi|520728542|pdb|3W9I|D;gi|520728541|pdb|3W9I|C;gi|520728540|pdb|3W9I|B;gi|520728539|pdb|3W9I|A;gi|375047587|gb|EHS40131.1|;gi|375040814|gb|EHS33546.1|;gi|15595623|…	gi|9946282|gb|AAG03815.1|AE004479_10;gi|660505063|gb|AID71672.1|;gi|651878695|ref|YP_008704540.1|;gi|651868990|ref|YP_008692259.1|;gi|553899107|gb|AGY72639.1|;gi|553886491|gb|AGY63185.1|;gi|520728544|pdb|3W9I|F;gi|520728543|pdb|3W9I|E;gi|520728542|pdb|3W9I|D;gi|520728541|pdb|3W9I|C;gi|520728540|pdb|3W9I|B;gi|520728539|pdb|3W9I|A;gi|375047587|gb|EHS40131.1|;gi|375040814|gb|EHS33546.1|;gi|15595623|…	24;24;24;24;24;24;24;24;24;24;24;24;24;24;24;24;24;24;24;24;24;24;24;24;24;24;24;24	24;24;24;24;24;24;24;24;24;24;24;24;24;24;24;24;24;24;24;24;24;24;24;24;24;24;24;24	24;24;24;24;24;24;24;24;24;24;24;24;24;24;24;24;24;24;24;24;24;24;24;24;24;24;24;24	>gi|9946282|gb|AAG03815.1|AE004479_10 Resistance-Nodulation-Cell Division (RND) multidrug efflux transporter MexB [Pseudomonas aeruginosa PAO1];>gi|660505063|gb|AID71672.1| Resistance-Nodulation-Cell Division (RND) multidrug efflux transporter MexB [Pseudo	28	24	24	24	15	19	13	7	6	15	19	13	7	6	15	19	13	7	6	31.9	31.9	31.9	112.79	1046	1046;1046;1046;1046;1046;1046;1046;1046;1046;1046;1046;1046;1046;1046;1046;1046;1052;1052;1052;1052;1052;1052;1052;1052;1052;1052;1052;1052	0	223.16	0.59033	0.45161	29.155	34	0	Median	0.58667	0.42867	9.1848	9	0	Median	0.62361	0.47641	51.181	8	0
gi|375051625|gb|EHS44091.1|;gi|9949739|gb|AAG06972.1|AE004779_4;gi|651877007|ref|YP_008707763.1|;gi|651869242|ref|YP_008695482.1|;gi|553897419|gb|AGY70951.1|;gi|553886743|gb|AGY63437.1|;gi|375043855|gb|EHS36471.1|;gi|15598780|ref|NP_252274.1|;gi|12230912|sp|P52111.2|GLPD_PSEAE;gi|660508164|gb|AID74773.1|	gi|375051625|gb|EHS44091.1|;gi|9949739|gb|AAG06972.1|AE004779_4;gi|651877007|ref|YP_008707763.1|;gi|651869242|ref|YP_008695482.1|;gi|553897419|gb|AGY70951.1|;gi|553886743|gb|AGY63437.1|;gi|375043855|gb|EHS36471.1|;gi|15598780|ref|NP_252274.1|;gi|12230912|sp|P52111.2|GLPD_PSEAE;gi|660508164|gb|AID74773.1|	25;25;25;25;25;25;25;25;25;23	25;25;25;25;25;25;25;25;25;23	25;25;25;25;25;25;25;25;25;23	>gi|375051625|gb|EHS44091.1| glycerol-3-phosphate dehydrogenase [Pseudomonas aeruginosa MPAO1/P2];>gi|9949739|gb|AAG06972.1|AE004779_4 glycerol-3-phosphate dehydrogenase [Pseudomonas aeruginosa PAO1];>gi|651877007|ref|YP_008707763.1| FAD dependent oxidored	10	25	25	25	19	20	20	3	3	19	20	20	3	3	19	20	20	3	3	66	66	66	55.297	494	494;512;512;512;512;512;512;512;512;512	0	323.31	1.5917	1.2353	12.463	20	0	Median	1.5524	1.2451	11.277	5	0	Median	1.6933	1.2416	15.219	6	0
gi|1545854|gb|AAC45859.1|;gi|9949267|gb|AAG06540.1|AE004739_2;gi|375044673|gb|EHS37267.1|;gi|375040993|gb|EHS33715.1|;gi|15598348|ref|NP_251842.1|;gi|12230913|sp|P72138.2|HIS52_PSEAE	gi|1545854|gb|AAC45859.1|;gi|9949267|gb|AAG06540.1|AE004739_2;gi|375044673|gb|EHS37267.1|;gi|375040993|gb|EHS33715.1|;gi|15598348|ref|NP_251842.1|;gi|12230913|sp|P72138.2|HIS52_PSEAE	16;16;16;16;16;16	16;16;16;16;16;16	16;16;16;16;16;16	>gi|1545854|gb|AAC45859.1| HisH [Pseudomonas aeruginosa PAO1];>gi|9949267|gb|AAG06540.1|AE004739_2 glutamine amidotransferase [Pseudomonas aeruginosa PAO1];>gi|375044673|gb|EHS37267.1| imidazole glycerol phosphate synthase subunit HisH [Pseudomonas aerugin	6	16	16	16	14	14	15	7	6	14	14	15	7	6	14	14	15	7	6	80	80	80	20.936	185	185;202;202;202;202;202	0	323.31	1.6415	1.102	24.114	56	0	Median	1.6612	1.0949	16.38	14	0	Median	1.6629	1.2599	17.084	15	0
gi|9947009|gb|AAG04481.1|AE004540_1;gi|651875180|ref|YP_008705216.1|;gi|651871322|ref|YP_008692935.1|;gi|553895592|gb|AGY69124.1|;gi|553888823|gb|AGY65517.1|;gi|375050724|gb|EHS43202.1|;gi|375047049|gb|EHS39598.1|;gi|15596289|ref|NP_249783.1|;gi|12230914|sp|P72151.2|FLICB_PSEAE;gi|1314747|gb|AAA99807.1|	gi|9947009|gb|AAG04481.1|AE004540_1;gi|651875180|ref|YP_008705216.1|;gi|651871322|ref|YP_008692935.1|;gi|553895592|gb|AGY69124.1|;gi|553888823|gb|AGY65517.1|;gi|375050724|gb|EHS43202.1|;gi|375047049|gb|EHS39598.1|;gi|15596289|ref|NP_249783.1|;gi|12230914|sp|P72151.2|FLICB_PSEAE;gi|1314747|gb|AAA99807.1|	44;44;44;44;44;44;44;44;44;41	44;44;44;44;44;44;44;44;44;41	44;44;44;44;44;44;44;44;44;41	>gi|9947009|gb|AAG04481.1|AE004540_1 flagellin type B [Pseudomonas aeruginosa PAO1];>gi|651875180|ref|YP_008705216.1| B-type flagellin [Pseudomonas aeruginosa PAO1-VE13];>gi|651871322|ref|YP_008692935.1| B-type flagellin [Pseudomonas aeruginosa PAO1-VE2];>	10	44	44	44	32	33	32	38	34	32	33	32	38	34	32	33	32	38	34	75	75	75	49.242	488	488;488;488;488;488;488;488;488;488;488	0	323.31	0.57932	0.57572	34.364	256	0	Median	0.6632	0.52188	34.091	53	0	Median	0.68148	0.53768	49.757	52	0
386409;386410;386411;386412;390547;390548;390549;390550;390551;390552;390553;390554;390555;390556;390557;390558;390559;390560;390561;390562;390563;390564;390565;390566;390567;390568;390569;390570;390571;390572;390573;390574;390575;390576;390577;390578;390579;390580;390581;390582;390583;390584;390585;390586;390587;390588;390589;390590;390591;390592;390593;390594;390595;390596;390597;390598;390599;…	4302;10515;10527;28875;48915;48984;82549;91378;91407;91425;100057;133906;144257;145811;145831;149784;201549;240207;250201;250635;253461;253733;254875;254990;301796;301821;339232;339245;345219;345296;357172;381274;386405;386410;386411;390559;396028;398936;400800;468091;470225;470420;470424;553906	205;206;207;208;209;210;211;212;213;214;215;216;217;218;219;220;221;222;223;224;225;226;227;228;229;230;3192;3193;3194;3195;3196;3197;3198;3199;3200;3201;3202;3203;3204;3205;3206;3207;3208;3209;3210;3211	256	6;8;13;15;17;19;23;26;30;39;49;52;56;57;62;67;69;76;83;90;98;101;104;113;119;120;231;312;320;399;400;407;423;424;428;432;435;439;442;462;463;466;467;475;477;478	225
gi|9947505|gb|AAG04935.1|AE004582_13;gi|660506146|gb|AID72755.1|;gi|651876712|ref|YP_008705676.1|;gi|651873597|ref|YP_008693395.1|;gi|553897124|gb|AGY70656.1|;gi|553891098|gb|AGY67792.1|;gi|375046535|gb|EHS39095.1|;gi|375041275|gb|EHS33982.1|;gi|15596743|ref|NP_250237.1|;gi|12230916|sp|P77915.2|HEMN_PSEAE;gi|45360|emb|CAA40903.1|;gi|151020|gb|AAA25710.1|;gi|45361|emb|CAA40904.1|;gi|151021|gb|AAA2…	gi|9947505|gb|AAG04935.1|AE004582_13;gi|660506146|gb|AID72755.1|;gi|651876712|ref|YP_008705676.1|;gi|651873597|ref|YP_008693395.1|;gi|553897124|gb|AGY70656.1|;gi|553891098|gb|AGY67792.1|;gi|375046535|gb|EHS39095.1|;gi|375041275|gb|EHS33982.1|;gi|15596743|ref|NP_250237.1|;gi|12230916|sp|P77915.2|HEMN_PSEAE	35;35;35;35;35;35;35;35;35;35;9;9;5;5	35;35;35;35;35;35;35;35;35;35;9;9;5;5	4;4;4;4;4;4;4;4;4;4;0;0;0;0	>gi|9947505|gb|AAG04935.1|AE004582_13 oxygen-independent coproporphyrinogen III oxidase [Pseudomonas aeruginosa PAO1];>gi|660506146|gb|AID72755.1| coproporphyrinogen III oxidase [Pseudomonas aeruginosa PAO1H2O];>gi|651876712|ref|YP_008705676.1| oxygen-inde	14	35	35	4	21	21	21	26	23	21	21	21	26	23	1	1	1	4	2	65.9	65.9	10	52.488	460	460;460;460;460;460;460;460;460;460;460;160;160;165;165	0	323.31	1.6667	1.1578	32.834	34	0	Median	2.0705	1.5271	18.159	6	0	Median	2.218	1.5424	21.371	7	0
gi|9949229|gb|AAG06505.1|AE004736_2;gi|651875066|ref|YP_008707289.1|;gi|651871596|ref|YP_008695008.1|;gi|553895478|gb|AGY69010.1|;gi|553889097|gb|AGY65791.1|;gi|375047876|gb|EHS40413.1|;gi|375040506|gb|EHS33265.1|;gi|15598313|ref|NP_251807.1|;gi|12230918|sp|Q51344.2|DHAS_PSEAE;gi|660507734|gb|AID74343.1|;gi|3237308|gb|AAC23936.1|;gi|1420975|gb|AAB51626.1|	gi|9949229|gb|AAG06505.1|AE004736_2;gi|651875066|ref|YP_008707289.1|;gi|651871596|ref|YP_008695008.1|;gi|553895478|gb|AGY69010.1|;gi|553889097|gb|AGY65791.1|;gi|375047876|gb|EHS40413.1|;gi|375040506|gb|EHS33265.1|;gi|15598313|ref|NP_251807.1|;gi|12230918|sp|Q51344.2|DHAS_PSEAE;gi|660507734|gb|AID74343.1|;gi|3237308|gb|AAC23936.1|;gi|1420975|gb|AAB51626.1|	30;30;30;30;30;30;30;30;30;28;27;16	30;30;30;30;30;30;30;30;30;28;27;16	30;30;30;30;30;30;30;30;30;28;27;16	>gi|9949229|gb|AAG06505.1|AE004736_2 aspartate semialdehyde dehydrogenase [Pseudomonas aeruginosa PAO1];>gi|651875066|ref|YP_008707289.1| aspartate-semialdehyde dehydrogenase [Pseudomonas aeruginosa PAO1-VE13];>gi|651871596|ref|YP_008695008.1| aspartate-se	12	30	30	30	26	27	27	12	8	26	27	27	12	8	26	27	27	12	8	74.6	74.6	74.6	40.494	370	370;370;370;370;370;370;370;370;370;370;391;371	0	323.31	3.339	2.2268	43.661	56	0	Median	3.4896	2.6314	19.697	12	0	Median	3.4631	2.3565	18.329	9	0
gi|9949984|gb|AAG07197.1|AE004799_3;gi|651879442|ref|YP_008707990.1|;gi|651873631|ref|YP_008695709.1|;gi|553899854|gb|AGY73386.1|;gi|553891132|gb|AGY67826.1|;gi|375051364|gb|EHS43833.1|;gi|375043625|gb|EHS36241.1|;gi|15599005|ref|NP_252499.1|;gi|12230919|sp|Q51382.2|HSCA_PSEAE;gi|660508393|gb|AID75002.1|	gi|9949984|gb|AAG07197.1|AE004799_3;gi|651879442|ref|YP_008707990.1|;gi|651873631|ref|YP_008695709.1|;gi|553899854|gb|AGY73386.1|;gi|553891132|gb|AGY67826.1|;gi|375051364|gb|EHS43833.1|;gi|375043625|gb|EHS36241.1|;gi|15599005|ref|NP_252499.1|;gi|12230919|sp|Q51382.2|HSCA_PSEAE;gi|660508393|gb|AID75002.1|	33;33;33;33;33;33;33;33;33;32	33;33;33;33;33;33;33;33;33;32	33;33;33;33;33;33;33;33;33;32	>gi|9949984|gb|AAG07197.1|AE004799_3 heat shock protein HscA [Pseudomonas aeruginosa PAO1];>gi|651879442|ref|YP_008707990.1| Fe-S protein assembly chaperone HscA [Pseudomonas aeruginosa PAO1-VE13];>gi|651873631|ref|YP_008695709.1| Fe-S protein assembly cha	10	33	33	33	26	18	25	7	6	26	18	25	7	6	26	18	25	7	6	62.8	62.8	62.8	66.446	619	619;619;619;619;619;619;619;619;619;619	0	323.31	2.5053	1.7674	24.452	38	0	Median	2.7466	1.8038	19.455	11	0	Median	2.8418	2.072	26.421	11	0
gi|9949736|gb|AAG06969.1|AE004779_1;gi|660508161|gb|AID74770.1|;gi|651878427|ref|YP_008707760.1|;gi|651872981|ref|YP_008695479.1|;gi|553898839|gb|AGY72371.1|;gi|553890482|gb|AGY67176.1|;gi|375051622|gb|EHS44088.1|;gi|375043858|gb|EHS36474.1|;gi|15598777|ref|NP_252271.1|;gi|1399489|gb|AAB57803.1|;gi|12230920|sp|Q51389.2|GLPF_PSEAE	gi|9949736|gb|AAG06969.1|AE004779_1;gi|660508161|gb|AID74770.1|;gi|651878427|ref|YP_008707760.1|;gi|651872981|ref|YP_008695479.1|;gi|553898839|gb|AGY72371.1|;gi|553890482|gb|AGY67176.1|;gi|375051622|gb|EHS44088.1|;gi|375043858|gb|EHS36474.1|;gi|15598777|ref|NP_252271.1|;gi|1399489|gb|AAB57803.1|;gi|12230920|sp|Q51389.2|GLPF_PSEAE	1;1;1;1;1;1;1;1;1;1;1	1;1;1;1;1;1;1;1;1;1;1	1;1;1;1;1;1;1;1;1;1;1	>gi|9949736|gb|AAG06969.1|AE004779_1 glycerol uptake facilitator protein [Pseudomonas aeruginosa PAO1];>gi|660508161|gb|AID74770.1| glycerol uptake facilitator protein [Pseudomonas aeruginosa PAO1H2O];>gi|651878427|ref|YP_008707760.1| MIP channel s family	11	1	1	1	0	1	0	0	0	0	1	0	0	0	0	1	0	0	0	6.1	6.1	6.1	28.913	279	279;279;279;279;279;279;279;279;279;279;279	0	2.4118	NaN	NaN	NaN	0	0	Median	NaN	NaN	NaN	0	0	Median	NaN	NaN	NaN	0	0
gi|9949737|gb|AAG06970.1|AE004779_2;gi|651878285|ref|YP_008707761.1|;gi|651869816|ref|YP_008695480.1|;gi|553898697|gb|AGY72229.1|;gi|553887317|gb|AGY64011.1|;gi|375051623|gb|EHS44089.1|;gi|375043857|gb|EHS36473.1|;gi|15598778|ref|NP_252272.1|;gi|1399490|gb|AAB57804.1|;gi|12230921|sp|Q51390.2|GLPK2_PSEAE;gi|660508162|gb|AID74771.1|	gi|9949737|gb|AAG06970.1|AE004779_2;gi|651878285|ref|YP_008707761.1|;gi|651869816|ref|YP_008695480.1|;gi|553898697|gb|AGY72229.1|;gi|553887317|gb|AGY64011.1|;gi|375051623|gb|EHS44089.1|;gi|375043857|gb|EHS36473.1|;gi|15598778|ref|NP_252272.1|;gi|1399490|gb|AAB57804.1|;gi|12230921|sp|Q51390.2|GLPK2_PSEAE;gi|660508162|gb|AID74771.1|	21;21;21;21;21;21;21;21;21;21;20	21;21;21;21;21;21;21;21;21;21;20	21;21;21;21;21;21;21;21;21;21;20	>gi|9949737|gb|AAG06970.1|AE004779_2 glycerol kinase [Pseudomonas aeruginosa PAO1];>gi|651878285|ref|YP_008707761.1| glycerol kinase [Pseudomonas aeruginosa PAO1-VE13];>gi|651869816|ref|YP_008695480.1| glycerol kinase [Pseudomonas aeruginosa PAO1-VE2];>gi|	11	21	21	21	11	10	12	8	11	11	10	12	8	11	11	10	12	8	11	42.6	42.6	42.6	55.966	505	505;505;505;505;505;505;505;505;505;505;505	0	233.91	1.4153	1.625	14.483	27	0	Median	2.2385	1.8267	20.452	3	0	Median	2.6629	2.0212	31.131	2	0
gi|9949738|gb|AAG06971.1|AE004779_3;gi|660508163|gb|AID74772.1|;gi|651878908|ref|YP_008707762.1|;gi|651870017|ref|YP_008695481.1|;gi|553899320|gb|AGY72852.1|;gi|553887518|gb|AGY64212.1|;gi|375051624|gb|EHS44090.1|;gi|375043856|gb|EHS36472.1|;gi|15598779|ref|NP_252273.1|;gi|12230922|sp|Q51391.2|GLPR_PSEAE;gi|1399491|gb|AAB57805.1|	gi|9949738|gb|AAG06971.1|AE004779_3;gi|660508163|gb|AID74772.1|;gi|651878908|ref|YP_008707762.1|;gi|651870017|ref|YP_008695481.1|;gi|553899320|gb|AGY72852.1|;gi|553887518|gb|AGY64212.1|;gi|375051624|gb|EHS44090.1|;gi|375043856|gb|EHS36472.1|;gi|15598779|ref|NP_252273.1|;gi|12230922|sp|Q51391.2|GLPR_PSEAE;gi|1399491|gb|AAB57805.1|	10;10;10;10;10;10;10;10;10;10;8	10;10;10;10;10;10;10;10;10;10;8	10;10;10;10;10;10;10;10;10;10;8	>gi|9949738|gb|AAG06971.1|AE004779_3 glycerol-3-phosphate regulon repressor [Pseudomonas aeruginosa PAO1];>gi|660508163|gb|AID74772.1| glycerol-3-phosphate regulon repressor [Pseudomonas aeruginosa PAO1H2O];>gi|651878908|ref|YP_008707762.1| glycerol-3-phos	11	10	10	10	5	6	6	3	2	5	6	6	3	2	5	6	6	3	2	45	45	45	27.568	251	251;251;251;251;251;251;251;251;251;251;251	0	209.02	NaN	NaN	NaN	1	0	Median	NaN	NaN	NaN	0	0	Median	NaN	NaN	NaN	0	0
gi|9947018|gb|AAG04490.1|AE004540_10;gi|660505709|gb|AID72318.1|;gi|651877746|ref|YP_008705225.1|;gi|651872541|ref|YP_008692944.1|;gi|553898158|gb|AGY71690.1|;gi|553890042|gb|AGY66736.1|;gi|375050715|gb|EHS43193.1|;gi|375047040|gb|EHS39589.1|;gi|15596298|ref|NP_249792.1|;gi|12230924|sp|Q51463.2|FLIF_PSEAE	gi|9947018|gb|AAG04490.1|AE004540_10;gi|660505709|gb|AID72318.1|;gi|651877746|ref|YP_008705225.1|;gi|651872541|ref|YP_008692944.1|;gi|553898158|gb|AGY71690.1|;gi|553890042|gb|AGY66736.1|;gi|375050715|gb|EHS43193.1|;gi|375047040|gb|EHS39589.1|;gi|15596298|ref|NP_249792.1|;gi|12230924|sp|Q51463.2|FLIF_PSEAE	7;7;7;7;7;7;7;7;7;7	7;7;7;7;7;7;7;7;7;7	7;7;7;7;7;7;7;7;7;7	>gi|9947018|gb|AAG04490.1|AE004540_10 Flagella M-ring outer membrane protein precursor [Pseudomonas aeruginosa PAO1];>gi|660505709|gb|AID72318.1| flagellar MS-ring protein [Pseudomonas aeruginosa PAO1H2O];>gi|651877746|ref|YP_008705225.1| flagellar M-ring	10	7	7	7	4	4	4	2	0	4	4	4	2	0	4	4	4	2	0	21.6	21.6	21.6	64.049	598	598;598;598;598;598;598;598;598;598;598	0	69.973	0.55596	0.67351	48.02	3	0	Median	NaN	NaN	NaN	0	0	Median	NaN	NaN	NaN	0	0
gi|9947394|gb|AAG04832.1|AE004574_3;gi|660506042|gb|AID72651.1|;gi|651879574|ref|YP_008705571.1|;gi|651873714|ref|YP_008693290.1|;gi|553899986|gb|AGY73518.1|;gi|553891215|gb|AGY67909.1|;gi|375050656|gb|EHS43135.1|;gi|375042258|gb|EHS34915.1|;gi|15596640|ref|NP_250134.1|;gi|12230925|sp|Q51465.2|FLIM_PSEAE	gi|9947394|gb|AAG04832.1|AE004574_3;gi|660506042|gb|AID72651.1|;gi|651879574|ref|YP_008705571.1|;gi|651873714|ref|YP_008693290.1|;gi|553899986|gb|AGY73518.1|;gi|553891215|gb|AGY67909.1|;gi|375050656|gb|EHS43135.1|;gi|375042258|gb|EHS34915.1|;gi|15596640|ref|NP_250134.1|;gi|12230925|sp|Q51465.2|FLIM_PSEAE	20;20;20;20;20;20;20;20;20;20	20;20;20;20;20;20;20;20;20;20	20;20;20;20;20;20;20;20;20;20	>gi|9947394|gb|AAG04832.1|AE004574_3 flagellar motor switch protein FliM [Pseudomonas aeruginosa PAO1];>gi|660506042|gb|AID72651.1| flagellar motor switch protein [Pseudomonas aeruginosa PAO1H2O];>gi|651879574|ref|YP_008705571.1| flagellar motor switch pro	10	20	20	20	15	15	16	6	8	15	15	16	6	8	15	15	16	6	8	63.2	63.2	63.2	36.281	323	323;323;323;323;323;323;323;323;323;323	0	289.31	1.1759	0.94961	18.826	31	0	Median	1.3129	0.91728	12.908	7	0	Median	1.3293	0.97905	18.973	6	0
gi|9947395|gb|AAG04833.1|AE004574_4;gi|660506043|gb|AID72652.1|;gi|651878901|ref|YP_008705572.1|;gi|651870447|ref|YP_008693291.1|;gi|553899313|gb|AGY72845.1|;gi|553887948|gb|AGY64642.1|;gi|375050655|gb|EHS43134.1|;gi|375042259|gb|EHS34916.1|;gi|15596641|ref|NP_250135.1|;gi|12230926|sp|Q51466.2|FLIN_PSEAE	gi|9947395|gb|AAG04833.1|AE004574_4;gi|660506043|gb|AID72652.1|;gi|651878901|ref|YP_008705572.1|;gi|651870447|ref|YP_008693291.1|;gi|553899313|gb|AGY72845.1|;gi|553887948|gb|AGY64642.1|;gi|375050655|gb|EHS43134.1|;gi|375042259|gb|EHS34916.1|;gi|15596641|ref|NP_250135.1|;gi|12230926|sp|Q51466.2|FLIN_PSEAE	2;2;2;2;2;2;2;2;2;2	2;2;2;2;2;2;2;2;2;2	2;2;2;2;2;2;2;2;2;2	>gi|9947395|gb|AAG04833.1|AE004574_4 flagellar motor switch protein FliN [Pseudomonas aeruginosa PAO1];>gi|660506043|gb|AID72652.1| flagellar motor switch protein [Pseudomonas aeruginosa PAO1H2O];>gi|651878901|ref|YP_008705572.1| flagellar motor switch pro	10	2	2	2	2	2	2	1	1	2	2	2	1	1	2	2	2	1	1	15.9	15.9	15.9	16.62	157	157;157;157;157;157;157;157;157;157;157	0	34.755	NaN	NaN	NaN	0	0	Median	NaN	NaN	NaN	0	0	Median	NaN	NaN	NaN	0	0
gi|9947397|gb|AAG04835.1|AE004574_6;gi|660506045|gb|AID72654.1|;gi|651876765|ref|YP_008705574.1|;gi|651873961|ref|YP_008693293.1|;gi|553897177|gb|AGY70709.1|;gi|553891462|gb|AGY68156.1|;gi|375050653|gb|EHS43132.1|;gi|375042261|gb|EHS34918.1|;gi|15596643|ref|NP_250137.1|;gi|12230927|sp|Q51468.2|FLIP_PSEAE	gi|9947397|gb|AAG04835.1|AE004574_6;gi|660506045|gb|AID72654.1|;gi|651876765|ref|YP_008705574.1|;gi|651873961|ref|YP_008693293.1|;gi|553897177|gb|AGY70709.1|;gi|553891462|gb|AGY68156.1|;gi|375050653|gb|EHS43132.1|;gi|375042261|gb|EHS34918.1|;gi|15596643|ref|NP_250137.1|;gi|12230927|sp|Q51468.2|FLIP_PSEAE	3;3;3;3;3;3;3;3;3;3	3;3;3;3;3;3;3;3;3;3	3;3;3;3;3;3;3;3;3;3	>gi|9947397|gb|AAG04835.1|AE004574_6 flagellar biosynthetic protein FliP [Pseudomonas aeruginosa PAO1];>gi|660506045|gb|AID72654.1| flagellar biosynthesis protein FliP [Pseudomonas aeruginosa PAO1H2O];>gi|651876765|ref|YP_008705574.1| flagellar biosyntheti	10	3	3	3	1	1	2	1	0	1	1	2	1	0	1	1	2	1	0	21.6	21.6	21.6	27.598	255	255;255;255;255;255;255;255;255;255;255	0	7.7782	NaN	NaN	NaN	0	0	Median	NaN	NaN	NaN	0	0	Median	NaN	NaN	NaN	0	0
gi|9951591|gb|AAG08663.1|AE004940_7;gi|651878332|ref|YP_008709480.1|;gi|651870100|ref|YP_008697199.1|;gi|553898744|gb|AGY72276.1|;gi|553887601|gb|AGY64295.1|;gi|375048550|gb|EHS41070.1|;gi|375042015|gb|EHS34682.1|;gi|15600471|ref|NP_253965.1|;gi|12230928|sp|Q51564.2|DAPF_PSEAE;gi|660509875|gb|AID76484.1|	gi|9951591|gb|AAG08663.1|AE004940_7;gi|651878332|ref|YP_008709480.1|;gi|651870100|ref|YP_008697199.1|;gi|553898744|gb|AGY72276.1|;gi|553887601|gb|AGY64295.1|;gi|375048550|gb|EHS41070.1|;gi|375042015|gb|EHS34682.1|;gi|15600471|ref|NP_253965.1|;gi|12230928|sp|Q51564.2|DAPF_PSEAE;gi|660509875|gb|AID76484.1|	10;10;10;10;10;10;10;10;10;9	10;10;10;10;10;10;10;10;10;9	10;10;10;10;10;10;10;10;10;9	>gi|9951591|gb|AAG08663.1|AE004940_7 diaminopimelate epimerase [Pseudomonas aeruginosa PAO1];>gi|651878332|ref|YP_008709480.1| diaminopimelate epimerase [Pseudomonas aeruginosa PAO1-VE13];>gi|651870100|ref|YP_008697199.1| diaminopimelate epimerase [Pseudom	10	10	10	10	9	9	9	3	3	9	9	9	3	3	9	9	9	3	3	66.7	66.7	66.7	30.319	276	276;276;276;276;276;276;276;276;276;276	0	233.13	1.5327	1.2241	14.71	3	0	Median	NaN	NaN	NaN	1	0	Median	NaN	NaN	NaN	1	0
gi|9950649|gb|AAG07805.1|AE004856_16;gi|651877324|ref|YP_008708603.1|;gi|651872942|ref|YP_008696322.1|;gi|553897736|gb|AGY71268.1|;gi|553890443|gb|AGY67137.1|;gi|375051538|gb|EHS44005.1|;gi|375046423|gb|EHS38984.1|;gi|15599613|ref|NP_253107.1|;gi|12230930|sp|Q59650.2|MURE_PSEAE;gi|660509005|gb|AID75614.1|;gi|840843|emb|CAA58873.1|	gi|9950649|gb|AAG07805.1|AE004856_16;gi|651877324|ref|YP_008708603.1|;gi|651872942|ref|YP_008696322.1|;gi|553897736|gb|AGY71268.1|;gi|553890443|gb|AGY67137.1|;gi|375051538|gb|EHS44005.1|;gi|375046423|gb|EHS38984.1|;gi|15599613|ref|NP_253107.1|;gi|12230930|sp|Q59650.2|MURE_PSEAE;gi|660509005|gb|AID75614.1|	25;25;25;25;25;25;25;25;25;22;9	25;25;25;25;25;25;25;25;25;22;9	25;25;25;25;25;25;25;25;25;22;9	>gi|9950649|gb|AAG07805.1|AE004856_16 UDP-N-acetylmuramoylalanyl-D-glutamate-2, 6-diaminopimelate ligase [Pseudomonas aeruginosa PAO1];>gi|651877324|ref|YP_008708603.1| UDP-N-acetylmuramyl-tripeptide synthetase family protein [Pseudomonas aeruginosa PAO1-V	11	25	25	25	20	23	23	8	7	20	23	23	8	7	20	23	23	8	7	63.4	63.4	63.4	51.263	487	487;487;487;487;487;487;487;487;487;487;325	0	323.31	2.0571	1.3614	26.479	39	0	Median	2.1723	1.5342	27.495	10	0	Median	2.1162	1.553	17.737	9	0
gi|9948966|gb|AAG06264.1|AE004714_1;gi|660507494|gb|AID74103.1|;gi|651876091|ref|YP_008707046.1|;gi|651873110|ref|YP_008694765.1|;gi|553896503|gb|AGY70035.1|;gi|553890611|gb|AGY67305.1|;gi|375049273|gb|EHS41776.1|;gi|375041028|gb|EHS33747.1|;gi|15598072|ref|NP_251566.1|;gi|12230931|sp|Q59654.2|PYRF_PSEAE;gi|469100|emb|CAA46564.1|	gi|9948966|gb|AAG06264.1|AE004714_1;gi|660507494|gb|AID74103.1|;gi|651876091|ref|YP_008707046.1|;gi|651873110|ref|YP_008694765.1|;gi|553896503|gb|AGY70035.1|;gi|553890611|gb|AGY67305.1|;gi|375049273|gb|EHS41776.1|;gi|375041028|gb|EHS33747.1|;gi|15598072|ref|NP_251566.1|;gi|12230931|sp|Q59654.2|PYRF_PSEAE;gi|469100|emb|CAA46564.1|	16;16;16;16;16;16;16;16;16;16;15	16;16;16;16;16;16;16;16;16;16;15	16;16;16;16;16;16;16;16;16;16;15	>gi|9948966|gb|AAG06264.1|AE004714_1 orotidine 5-phosphate decarboxylase [Pseudomonas aeruginosa PAO1];>gi|660507494|gb|AID74103.1| orotidine 5-phosphate decarboxylase [Pseudomonas aeruginosa PAO1H2O];>gi|651876091|ref|YP_008707046.1| orotidine 5-phosph	11	16	16	16	11	11	12	7	5	11	11	12	7	5	11	11	12	7	5	86.2	86.2	86.2	24.394	232	232;232;232;232;232;232;232;232;232;232;232	0	323.31	2.7597	1.8098	24.013	33	0	Median	2.8679	1.8594	22.322	10	0	Median	2.9356	2.0864	13.854	7	0
gi|9951571|gb|AAG08645.1|AE004938_7;gi|651878264|ref|YP_008709462.1|;gi|651870622|ref|YP_008697181.1|;gi|553898676|gb|AGY72208.1|;gi|553888123|gb|AGY64817.1|;gi|375051213|gb|EHS43683.1|;gi|375042906|gb|EHS35542.1|;gi|15600453|ref|NP_253947.1|;gi|12230932|sp|Q60169.2|HEM3_PSEAE;gi|660509857|gb|AID76466.1|	gi|9951571|gb|AAG08645.1|AE004938_7;gi|651878264|ref|YP_008709462.1|;gi|651870622|ref|YP_008697181.1|;gi|553898676|gb|AGY72208.1|;gi|553888123|gb|AGY64817.1|;gi|375051213|gb|EHS43683.1|;gi|375042906|gb|EHS35542.1|;gi|15600453|ref|NP_253947.1|;gi|12230932|sp|Q60169.2|HEM3_PSEAE;gi|660509857|gb|AID76466.1|	20;20;20;20;20;20;20;20;20;18	20;20;20;20;20;20;20;20;20;18	20;20;20;20;20;20;20;20;20;18	>gi|9951571|gb|AAG08645.1|AE004938_7 porphobilinogen deaminase [Pseudomonas aeruginosa PAO1];>gi|651878264|ref|YP_008709462.1| porphobilinogen deaminase [Pseudomonas aeruginosa PAO1-VE13];>gi|651870622|ref|YP_008697181.1| porphobilinogen deaminase [Pseudom	10	20	20	20	15	14	15	11	8	15	14	15	11	8	15	14	15	11	8	77.3	77.3	77.3	33.641	313	313;313;313;313;313;313;313;313;313;313	0	323.31	1.5689	1.3303	40.863	8	0	Median	2.3241	1.4343	75.377	2	0	Median	NaN	NaN	NaN	1	0
gi|9950189|gb|AAG07384.1|AE004817_8;gi|660508583|gb|AID75192.1|;gi|651876269|ref|YP_008708180.1|;gi|651873233|ref|YP_008695899.1|;gi|553896681|gb|AGY70213.1|;gi|553890734|gb|AGY67428.1|;gi|375049242|gb|EHS41747.1|;gi|375042818|gb|EHS35460.1|;gi|15599192|ref|NP_252686.1|;gi|12230933|sp|Q9X6V9.2|LIPB_PSEAE;gi|4887209|gb|AAD32236.1|AF147448_7	gi|9950189|gb|AAG07384.1|AE004817_8;gi|660508583|gb|AID75192.1|;gi|651876269|ref|YP_008708180.1|;gi|651873233|ref|YP_008695899.1|;gi|553896681|gb|AGY70213.1|;gi|553890734|gb|AGY67428.1|;gi|375049242|gb|EHS41747.1|;gi|375042818|gb|EHS35460.1|;gi|15599192|ref|NP_252686.1|;gi|12230933|sp|Q9X6V9.2|LIPB_PSEAE;gi|4887209|gb|AAD32236.1|AF147448_7	15;15;15;15;15;15;15;15;15;15;11	15;15;15;15;15;15;15;15;15;15;11	15;15;15;15;15;15;15;15;15;15;11	>gi|9950189|gb|AAG07384.1|AE004817_8 lipoate-protein ligase B [Pseudomonas aeruginosa PAO1];>gi|660508583|gb|AID75192.1| lipoate-protein ligase B [Pseudomonas aeruginosa PAO1H2O];>gi|651876269|ref|YP_008708180.1| lipoyl(octanoyl) transferase [Pseudomonas a	11	15	15	15	8	7	7	7	4	8	7	7	7	4	8	7	7	7	4	67.3	67.3	67.3	23.856	217	217;217;217;217;217;217;217;217;217;217;196	0	160.19	1.4576	1.0666	36.678	10	0	Median	1.7655	1.147	31.196	2	0	Median	1.5183	1.5276	30.084	3	0
gi|9949819|gb|AAG07046.1|AE004785_10;gi|651877420|ref|YP_008707837.1|;gi|651872451|ref|YP_008695556.1|;gi|553897832|gb|AGY71364.1|;gi|553889952|gb|AGY66646.1|;gi|375051699|gb|EHS44165.1|;gi|375043781|gb|EHS36397.1|;gi|15598854|ref|NP_252348.1|;gi|12230934|sp|Q9Z9H0.2|GLND_PSEAE;gi|660508239|gb|AID74848.1|;gi|4520376|dbj|BAA75913.1|	gi|9949819|gb|AAG07046.1|AE004785_10;gi|651877420|ref|YP_008707837.1|;gi|651872451|ref|YP_008695556.1|;gi|553897832|gb|AGY71364.1|;gi|553889952|gb|AGY66646.1|;gi|375051699|gb|EHS44165.1|;gi|375043781|gb|EHS36397.1|;gi|15598854|ref|NP_252348.1|;gi|12230934|sp|Q9Z9H0.2|GLND_PSEAE;gi|660508239|gb|AID74848.1|;gi|4520376|dbj|BAA75913.1|	14;14;14;14;14;14;14;14;14;13;8	14;14;14;14;14;14;14;14;14;13;8	14;14;14;14;14;14;14;14;14;13;8	>gi|9949819|gb|AAG07046.1|AE004785_10 protein-PII uridylyltransferase [Pseudomonas aeruginosa PAO1];>gi|651877420|ref|YP_008707837.1| protein-P-II uridylyltransferase [Pseudomonas aeruginosa PAO1-VE13];>gi|651872451|ref|YP_008695556.1| protein-P-II uridyly	11	14	14	14	11	11	8	4	1	11	11	8	4	1	11	11	8	4	1	20.8	20.8	20.8	103.4	900	900;900;900;900;900;900;900;900;900;900;900	0	116.34	0.75939	0.68117	221.65	6	0	Median	NaN	NaN	NaN	1	0	Median	0.87147	0.78959	20.729	2	0
gi|9950456|gb|AAG07627.1|AE004841_5;gi|660508826|gb|AID75435.1|;gi|651878248|ref|YP_008708423.1|;gi|651871405|ref|YP_008696142.1|;gi|553898660|gb|AGY72192.1|;gi|553888906|gb|AGY65600.1|;gi|375051968|gb|EHS44429.1|;gi|375041245|gb|EHS33955.1|;gi|15599435|ref|NP_252929.1|;gi|12230936|sp|O52759.2|RS4_PSEAE	gi|9950456|gb|AAG07627.1|AE004841_5;gi|660508826|gb|AID75435.1|;gi|651878248|ref|YP_008708423.1|;gi|651871405|ref|YP_008696142.1|;gi|553898660|gb|AGY72192.1|;gi|553888906|gb|AGY65600.1|;gi|375051968|gb|EHS44429.1|;gi|375041245|gb|EHS33955.1|;gi|15599435|ref|NP_252929.1|;gi|12230936|sp|O52759.2|RS4_PSEAE	30;30;30;30;30;30;30;30;30;30	30;30;30;30;30;30;30;30;30;30	30;30;30;30;30;30;30;30;30;30	>gi|9950456|gb|AAG07627.1|AE004841_5 30S ribosomal protein S4 [Pseudomonas aeruginosa PAO1];>gi|660508826|gb|AID75435.1| 30S ribosomal protein S4 [Pseudomonas aeruginosa PAO1H2O];>gi|651878248|ref|YP_008708423.1| ribosomal protein S4 [Pseudomonas aeruginos	10	30	30	30	15	16	14	24	17	15	16	14	24	17	15	16	14	24	17	77.7	77.7	77.7	23.277	206	206;206;206;206;206;206;206;206;206;206	0	323.31	1.0873	1.2404	36.333	52	0	Median	3.2541	2.3718	35.834	7	0	Median	2.4976	1.604	46.421	10	0
gi|9949817|gb|AAG07044.1|AE004785_8;gi|660508237|gb|AID74846.1|;gi|651874702|ref|YP_008707835.1|;gi|651873425|ref|YP_008695554.1|;gi|553895114|gb|AGY68646.1|;gi|553890926|gb|AGY67620.1|;gi|375051697|gb|EHS44163.1|;gi|375043783|gb|EHS36399.1|;gi|15598852|ref|NP_252346.1|;gi|12230937|sp|O82850.2|RS2_PSEAE;gi|3417446|dbj|BAA32342.1|	gi|9949817|gb|AAG07044.1|AE004785_8;gi|660508237|gb|AID74846.1|;gi|651874702|ref|YP_008707835.1|;gi|651873425|ref|YP_008695554.1|;gi|553895114|gb|AGY68646.1|;gi|553890926|gb|AGY67620.1|;gi|375051697|gb|EHS44163.1|;gi|375043783|gb|EHS36399.1|;gi|15598852|ref|NP_252346.1|;gi|12230937|sp|O82850.2|RS2_PSEAE;gi|3417446|dbj|BAA32342.1|	25;25;25;25;25;25;25;25;25;25;23	25;25;25;25;25;25;25;25;25;25;23	25;25;25;25;25;25;25;25;25;25;23	>gi|9949817|gb|AAG07044.1|AE004785_8 30S ribosomal protein S2 [Pseudomonas aeruginosa PAO1];>gi|660508237|gb|AID74846.1| 30S ribosomal protein S2 [Pseudomonas aeruginosa PAO1H2O];>gi|651874702|ref|YP_008707835.1| ribosomal protein S2 [Pseudomonas aeruginos	11	25	25	25	21	19	21	16	13	21	19	21	16	13	21	19	21	16	13	78.5	78.5	78.5	27.336	246	246;246;246;246;246;246;246;246;246;246;280	0	323.31	1.536	1.0889	28.809	76	0	Median	1.6057	1.1648	25.459	18	0	Median	1.5852	1.1475	30.123	18	0
gi|9949228|gb|AAG06504.1|AE004736_1;gi|660507733|gb|AID74342.1|;gi|651877568|ref|YP_008707288.1|;gi|651872307|ref|YP_008695007.1|;gi|553897980|gb|AGY71512.1|;gi|553889808|gb|AGY66502.1|;gi|375047875|gb|EHS40412.1|;gi|375040505|gb|EHS33264.1|;gi|15598312|ref|NP_251806.1|;gi|12230938|sp|O87014.2|USG_PSEAE;gi|3237311|gb|AAC23939.1|;gi|114794392|pdb|2HJS|A;gi|1420977|gb|AAB51627.1|	gi|9949228|gb|AAG06504.1|AE004736_1;gi|660507733|gb|AID74342.1|;gi|651877568|ref|YP_008707288.1|;gi|651872307|ref|YP_008695007.1|;gi|553897980|gb|AGY71512.1|;gi|553889808|gb|AGY66502.1|;gi|375047875|gb|EHS40412.1|;gi|375040505|gb|EHS33264.1|;gi|15598312|ref|NP_251806.1|;gi|12230938|sp|O87014.2|USG_PSEAE;gi|3237311|gb|AAC23939.1|;gi|114794392|pdb|2HJS|A	10;10;10;10;10;10;10;10;10;10;9;8;2	10;10;10;10;10;10;10;10;10;10;9;8;2	10;10;10;10;10;10;10;10;10;10;9;8;2	>gi|9949228|gb|AAG06504.1|AE004736_1 probable aspartate-semialdehyde dehydrogenase [Pseudomonas aeruginosa PAO1];>gi|660507733|gb|AID74342.1| aspartate-semialdehyde dehydrogenase [Pseudomonas aeruginosa PAO1H2O];>gi|651877568|ref|YP_008707288.1| hypothetic	13	10	10	10	9	6	7	4	4	9	6	7	4	4	9	6	7	4	4	52.1	52.1	52.1	35.349	336	336;336;336;336;336;336;336;336;336;336;336;340;244	0	277.58	NaN	NaN	NaN	0	0	Median	NaN	NaN	NaN	0	0	Median	NaN	NaN	NaN	0	0
gi|9945842|gb|AAG03413.1|AE004441_14;gi|651879102|ref|YP_008704127.1|;gi|651871848|ref|YP_008691846.1|;gi|553899514|gb|AGY73046.1|;gi|553889349|gb|AGY66043.1|;gi|375043350|gb|EHS35977.1|;gi|375041373|gb|EHS34074.1|;gi|15595221|ref|NP_248713.1|;gi|12230939|sp|P43903.2|QOR_PSEAE;gi|660504654|gb|AID71263.1|;gi|695692|emb|CAA59375.1|	gi|9945842|gb|AAG03413.1|AE004441_14;gi|651879102|ref|YP_008704127.1|;gi|651871848|ref|YP_008691846.1|;gi|553899514|gb|AGY73046.1|;gi|553889349|gb|AGY66043.1|;gi|375043350|gb|EHS35977.1|;gi|375041373|gb|EHS34074.1|;gi|15595221|ref|NP_248713.1|;gi|12230939|sp|P43903.2|QOR_PSEAE;gi|660504654|gb|AID71263.1|;gi|695692|emb|CAA59375.1|	22;22;22;22;22;22;22;22;22;21;17	22;22;22;22;22;22;22;22;22;21;17	22;22;22;22;22;22;22;22;22;21;17	>gi|9945842|gb|AAG03413.1|AE004441_14 quinone oxidoreductase [Pseudomonas aeruginosa PAO1];>gi|651879102|ref|YP_008704127.1| quinone oxidoreductase [Pseudomonas aeruginosa PAO1-VE13];>gi|651871848|ref|YP_008691846.1| quinone oxidoreductase [Pseudomonas aer	11	22	22	22	17	16	16	14	10	17	16	16	14	10	17	16	16	14	10	77.5	77.5	77.5	35.094	325	325;325;325;325;325;325;325;325;325;325;325	0	323.31	1.7674	1.2266	20.126	49	0	Median	1.8399	1.3238	20.234	13	0	Median	1.8004	1.3496	20.241	13	0
gi|375047180|gb|EHS39729.1|;gi|9946870|gb|AAG04352.1|AE004530_5;gi|660505587|gb|AID72196.1|;gi|651876528|ref|YP_008705086.1|;gi|651869690|ref|YP_008692805.1|;gi|553896940|gb|AGY70472.1|;gi|553887191|gb|AGY63885.1|;gi|15596160|ref|NP_249654.1|;gi|12230941|sp|Q51422.2|SYDND_PSEAE;gi|742261538|pdb|4WJ4|A;gi|742261532|pdb|4WJ3|P;gi|742261531|pdb|4WJ3|O;gi|742261530|pdb|4WJ3|N;gi|742261529|pdb|4WJ3|M;…	gi|375047180|gb|EHS39729.1|;gi|9946870|gb|AAG04352.1|AE004530_5;gi|660505587|gb|AID72196.1|;gi|651876528|ref|YP_008705086.1|;gi|651869690|ref|YP_008692805.1|;gi|553896940|gb|AGY70472.1|;gi|553887191|gb|AGY63885.1|;gi|15596160|ref|NP_249654.1|;gi|12230941|sp|Q51422.2|SYDND_PSEAE;gi|742261538|pdb|4WJ4|A;gi|742261532|pdb|4WJ3|P;gi|742261531|pdb|4WJ3|O;gi|742261530|pdb|4WJ3|N;gi|742261529|pdb|4WJ3|M;…	50;50;50;50;50;50;50;50;50;50;50;50;50;50;49;27	50;50;50;50;50;50;50;50;50;50;50;50;50;50;49;27	50;50;50;50;50;50;50;50;50;50;50;50;50;50;49;27	>gi|375047180|gb|EHS39729.1| aspartyl-tRNA synthetase [Pseudomonas aeruginosa MPAO1/P1];>gi|9946870|gb|AAG04352.1|AE004530_5 aspartyl-tRNA synthetase [Pseudomonas aeruginosa PAO1];>gi|660505587|gb|AID72196.1| aspartyl-tRNA synthetase [Pseudomonas aeruginos	16	50	50	50	37	37	36	34	23	37	37	36	34	23	37	37	36	34	23	85.6	85.6	85.6	66.076	590	590;591;591;591;591;591;591;591;591;599;599;599;599;599;590;361	0	323.31	1.6595	1.108	24.87	108	0	Median	1.7809	1.2553	21.065	25	0	Median	1.7604	1.3075	28.991	24	0
gi|9949247|gb|AAG06522.1|AE004737_8;gi|660507751|gb|AID74360.1|;gi|651876766|ref|YP_008707306.1|;gi|651870593|ref|YP_008695025.1|;gi|553897178|gb|AGY70710.1|;gi|553888094|gb|AGY64788.1|;gi|375047893|gb|EHS40430.1|;gi|375044656|gb|EHS37250.1|;gi|15598330|ref|NP_251824.1|;gi|12230942|sp|Q9XCL6.2|SYE_PSEAE	gi|9949247|gb|AAG06522.1|AE004737_8;gi|660507751|gb|AID74360.1|;gi|651876766|ref|YP_008707306.1|;gi|651870593|ref|YP_008695025.1|;gi|553897178|gb|AGY70710.1|;gi|553888094|gb|AGY64788.1|;gi|375047893|gb|EHS40430.1|;gi|375044656|gb|EHS37250.1|;gi|15598330|ref|NP_251824.1|;gi|12230942|sp|Q9XCL6.2|SYE_PSEAE	41;41;41;41;41;41;41;41;41;41	41;41;41;41;41;41;41;41;41;41	41;41;41;41;41;41;41;41;41;41	>gi|9949247|gb|AAG06522.1|AE004737_8 glutamyl-tRNA synthetase [Pseudomonas aeruginosa PAO1];>gi|660507751|gb|AID74360.1| glutamyl-tRNA synthetase [Pseudomonas aeruginosa PAO1H2O];>gi|651876766|ref|YP_008707306.1| glutamate--tRNA ligase [Pseudomonas aerugin	10	41	41	41	32	32	30	28	16	32	32	30	28	16	32	32	30	28	16	72.1	72.1	72.1	56.749	494	494;494;494;494;494;494;494;494;494;494	0	323.31	2.3987	1.5415	32.181	118	0	Median	2.4637	1.5986	21.412	24	0	Median	2.5116	1.711	20.223	31	0
gi|9950455|gb|AAG07626.1|AE004841_4;gi|660508825|gb|AID75434.1|;gi|651876051|ref|YP_008708422.1|;gi|651874336|ref|YP_008696141.1|;gi|553896463|gb|AGY69995.1|;gi|553891837|gb|AGY68531.1|;gi|375051969|gb|EHS44430.1|;gi|375041246|gb|EHS33956.1|;gi|15599434|ref|NP_252928.1|;gi|12230944|sp|O52760.2|RPOA_PSEAE	gi|9950455|gb|AAG07626.1|AE004841_4;gi|660508825|gb|AID75434.1|;gi|651876051|ref|YP_008708422.1|;gi|651874336|ref|YP_008696141.1|;gi|553896463|gb|AGY69995.1|;gi|553891837|gb|AGY68531.1|;gi|375051969|gb|EHS44430.1|;gi|375041246|gb|EHS33956.1|;gi|15599434|ref|NP_252928.1|;gi|12230944|sp|O52760.2|RPOA_PSEAE	40;40;40;40;40;40;40;40;40;40	40;40;40;40;40;40;40;40;40;40	40;40;40;40;40;40;40;40;40;40	>gi|9950455|gb|AAG07626.1|AE004841_4 DNA-directed RNA polymerase alpha chain [Pseudomonas aeruginosa PAO1];>gi|660508825|gb|AID75434.1| DNA-directed RNA polymerase subunit alpha [Pseudomonas aeruginosa PAO1H2O];>gi|651876051|ref|YP_008708422.1| DNA-directe	10	40	40	40	24	27	27	26	21	24	27	27	26	21	24	27	27	26	21	82.3	82.3	82.3	36.649	333	333;333;333;333;333;333;333;333;333;333	0	323.31	0.85859	0.6615	24.608	341	0	Median	0.87635	0.68403	26.749	91	0	Median	0.89995	0.68753	23.371	93	0
gi|9945856|gb|AAG03425.1|AE004443_3;gi|651879367|ref|YP_008704140.1|;gi|651870334|ref|YP_008691859.1|;gi|553899779|gb|AGY73311.1|;gi|553887835|gb|AGY64529.1|;gi|375043363|gb|EHS35990.1|;gi|15595233|ref|NP_248725.1|;gi|12230945|sp|P07344.3|TRPA_PSEAE;gi|660504667|gb|AID71276.1|;gi|375041360|gb|EHS34061.1|	gi|9945856|gb|AAG03425.1|AE004443_3;gi|651879367|ref|YP_008704140.1|;gi|651870334|ref|YP_008691859.1|;gi|553899779|gb|AGY73311.1|;gi|553887835|gb|AGY64529.1|;gi|375043363|gb|EHS35990.1|;gi|15595233|ref|NP_248725.1|;gi|12230945|sp|P07344.3|TRPA_PSEAE;gi|660504667|gb|AID71276.1|;gi|375041360|gb|EHS34061.1|	9;9;9;9;9;9;9;9;8;7	9;9;9;9;9;9;9;9;8;7	9;9;9;9;9;9;9;9;8;7	>gi|9945856|gb|AAG03425.1|AE004443_3 tryptophan synthase alpha chain [Pseudomonas aeruginosa PAO1];>gi|651879367|ref|YP_008704140.1| tryptophan synthase, alpha subunit [Pseudomonas aeruginosa PAO1-VE13];>gi|651870334|ref|YP_008691859.1| tryptophan synthase	10	9	9	9	7	6	7	7	4	7	6	7	7	4	7	6	7	7	4	49.3	49.3	49.3	28.488	268	268;268;268;268;268;268;268;268;268;268	0	127.06	2.5215	1.648	24.749	12	0	Median	2.5215	1.6402	4.2325	2	0	Median	2.7265	1.8514	6.8092	3	0
gi|9945857|gb|AAG03426.1|AE004443_4;gi|660504668|gb|AID71277.1|;gi|651878478|ref|YP_008704141.1|;gi|651873310|ref|YP_008691860.1|;gi|553898890|gb|AGY72422.1|;gi|553890811|gb|AGY67505.1|;gi|375043364|gb|EHS35991.1|;gi|375041359|gb|EHS34060.1|;gi|15595234|ref|NP_248726.1|;gi|12230946|sp|P07345.2|TRPB_PSEAE	gi|9945857|gb|AAG03426.1|AE004443_4;gi|660504668|gb|AID71277.1|;gi|651878478|ref|YP_008704141.1|;gi|651873310|ref|YP_008691860.1|;gi|553898890|gb|AGY72422.1|;gi|553890811|gb|AGY67505.1|;gi|375043364|gb|EHS35991.1|;gi|375041359|gb|EHS34060.1|;gi|15595234|ref|NP_248726.1|;gi|12230946|sp|P07345.2|TRPB_PSEAE	18;18;18;18;18;18;18;18;18;18	18;18;18;18;18;18;18;18;18;18	18;18;18;18;18;18;18;18;18;18	>gi|9945857|gb|AAG03426.1|AE004443_4 tryptophan synthase beta chain [Pseudomonas aeruginosa PAO1];>gi|660504668|gb|AID71277.1| tryptophan synthase subunit beta [Pseudomonas aeruginosa PAO1H2O];>gi|651878478|ref|YP_008704141.1| tryptophan synthase, beta sub	10	18	18	18	16	15	15	6	6	16	15	15	6	6	16	15	15	6	6	75.1	75.1	75.1	43.68	402	402;402;402;402;402;402;402;402;402;402	0	308.18	2.9508	1.9302	41.085	42	0	Median	2.981	1.9575	43.627	11	0	Median	3.0683	2.0572	37.841	10	0
gi|9946912|gb|AAG04391.1|AE004533_2;gi|660505618|gb|AID72227.1|;gi|651875561|ref|YP_008705123.1|;gi|651873910|ref|YP_008692842.1|;gi|553895973|gb|AGY69505.1|;gi|553891411|gb|AGY68105.1|;gi|375050818|gb|EHS43296.1|;gi|375047143|gb|EHS39692.1|;gi|15596199|ref|NP_249693.1|;gi|12230947|sp|P09786.3|PHNB_PSEAE;gi|151458|gb|AAA88449.1|	gi|9946912|gb|AAG04391.1|AE004533_2;gi|660505618|gb|AID72227.1|;gi|651875561|ref|YP_008705123.1|;gi|651873910|ref|YP_008692842.1|;gi|553895973|gb|AGY69505.1|;gi|553891411|gb|AGY68105.1|;gi|375050818|gb|EHS43296.1|;gi|375047143|gb|EHS39692.1|;gi|15596199|ref|NP_249693.1|;gi|12230947|sp|P09786.3|PHNB_PSEAE;gi|151458|gb|AAA88449.1|	7;7;7;7;7;7;7;7;7;7;6	7;7;7;7;7;7;7;7;7;7;6	7;7;7;7;7;7;7;7;7;7;6	>gi|9946912|gb|AAG04391.1|AE004533_2 anthranilate synthase component II [Pseudomonas aeruginosa PAO1];>gi|660505618|gb|AID72227.1| anthranilate synthase component II [Pseudomonas aeruginosa PAO1H2O];>gi|651875561|ref|YP_008705123.1| anthranilate synthase c	11	7	7	7	5	5	6	4	1	5	5	6	4	1	5	5	6	4	1	49.5	49.5	49.5	21.845	200	200;200;200;200;200;200;200;200;200;200;200	0	143.05	NaN	NaN	NaN	0	0	Median	NaN	NaN	NaN	0	0	Median	NaN	NaN	NaN	0	0
gi|9949687|gb|AAG06925.1|AE004774_3;gi|660508117|gb|AID74726.1|;gi|651879055|ref|YP_008707715.1|;gi|651870401|ref|YP_008695434.1|;gi|553899467|gb|AGY72999.1|;gi|553887902|gb|AGY64596.1|;gi|375051920|gb|EHS44382.1|;gi|375046077|gb|EHS38645.1|;gi|15598733|ref|NP_252227.1|;gi|12230948|sp|P11724.3|OTC_PSEAE	gi|9949687|gb|AAG06925.1|AE004774_3;gi|660508117|gb|AID74726.1|;gi|651879055|ref|YP_008707715.1|;gi|651870401|ref|YP_008695434.1|;gi|553899467|gb|AGY72999.1|;gi|553887902|gb|AGY64596.1|;gi|375051920|gb|EHS44382.1|;gi|375046077|gb|EHS38645.1|;gi|15598733|ref|NP_252227.1|;gi|12230948|sp|P11724.3|OTC_PSEAE	19;19;19;19;19;19;19;19;19;19	19;19;19;19;19;19;19;19;19;19	19;19;19;19;19;19;19;19;19;19	>gi|9949687|gb|AAG06925.1|AE004774_3 ornithine carbamoyltransferase, anabolic [Pseudomonas aeruginosa PAO1];>gi|660508117|gb|AID74726.1| ornithine carbamoyltransferase [Pseudomonas aeruginosa PAO1H2O];>gi|651879055|ref|YP_008707715.1| ornithine carbamoyltr	10	19	19	19	15	16	16	11	5	15	16	16	11	5	15	16	16	11	5	82.3	82.3	82.3	33.924	305	305;305;305;305;305;305;305;305;305;305	0	323.31	3.1328	2.1212	31.188	46	0	Median	3.2207	2.1567	12.805	12	0	Median	3.278	2.1807	7.1943	10	0
gi|9946526|gb|AAG04038.1|AE004500_4;gi|660505283|gb|AID71892.1|;gi|651876992|ref|YP_008704765.1|;gi|651874077|ref|YP_008692484.1|;gi|553897404|gb|AGY70936.1|;gi|553891578|gb|AGY68272.1|;gi|375050280|gb|EHS42762.1|;gi|375045113|gb|EHS37699.1|;gi|15595846|ref|NP_249340.1|;gi|12230949|sp|P20576.2|TRPG_PSEAE	gi|9946526|gb|AAG04038.1|AE004500_4;gi|660505283|gb|AID71892.1|;gi|651876992|ref|YP_008704765.1|;gi|651874077|ref|YP_008692484.1|;gi|553897404|gb|AGY70936.1|;gi|553891578|gb|AGY68272.1|;gi|375050280|gb|EHS42762.1|;gi|375045113|gb|EHS37699.1|;gi|15595846|ref|NP_249340.1|;gi|12230949|sp|P20576.2|TRPG_PSEAE	9;9;9;9;9;9;9;9;9;9	9;9;9;9;9;9;9;9;9;9	9;9;9;9;9;9;9;9;9;9	>gi|9946526|gb|AAG04038.1|AE004500_4 anthranilate synthase component II [Pseudomonas aeruginosa PAO1];>gi|660505283|gb|AID71892.1| anthranilate synthase component II [Pseudomonas aeruginosa PAO1H2O];>gi|651876992|ref|YP_008704765.1| anthranilate synthase c	10	9	9	9	8	8	7	7	7	8	8	7	7	7	8	8	7	7	7	72.6	72.6	72.6	22.046	201	201;201;201;201;201;201;201;201;201;201	0	323.31	0.93193	1.08	6.6122	9	0	Median	NaN	NaN	NaN	0	0	Median	NaN	NaN	NaN	0	0
gi|9951681|gb|AAG08745.1|AE004948_1;gi|660509957|gb|AID76566.1|;gi|651877557|ref|YP_008709562.1|;gi|651871940|ref|YP_008697281.1|;gi|553897969|gb|AGY71501.1|;gi|553889441|gb|AGY66135.1|;gi|375049698|gb|EHS42188.1|;gi|375042096|gb|EHS34763.1|;gi|15600553|ref|NP_254047.1|;gi|12230950|sp|P23620.2|PHOB_PSEAE	gi|9951681|gb|AAG08745.1|AE004948_1;gi|660509957|gb|AID76566.1|;gi|651877557|ref|YP_008709562.1|;gi|651871940|ref|YP_008697281.1|;gi|553897969|gb|AGY71501.1|;gi|553889441|gb|AGY66135.1|;gi|375049698|gb|EHS42188.1|;gi|375042096|gb|EHS34763.1|;gi|15600553|ref|NP_254047.1|;gi|12230950|sp|P23620.2|PHOB_PSEAE	10;10;10;10;10;10;10;10;10;10	10;10;10;10;10;10;10;10;10;10	10;10;10;10;10;10;10;10;10;10	>gi|9951681|gb|AAG08745.1|AE004948_1 two-component response regulator PhoB [Pseudomonas aeruginosa PAO1];>gi|660509957|gb|AID76566.1| transcriptional regulator [Pseudomonas aeruginosa PAO1H2O];>gi|651877557|ref|YP_008709562.1| phosphate regulon transcripti	10	10	10	10	7	7	9	4	1	7	7	9	4	1	7	7	9	4	1	60.7	60.7	60.7	25.711	229	229;229;229;229;229;229;229;229;229;229	0	267.61	1.5981	1.2535	22.588	16	0	Median	1.7123	1.3174	23.905	4	0	Median	1.5182	1.2393	25.494	4	0
gi|9951330|gb|AAG08425.1|AE004917_4;gi|651876892|ref|YP_008709237.1|;gi|651870588|ref|YP_008696956.1|;gi|553897304|gb|AGY70836.1|;gi|553888089|gb|AGY64783.1|;gi|375046866|gb|EHS39418.1|;gi|375041556|gb|EHS34247.1|;gi|15600233|ref|NP_253727.1|;gi|12230952|sp|P34750.2|PILQ_PSEAE;gi|459551|gb|AAA16704.1|	gi|9951330|gb|AAG08425.1|AE004917_4;gi|651876892|ref|YP_008709237.1|;gi|651870588|ref|YP_008696956.1|;gi|553897304|gb|AGY70836.1|;gi|553888089|gb|AGY64783.1|;gi|375046866|gb|EHS39418.1|;gi|375041556|gb|EHS34247.1|;gi|15600233|ref|NP_253727.1|;gi|12230952|sp|P34750.2|PILQ_PSEAE;gi|459551|gb|AAA16704.1|	47;47;47;47;47;47;47;47;47;44	47;47;47;47;47;47;47;47;47;44	47;47;47;47;47;47;47;47;47;44	>gi|9951330|gb|AAG08425.1|AE004917_4 Type 4 fimbrial biogenesis outer membrane protein PilQ precursor [Pseudomonas aeruginosa PAO1];>gi|651876892|ref|YP_008709237.1| type IV pilus secretin PilQ family protein [Pseudomonas aeruginosa PAO1-VE13];>gi|65187058	10	47	47	47	33	35	33	24	24	33	35	33	24	24	33	35	33	24	24	69.3	69.3	69.3	77.378	714	714;714;714;714;714;714;714;714;714;727	0	323.31	0.8136	0.64309	24.125	131	0	Median	0.86867	0.6722	23.154	32	0	Median	0.92989	0.66546	28.233	30	0
gi|9949922|gb|AAG07140.1|AE004794_5;gi|660508334|gb|AID74943.1|;gi|651874794|ref|YP_008707932.1|;gi|651870936|ref|YP_008695651.1|;gi|553895206|gb|AGY68738.1|;gi|553888437|gb|AGY65131.1|;gi|375051795|gb|EHS44261.1|;gi|375043685|gb|EHS36301.1|;gi|15598948|ref|NP_252442.1|;gi|12230953|sp|P40882.2|Y3753_PSEAE	gi|9949922|gb|AAG07140.1|AE004794_5;gi|660508334|gb|AID74943.1|;gi|651874794|ref|YP_008707932.1|;gi|651870936|ref|YP_008695651.1|;gi|553895206|gb|AGY68738.1|;gi|553888437|gb|AGY65131.1|;gi|375051795|gb|EHS44261.1|;gi|375043685|gb|EHS36301.1|;gi|15598948|ref|NP_252442.1|;gi|12230953|sp|P40882.2|Y3753_PSEAE	10;10;10;10;10;10;10;10;10;10	10;10;10;10;10;10;10;10;10;10	10;10;10;10;10;10;10;10;10;10	>gi|9949922|gb|AAG07140.1|AE004794_5 conserved hypothetical protein [Pseudomonas aeruginosa PAO1];>gi|660508334|gb|AID74943.1| putative acetyltransferase [Pseudomonas aeruginosa PAO1H2O];>gi|651874794|ref|YP_008707932.1| bacterial transferase hexapeptide f	10	10	10	10	5	5	5	7	4	5	5	5	7	4	5	5	5	7	4	58	58	58	18.509	174	174;174;174;174;174;174;174;174;174;174	0	217.18	3.8909	2.4987	40.255	32	0	Median	3.993	2.6442	11.7	8	0	Median	3.975	2.5886	8.3958	8	0
gi|9946771|gb|AAG04261.1|AE004522_3;gi|651880117|ref|YP_008704993.1|;gi|651870916|ref|YP_008692712.1|;gi|553900529|gb|AGY74061.1|;gi|553888417|gb|AGY65111.1|;gi|476741|gb|AAA25936.1|;gi|375052188|gb|EHS44647.1|;gi|375042608|gb|EHS35257.1|;gi|15596069|ref|NP_249563.1|;gi|12230955|sp|P43334.2|PH4H_PSEAE;gi|660505494|gb|AID72103.1|	gi|9946771|gb|AAG04261.1|AE004522_3;gi|651880117|ref|YP_008704993.1|;gi|651870916|ref|YP_008692712.1|;gi|553900529|gb|AGY74061.1|;gi|553888417|gb|AGY65111.1|;gi|476741|gb|AAA25936.1|;gi|375052188|gb|EHS44647.1|;gi|375042608|gb|EHS35257.1|;gi|15596069|ref|NP_249563.1|;gi|12230955|sp|P43334.2|PH4H_PSEAE;gi|660505494|gb|AID72103.1|	15;15;15;15;15;15;15;15;15;15;13	15;15;15;15;15;15;15;15;15;15;13	15;15;15;15;15;15;15;15;15;15;13	>gi|9946771|gb|AAG04261.1|AE004522_3 phenylalanine-4-hydroxylase [Pseudomonas aeruginosa PAO1];>gi|651880117|ref|YP_008704993.1| phenylalanine-4-hydroxylase [Pseudomonas aeruginosa PAO1-VE13];>gi|651870916|ref|YP_008692712.1| phenylalanine-4-hydroxylase [P	11	15	15	15	10	10	10	11	5	10	10	10	11	5	10	10	10	11	5	64.1	64.1	64.1	30.321	262	262;262;262;262;262;262;262;262;262;262;262	0	323.31	1.7025	1.1948	18.72	27	0	Median	1.633	1.1938	12.325	7	0	Median	1.7301	1.1795	25.98	6	0
gi|9946769|gb|AAG04259.1|AE004522_1;gi|660505492|gb|AID72101.1|;gi|651878647|ref|YP_008704991.1|;gi|651869706|ref|YP_008692710.1|;gi|553899059|gb|AGY72591.1|;gi|553887207|gb|AGY63901.1|;gi|375052190|gb|EHS44649.1|;gi|375042606|gb|EHS35255.1|;gi|15596067|ref|NP_249561.1|;gi|12230956|sp|P43336.2|PHHC_PSEAE;gi|476743|gb|AAA25938.1|	gi|9946769|gb|AAG04259.1|AE004522_1;gi|660505492|gb|AID72101.1|;gi|651878647|ref|YP_008704991.1|;gi|651869706|ref|YP_008692710.1|;gi|553899059|gb|AGY72591.1|;gi|553887207|gb|AGY63901.1|;gi|375052190|gb|EHS44649.1|;gi|375042606|gb|EHS35255.1|;gi|15596067|ref|NP_249561.1|;gi|12230956|sp|P43336.2|PHHC_PSEAE;gi|476743|gb|AAA25938.1|	37;37;37;37;37;37;37;37;37;37;36	37;37;37;37;37;37;37;37;37;37;36	37;37;37;37;37;37;37;37;37;37;36	>gi|9946769|gb|AAG04259.1|AE004522_1 aromatic amino acid aminotransferase [Pseudomonas aeruginosa PAO1];>gi|660505492|gb|AID72101.1| aromatic amino acid aminotransferase [Pseudomonas aeruginosa PAO1H2O];>gi|651878647|ref|YP_008704991.1| aminotransferase cl	11	37	37	37	23	25	23	27	23	23	25	23	27	23	23	25	23	27	23	87.2	87.2	87.2	43.273	399	399;399;399;399;399;399;399;399;399;399;399	0	323.31	1.1991	1.2706	22.833	74	0	Median	2.1295	1.4737	24.107	12	0	Median	2.1692	1.4268	13.77	11	0
gi|9950698|gb|AAG07850.1|AE004860_6;gi|651875697|ref|YP_008708649.1|;gi|651869544|ref|YP_008696368.1|;gi|553896109|gb|AGY69641.1|;gi|553887045|gb|AGY63739.1|;gi|375051583|gb|EHS44050.1|;gi|375046378|gb|EHS38939.1|;gi|15599658|ref|NP_253152.1|;gi|12230957|sp|P49988.2|RP54_PSEAE;gi|660509051|gb|AID75660.1|	gi|9950698|gb|AAG07850.1|AE004860_6;gi|651875697|ref|YP_008708649.1|;gi|651869544|ref|YP_008696368.1|;gi|553896109|gb|AGY69641.1|;gi|553887045|gb|AGY63739.1|;gi|375051583|gb|EHS44050.1|;gi|375046378|gb|EHS38939.1|;gi|15599658|ref|NP_253152.1|;gi|12230957|sp|P49988.2|RP54_PSEAE;gi|660509051|gb|AID75660.1|	26;26;26;26;26;26;26;26;26;25	26;26;26;26;26;26;26;26;26;25	26;26;26;26;26;26;26;26;26;25	>gi|9950698|gb|AAG07850.1|AE004860_6 RNA polymerase sigma-54 factor [Pseudomonas aeruginosa PAO1];>gi|651875697|ref|YP_008708649.1| RNA polymerase sigma-54 factor [Pseudomonas aeruginosa PAO1-VE13];>gi|651869544|ref|YP_008696368.1| RNA polymerase sigma-54	10	26	26	26	17	16	16	12	9	17	16	16	12	9	17	16	16	12	9	63.4	63.4	63.4	56.054	497	497;497;497;497;497;497;497;497;497;497	0	323.31	1.0547	0.86352	17.852	18	0	Median	1.4716	0.9419	8.5307	3	0	Median	1.3878	0.92778	5.4407	3	0
gi|9951649|gb|AAG08716.1|AE004945_10;gi|660509928|gb|AID76537.1|;gi|651876328|ref|YP_008709533.1|;gi|651872044|ref|YP_008697252.1|;gi|553896740|gb|AGY70272.1|;gi|553889545|gb|AGY66239.1|;gi|375049983|gb|EHS42470.1|;gi|375042067|gb|EHS34734.1|;gi|15600524|ref|NP_254018.1|;gi|12230958|sp|P50587.2|PYRE_PSEAE;gi|1079661|gb|AAC44427.1|	gi|9951649|gb|AAG08716.1|AE004945_10;gi|660509928|gb|AID76537.1|;gi|651876328|ref|YP_008709533.1|;gi|651872044|ref|YP_008697252.1|;gi|553896740|gb|AGY70272.1|;gi|553889545|gb|AGY66239.1|;gi|375049983|gb|EHS42470.1|;gi|375042067|gb|EHS34734.1|;gi|15600524|ref|NP_254018.1|;gi|12230958|sp|P50587.2|PYRE_PSEAE;gi|1079661|gb|AAC44427.1|	14;14;14;14;14;14;14;14;14;14;12	14;14;14;14;14;14;14;14;14;14;12	14;14;14;14;14;14;14;14;14;14;12	>gi|9951649|gb|AAG08716.1|AE004945_10 orotate phosphoribosyltransferase [Pseudomonas aeruginosa PAO1];>gi|660509928|gb|AID76537.1| orotate phosphoribosyltransferase [Pseudomonas aeruginosa PAO1H2O];>gi|651876328|ref|YP_008709533.1| orotate phosphoribosyltr	11	14	14	14	12	10	11	7	6	12	10	11	7	6	12	10	11	7	6	71.4	71.4	71.4	23.32	213	213;213;213;213;213;213;213;213;213;213;213	0	276.02	3.4829	2.2981	22.422	17	0	Median	3.5426	2.1119	23.381	5	0	Median	3.5236	2.2981	14.387	5	0
gi|9951653|gb|AAG08719.1|AE004946_3;gi|660509931|gb|AID76540.1|;gi|651876709|ref|YP_008709536.1|;gi|651872051|ref|YP_008697255.1|;gi|553897121|gb|AGY70653.1|;gi|553889552|gb|AGY66246.1|;gi|375049986|gb|EHS42473.1|;gi|375042070|gb|EHS34737.1|;gi|15600527|ref|NP_254021.1|;gi|12230959|sp|P50597.2|RNPH_PSEAE	gi|9951653|gb|AAG08719.1|AE004946_3;gi|660509931|gb|AID76540.1|;gi|651876709|ref|YP_008709536.1|;gi|651872051|ref|YP_008697255.1|;gi|553897121|gb|AGY70653.1|;gi|553889552|gb|AGY66246.1|;gi|375049986|gb|EHS42473.1|;gi|375042070|gb|EHS34737.1|;gi|15600527|ref|NP_254021.1|;gi|12230959|sp|P50597.2|RNPH_PSEAE	8;8;8;8;8;8;8;8;8;8	8;8;8;8;8;8;8;8;8;8	6;6;6;6;6;6;6;6;6;6	>gi|9951653|gb|AAG08719.1|AE004946_3 ribonuclease PH [Pseudomonas aeruginosa PAO1];>gi|660509931|gb|AID76540.1| ribonuclease PH [Pseudomonas aeruginosa PAO1H2O];>gi|651876709|ref|YP_008709536.1| ribonuclease PH [Pseudomonas aeruginosa PAO1-VE13];>gi|651872	10	8	8	6	6	6	6	7	5	6	6	6	7	5	4	4	4	5	4	38.9	38.9	27.6	25.654	239	239;239;239;239;239;239;239;239;239;239	0	165.47	2.0926	1.3009	36.35	11	0	Median	2.2856	1.5496	33.465	2	0	Median	2.059	1.3062	0.57742	2	0
gi|9947552|gb|AAG04977.1|AE004587_1;gi|660506189|gb|AID72798.1|;gi|651879807|ref|YP_008705719.1|;gi|651872429|ref|YP_008693438.1|;gi|553900219|gb|AGY73751.1|;gi|553889930|gb|AGY66624.1|;gi|375048677|gb|EHS41194.1|;gi|375042384|gb|EHS35038.1|;gi|15596785|ref|NP_250279.1|;gi|12230960|sp|P53593.2|SUCC_PSEAE;gi|4512117|gb|AAD21622.1|;gi|840845|emb|CAA58870.1|	gi|9947552|gb|AAG04977.1|AE004587_1;gi|660506189|gb|AID72798.1|;gi|651879807|ref|YP_008705719.1|;gi|651872429|ref|YP_008693438.1|;gi|553900219|gb|AGY73751.1|;gi|553889930|gb|AGY66624.1|;gi|375048677|gb|EHS41194.1|;gi|375042384|gb|EHS35038.1|;gi|15596785|ref|NP_250279.1|;gi|12230960|sp|P53593.2|SUCC_PSEAE;gi|4512117|gb|AAD21622.1|	44;44;44;44;44;44;44;44;44;44;42;14	44;44;44;44;44;44;44;44;44;44;42;14	44;44;44;44;44;44;44;44;44;44;42;14	>gi|9947552|gb|AAG04977.1|AE004587_1 succinyl-CoA synthetase beta chain [Pseudomonas aeruginosa PAO1];>gi|660506189|gb|AID72798.1| succinyl-CoA synthetase subunit beta [Pseudomonas aeruginosa PAO1H2O];>gi|651879807|ref|YP_008705719.1| succinyl-CoA ligase [	12	44	44	44	27	27	26	30	28	27	27	26	30	28	27	27	26	30	28	80.7	80.7	80.7	41.542	388	388;388;388;388;388;388;388;388;388;388;388;150	0	323.31	1.5121	1.1923	27.613	216	0	Median	2.159	1.4227	25.803	37	0	Median	2.1288	1.4639	25.06	48	0
gi|9950594|gb|AAG07754.1|AE004852_7;gi|660508953|gb|AID75562.1|;gi|651874988|ref|YP_008708551.1|;gi|651870652|ref|YP_008696270.1|;gi|553895400|gb|AGY68932.1|;gi|553888153|gb|AGY64847.1|;gi|375051486|gb|EHS43953.1|;gi|375046475|gb|EHS39036.1|;gi|15599562|ref|NP_253056.1|;gi|12230961|sp|P53641.3|SODF_PSEAE	gi|9950594|gb|AAG07754.1|AE004852_7;gi|660508953|gb|AID75562.1|;gi|651874988|ref|YP_008708551.1|;gi|651870652|ref|YP_008696270.1|;gi|553895400|gb|AGY68932.1|;gi|553888153|gb|AGY64847.1|;gi|375051486|gb|EHS43953.1|;gi|375046475|gb|EHS39036.1|;gi|15599562|ref|NP_253056.1|;gi|12230961|sp|P53641.3|SODF_PSEAE	10;10;10;10;10;10;10;10;10;10	10;10;10;10;10;10;10;10;10;10	10;10;10;10;10;10;10;10;10;10	>gi|9950594|gb|AAG07754.1|AE004852_7 superoxide dismutase [Pseudomonas aeruginosa PAO1];>gi|660508953|gb|AID75562.1| superoxide dismutase [Pseudomonas aeruginosa PAO1H2O];>gi|651874988|ref|YP_008708551.1| superoxide dismutase [Pseudomonas aeruginosa PAO1-V	10	10	10	10	10	9	7	7	5	10	9	7	7	5	10	9	7	7	5	66.3	66.3	66.3	21.351	193	193;193;193;193;193;193;193;193;193;193	0	269.86	3.2339	2.1254	39.163	60	0	Median	3.8505	2.6825	21.366	13	0	Median	3.6957	2.6636	17.503	11	0
gi|9949620|gb|AAG06864.1|AE004768_9;gi|651878560|ref|YP_008707654.1|;gi|651868974|ref|YP_008695373.1|;gi|553898972|gb|AGY72504.1|;gi|553886475|gb|AGY63169.1|;gi|375049191|gb|EHS41698.1|;gi|375043438|gb|EHS36062.1|;gi|15598672|ref|NP_252166.1|;gi|12230962|sp|P54291.2|RHLI_PSEAE;gi|1117919|gb|AAC44037.1|;gi|660508078|gb|AID74687.1|;gi|2997757|gb|AAC08595.1|	gi|9949620|gb|AAG06864.1|AE004768_9;gi|651878560|ref|YP_008707654.1|;gi|651868974|ref|YP_008695373.1|;gi|553898972|gb|AGY72504.1|;gi|553886475|gb|AGY63169.1|;gi|375049191|gb|EHS41698.1|;gi|375043438|gb|EHS36062.1|;gi|15598672|ref|NP_252166.1|;gi|12230962|sp|P54291.2|RHLI_PSEAE;gi|1117919|gb|AAC44037.1|;gi|660508078|gb|AID74687.1|	8;8;8;8;8;8;8;8;8;7;7;1	8;8;8;8;8;8;8;8;8;7;7;1	8;8;8;8;8;8;8;8;8;7;7;1	>gi|9949620|gb|AAG06864.1|AE004768_9 autoinducer synthesis protein RhlI [Pseudomonas aeruginosa PAO1];>gi|651878560|ref|YP_008707654.1| autoinducer synthetase family protein [Pseudomonas aeruginosa PAO1-VE13];>gi|651868974|ref|YP_008695373.1| autoinducer s	12	8	8	8	6	7	6	0	0	6	7	6	0	0	6	7	6	0	0	50.2	50.2	50.2	22.63	201	201;201;201;201;201;201;201;201;201;196;201;31	0	91.651	2.6983	1.8213	18.041	7	0	Median	2.9696	2.2404	29.287	2	0	Median	2.6983	1.7363	15.124	3	0
gi|9951754|gb|AAG08811.1|AE004955_5;gi|660510024|gb|AID76633.1|;gi|651876965|ref|YP_008709629.1|;gi|651869781|ref|YP_008697348.1|;gi|553897377|gb|AGY70909.1|;gi|553887282|gb|AGY63976.1|;gi|375049405|gb|EHS41902.1|;gi|375042666|gb|EHS35310.1|;gi|15600619|ref|NP_254113.1|;gi|12230963|sp|P72157.2|PURE_PSEAE	gi|9951754|gb|AAG08811.1|AE004955_5;gi|660510024|gb|AID76633.1|;gi|651876965|ref|YP_008709629.1|;gi|651869781|ref|YP_008697348.1|;gi|553897377|gb|AGY70909.1|;gi|553887282|gb|AGY63976.1|;gi|375049405|gb|EHS41902.1|;gi|375042666|gb|EHS35310.1|;gi|15600619|ref|NP_254113.1|;gi|12230963|sp|P72157.2|PURE_PSEAE	10;10;10;10;10;10;10;10;10;10	10;10;10;10;10;10;10;10;10;10	10;10;10;10;10;10;10;10;10;10	>gi|9951754|gb|AAG08811.1|AE004955_5 phosphoribosylaminoimidazole carboxylase, catalytic subunit [Pseudomonas aeruginosa PAO1];>gi|660510024|gb|AID76633.1| phosphoribosylaminoimidazole carboxylase catalytic subunit [Pseudomonas aeruginosa PAO1H2O];>gi|6518	10	10	10	10	9	9	9	6	6	9	9	9	6	6	9	9	9	6	6	69.3	69.3	69.3	16.889	163	163;163;163;163;163;163;163;163;163;163	0	252.03	2.1302	1.4029	34.735	42	0	Median	2.2942	1.4684	9.3573	8	0	Median	2.1604	1.5018	17.694	9	0
gi|9951015|gb|AAG08138.1|AE004889_1;gi|660509345|gb|AID75954.1|;gi|651878337|ref|YP_008708944.1|;gi|651872135|ref|YP_008696663.1|;gi|553898749|gb|AGY72281.1|;gi|553889636|gb|AGY66330.1|;gi|375048281|gb|EHS40808.1|;gi|375043390|gb|EHS36016.1|;gi|15599946|ref|NP_253440.1|;gi|12230965|sp|P95454.2|RLME_PSEAE;gi|1750389|gb|AAB39254.1|	gi|9951015|gb|AAG08138.1|AE004889_1;gi|660509345|gb|AID75954.1|;gi|651878337|ref|YP_008708944.1|;gi|651872135|ref|YP_008696663.1|;gi|553898749|gb|AGY72281.1|;gi|553889636|gb|AGY66330.1|;gi|375048281|gb|EHS40808.1|;gi|375043390|gb|EHS36016.1|;gi|15599946|ref|NP_253440.1|;gi|12230965|sp|P95454.2|RLME_PSEAE	9;9;9;9;9;9;9;9;9;9;3	9;9;9;9;9;9;9;9;9;9;3	9;9;9;9;9;9;9;9;9;9;3	>gi|9951015|gb|AAG08138.1|AE004889_1 cell division protein FtsJ [Pseudomonas aeruginosa PAO1];>gi|660509345|gb|AID75954.1| ribosomal RNA large subunit methyltransferase E [Pseudomonas aeruginosa PAO1H2O];>gi|651878337|ref|YP_008708944.1| ftsJ-like methyltr	11	9	9	9	8	9	8	3	3	8	9	8	3	3	8	9	8	3	3	70.5	70.5	70.5	23.499	207	207;207;207;207;207;207;207;207;207;207;106	0	137.11	1.6306	1.108	13.297	27	0	Median	1.5004	1.0677	8.7845	8	0	Median	1.6456	1.2083	13.204	10	0
gi|9950860|gb|AAG07997.1|AE004875_3;gi|660509197|gb|AID75806.1|;gi|651877890|ref|YP_008708797.1|;gi|651870871|ref|YP_008696516.1|;gi|553898302|gb|AGY71834.1|;gi|553888372|gb|AGY65066.1|;gi|375049041|gb|EHS41551.1|;gi|375046201|gb|EHS38766.1|;gi|15599805|ref|NP_253299.1|;gi|12230966|sp|P96963.2|RADA_PSEAE	gi|9950860|gb|AAG07997.1|AE004875_3;gi|660509197|gb|AID75806.1|;gi|651877890|ref|YP_008708797.1|;gi|651870871|ref|YP_008696516.1|;gi|553898302|gb|AGY71834.1|;gi|553888372|gb|AGY65066.1|;gi|375049041|gb|EHS41551.1|;gi|375046201|gb|EHS38766.1|;gi|15599805|ref|NP_253299.1|;gi|12230966|sp|P96963.2|RADA_PSEAE	21;21;21;21;21;21;21;21;21;21	21;21;21;21;21;21;21;21;21;21	21;21;21;21;21;21;21;21;21;21	>gi|9950860|gb|AAG07997.1|AE004875_3 DNA repair protein RadA [Pseudomonas aeruginosa PAO1];>gi|660509197|gb|AID75806.1| DNA repair protein RadA [Pseudomonas aeruginosa PAO1H2O];>gi|651877890|ref|YP_008708797.1| DNA repair protein RadA [Pseudomonas aerugino	10	21	21	21	15	17	16	9	4	15	17	16	9	4	15	17	16	9	4	68.7	68.7	68.7	48.41	453	453;453;453;453;453;453;453;453;453;453	0	323.31	1.4007	1.1062	37.69	26	0	Median	1.4412	1.0414	40.832	7	0	Median	1.3833	1.0817	24.555	7	0
gi|9948244|gb|AAG05608.1|AE004648_7;gi|651876797|ref|YP_008706374.1|;gi|651869388|ref|YP_008694093.1|;gi|553897209|gb|AGY70741.1|;gi|553886889|gb|AGY63583.1|;gi|375048770|gb|EHS41285.1|;gi|375044067|gb|EHS36679.1|;gi|15597416|ref|NP_250910.1|;gi|12230968|sp|Q01610.2|OPRR_PSEAE;gi|45367|emb|CAA78445.1|	gi|9948244|gb|AAG05608.1|AE004648_7;gi|651876797|ref|YP_008706374.1|;gi|651869388|ref|YP_008694093.1|;gi|553897209|gb|AGY70741.1|;gi|553886889|gb|AGY63583.1|;gi|375048770|gb|EHS41285.1|;gi|375044067|gb|EHS36679.1|;gi|15597416|ref|NP_250910.1|;gi|12230968|sp|Q01610.2|OPRR_PSEAE;gi|45367|emb|CAA78445.1|	6;6;6;6;6;6;6;6;6;5	6;6;6;6;6;6;6;6;6;5	6;6;6;6;6;6;6;6;6;5	>gi|9948244|gb|AAG05608.1|AE004648_7 probable transcriptional regulator [Pseudomonas aeruginosa PAO1];>gi|651876797|ref|YP_008706374.1| bacterial regulatory helix-turn-helix, lysR family protein [Pseudomonas aeruginosa PAO1-VE13];>gi|651869388|ref|YP_00869	10	6	6	6	3	1	2	4	4	3	1	2	4	4	3	1	2	4	4	31.4	31.4	31.4	34.021	306	306;306;306;306;306;306;306;306;306;249	0	26.219	1.4964	1.5174	38.714	2	0	Median	NaN	NaN	NaN	1	0	Median	NaN	NaN	NaN	0	0
gi|9948759|gb|AAG06075.1|AE004696_9;gi|660507302|gb|AID73911.1|;gi|651878807|ref|YP_008706844.1|;gi|651869363|ref|YP_008694563.1|;gi|553899219|gb|AGY72751.1|;gi|553886864|gb|AGY63558.1|;gi|375044960|gb|EHS37552.1|;gi|375043020|gb|EHS35654.1|;gi|15597883|ref|NP_251377.1|;gi|12230969|sp|Q04804.2|PFES_PSEAE	gi|9948759|gb|AAG06075.1|AE004696_9;gi|660507302|gb|AID73911.1|;gi|651878807|ref|YP_008706844.1|;gi|651869363|ref|YP_008694563.1|;gi|553899219|gb|AGY72751.1|;gi|553886864|gb|AGY63558.1|;gi|375044960|gb|EHS37552.1|;gi|375043020|gb|EHS35654.1|;gi|15597883|ref|NP_251377.1|;gi|12230969|sp|Q04804.2|PFES_PSEAE	4;4;4;4;4;4;4;4;4;4	4;4;4;4;4;4;4;4;4;4	4;4;4;4;4;4;4;4;4;4	>gi|9948759|gb|AAG06075.1|AE004696_9 two-component sensor PfeS [Pseudomonas aeruginosa PAO1];>gi|660507302|gb|AID73911.1| two-component sensor PfeS [Pseudomonas aeruginosa PAO1H2O];>gi|651878807|ref|YP_008706844.1| sensor protein pfeS [Pseudomonas aerugino	10	4	4	4	3	2	4	0	0	3	2	4	0	0	3	2	4	0	0	16.8	16.8	16.8	50.539	446	446;446;446;446;446;446;446;446;446;446	0	31.451	NaN	NaN	NaN	0	0	Median	NaN	NaN	NaN	0	0	Median	NaN	NaN	NaN	0	0
gi|9947072|gb|AAG04539.1|AE004545_2;gi|651876380|ref|YP_008705277.1|;gi|651870711|ref|YP_008692996.1|;gi|553896792|gb|AGY70324.1|;gi|553888212|gb|AGY64906.1|;gi|375046989|gb|EHS39538.1|;gi|15596347|ref|NP_249841.1|;gi|12230971|sp|Q06584.3|PYS2_PSEAE;gi|660505759|gb|AID72368.1|;gi|375042249|gb|EHS34907.1|;gi|895937|gb|AAB01046.1|	gi|9947072|gb|AAG04539.1|AE004545_2;gi|651876380|ref|YP_008705277.1|;gi|651870711|ref|YP_008692996.1|;gi|553896792|gb|AGY70324.1|;gi|553888212|gb|AGY64906.1|;gi|375046989|gb|EHS39538.1|;gi|15596347|ref|NP_249841.1|;gi|12230971|sp|Q06584.3|PYS2_PSEAE;gi|660505759|gb|AID72368.1|;gi|375042249|gb|EHS34907.1|	14;14;14;14;14;14;14;14;12;10;2	10;10;10;10;10;10;10;10;8;7;1	9;9;9;9;9;9;9;9;8;7;0	>gi|9947072|gb|AAG04539.1|AE004545_2 pyocin S2 [Pseudomonas aeruginosa PAO1];>gi|651876380|ref|YP_008705277.1| pyocin-S2 [Pseudomonas aeruginosa PAO1-VE13];>gi|651870711|ref|YP_008692996.1| pyocin-S2 [Pseudomonas aeruginosa PAO1-VE2];>gi|553896792|gb|AGY70	11	14	10	9	12	12	11	0	0	9	9	7	0	0	8	9	7	0	0	31.3	26	23.9	73.853	689	689;689;689;689;689;689;689;689;689;584;92	0	61.839	0.9354	0.75775	15.088	9	0	Median	0.97592	0.82773	14.982	4	0	Median	0.9354	0.72929	5.5134	3	0
gi|9950171|gb|AAG07367.1|AE004816_3;gi|651880119|ref|YP_008708164.1|;gi|651870302|ref|YP_008695883.1|;gi|557263|emb|CAA57577.1|;gi|553900531|gb|AGY74063.1|;gi|553887803|gb|AGY64497.1|;gi|375049072|gb|EHS41581.1|;gi|375042227|gb|EHS34887.1|;gi|15599175|ref|NP_252669.1|;gi|12230974|sp|Q51470.2|MIAB_PSEAE;gi|660508568|gb|AID75177.1|	gi|9950171|gb|AAG07367.1|AE004816_3;gi|651880119|ref|YP_008708164.1|;gi|651870302|ref|YP_008695883.1|;gi|557263|emb|CAA57577.1|;gi|553900531|gb|AGY74063.1|;gi|553887803|gb|AGY64497.1|;gi|375049072|gb|EHS41581.1|;gi|375042227|gb|EHS34887.1|;gi|15599175|ref|NP_252669.1|;gi|12230974|sp|Q51470.2|MIAB_PSEAE;gi|660508568|gb|AID75177.1|	22;22;22;22;22;22;22;22;22;22;20	22;22;22;22;22;22;22;22;22;22;20	22;22;22;22;22;22;22;22;22;22;20	>gi|9950171|gb|AAG07367.1|AE004816_3 conserved hypothetical protein [Pseudomonas aeruginosa PAO1];>gi|651880119|ref|YP_008708164.1| tRNA-i(6)A37 thiotransferase enzyme MiaB [Pseudomonas aeruginosa PAO1-VE13];>gi|651870302|ref|YP_008695883.1| tRNA-i(6)A37 t	11	22	22	22	15	16	15	9	9	15	16	15	9	9	15	16	15	9	9	53.6	53.6	53.6	49.977	446	446;446;446;446;446;446;446;446;446;446;446	0	272.57	1.4411	1.1375	31.189	19	0	Median	1.484	1.1375	23.066	5	0	Median	1.6056	1.2732	36.253	4	0
gi|9946255|gb|AAG03790.1|AE004477_7;gi|651876153|ref|YP_008704515.1|;gi|651871693|ref|YP_008692234.1|;gi|553896565|gb|AGY70097.1|;gi|553889194|gb|AGY65888.1|;gi|375047562|gb|EHS40106.1|;gi|375040789|gb|EHS33521.1|;gi|15595598|ref|NP_249092.1|;gi|12230976|sp|Q51551.2|PYRX_PSEAE;gi|660505038|gb|AID71647.1|	gi|9946255|gb|AAG03790.1|AE004477_7;gi|651876153|ref|YP_008704515.1|;gi|651871693|ref|YP_008692234.1|;gi|553896565|gb|AGY70097.1|;gi|553889194|gb|AGY65888.1|;gi|375047562|gb|EHS40106.1|;gi|375040789|gb|EHS33521.1|;gi|15595598|ref|NP_249092.1|;gi|12230976|sp|Q51551.2|PYRX_PSEAE;gi|660505038|gb|AID71647.1|	24;24;24;24;24;24;24;24;24;19	24;24;24;24;24;24;24;24;24;19	24;24;24;24;24;24;24;24;24;19	>gi|9946255|gb|AAG03790.1|AE004477_7 noncatalytic dihydroorotase-like protein [Pseudomonas aeruginosa PAO1];>gi|651876153|ref|YP_008704515.1| dihydroorotase [Pseudomonas aeruginosa PAO1-VE13];>gi|651871693|ref|YP_008692234.1| dihydroorotase [Pseudomonas ae	10	24	24	24	16	17	17	18	9	16	17	17	18	9	16	17	17	18	9	76.6	76.6	76.6	44.15	423	423;423;423;423;423;423;423;423;423;423	0	323.31	0.78528	0.57704	12.618	22	0	Median	0.80659	0.5684	6.7564	5	0	Median	0.7927	0.56381	3.7752	5	0
gi|9950488|gb|AAG07658.1|AE004842_7;gi|651877433|ref|YP_008708454.1|;gi|651872123|ref|YP_008696173.1|;gi|553897845|gb|AGY71377.1|;gi|553889624|gb|AGY66318.1|;gi|375047981|gb|EHS40514.1|;gi|375042117|gb|EHS34782.1|;gi|15599466|ref|NP_252960.1|;gi|12230977|sp|Q51561.2|RPOB_PSEAE	gi|9950488|gb|AAG07658.1|AE004842_7;gi|651877433|ref|YP_008708454.1|;gi|651872123|ref|YP_008696173.1|;gi|553897845|gb|AGY71377.1|;gi|553889624|gb|AGY66318.1|;gi|375047981|gb|EHS40514.1|;gi|375042117|gb|EHS34782.1|;gi|15599466|ref|NP_252960.1|;gi|12230977|sp|Q51561.2|RPOB_PSEAE	131;131;131;131;131;131;131;131;131	131;131;131;131;131;131;131;131;131	3;3;3;3;3;3;3;3;3	>gi|9950488|gb|AAG07658.1|AE004842_7 DNA-directed RNA polymerase beta chain [Pseudomonas aeruginosa PAO1];>gi|651877433|ref|YP_008708454.1| DNA-directed RNA polymerase, beta subunit [Pseudomonas aeruginosa PAO1-VE13];>gi|651872123|ref|YP_008696173.1| DNA-d	9	131	131	3	94	94	94	74	59	94	94	94	74	59	2	2	2	3	2	84.2	84.2	1.6	150.84	1357	1357;1357;1357;1357;1357;1357;1357;1357;1357	0	323.31	0.77196	0.56989	23.237	620	0	Median	0.81216	0.59033	24.905	131	0	Median	0.80995	0.60001	23.118	148	0
gi|9947553|gb|AAG04978.1|AE004587_2;gi|660506190|gb|AID72799.1|;gi|651874898|ref|YP_008705720.1|;gi|651871417|ref|YP_008693439.1|;gi|553895310|gb|AGY68842.1|;gi|553888918|gb|AGY65612.1|;gi|375048678|gb|EHS41195.1|;gi|375042383|gb|EHS35037.1|;gi|15596786|ref|NP_250280.1|;gi|12230978|sp|Q51567.2|SUCD_PSEAE;gi|4512118|gb|AAD21623.1|;gi|840846|emb|CAA58871.1|	gi|9947553|gb|AAG04978.1|AE004587_2;gi|660506190|gb|AID72799.1|;gi|651874898|ref|YP_008705720.1|;gi|651871417|ref|YP_008693439.1|;gi|553895310|gb|AGY68842.1|;gi|553888918|gb|AGY65612.1|;gi|375048678|gb|EHS41195.1|;gi|375042383|gb|EHS35037.1|;gi|15596786|ref|NP_250280.1|;gi|12230978|sp|Q51567.2|SUCD_PSEAE;gi|4512118|gb|AAD21623.1|	36;36;36;36;36;36;36;36;36;36;35;1	36;36;36;36;36;36;36;36;36;36;35;1	36;36;36;36;36;36;36;36;36;36;35;1	>gi|9947553|gb|AAG04978.1|AE004587_2 succinyl-CoA synthetase alpha chain [Pseudomonas aeruginosa PAO1];>gi|660506190|gb|AID72799.1| succinyl-CoA synthetase subunit alpha [Pseudomonas aeruginosa PAO1H2O];>gi|651874898|ref|YP_008705720.1| succinate-CoA ligas	12	36	36	36	21	21	21	26	27	21	21	21	26	27	21	21	21	26	27	97.3	97.3	97.3	30.266	295	295;295;295;295;295;295;295;295;295;295;295;20	0	323.31	0.98988	1.1953	33.608	291	0	Median	2.4637	1.9302	28.163	50	0	Median	2.4214	1.7248	22.029	42	0
gi|9951303|gb|AAG08401.1|AE004914_2;gi|651878956|ref|YP_008709213.1|;gi|651869821|ref|YP_008696932.1|;gi|553899368|gb|AGY72900.1|;gi|553887322|gb|AGY64016.1|;gi|375050121|gb|EHS42605.1|;gi|15600209|ref|NP_253703.1|;gi|12230979|sp|Q59638.2|ODP2_PSEAE;gi|375041627|gb|EHS34315.1|;gi|660509614|gb|AID76223.1|	gi|9951303|gb|AAG08401.1|AE004914_2;gi|651878956|ref|YP_008709213.1|;gi|651869821|ref|YP_008696932.1|;gi|553899368|gb|AGY72900.1|;gi|553887322|gb|AGY64016.1|;gi|375050121|gb|EHS42605.1|;gi|15600209|ref|NP_253703.1|;gi|12230979|sp|Q59638.2|ODP2_PSEAE;gi|375041627|gb|EHS34315.1|;gi|660509614|gb|AID76223.1|	50;50;50;50;50;50;50;50;46;41	50;50;50;50;50;50;50;50;46;41	50;50;50;50;50;50;50;50;46;41	>gi|9951303|gb|AAG08401.1|AE004914_2 dihydrolipoamide acetyltransferase [Pseudomonas aeruginosa PAO1];>gi|651878956|ref|YP_008709213.1| dihydrolipoyllysine-residue acetyltransferase [Pseudomonas aeruginosa PAO1-VE13];>gi|651869821|ref|YP_008696932.1| dihyd	10	50	50	50	35	35	35	30	29	35	35	35	30	29	35	35	35	30	29	78.1	78.1	78.1	56.708	547	547;547;547;547;547;547;547;547;547;547	0	323.31	0.65211	0.56296	50.859	215	0	Median	0.82211	0.66627	49.832	54	0	Median	0.91616	0.73487	53.095	55	0
gi|9946256|gb|AAG03791.1|AE004477_8;gi|660505039|gb|AID71648.1|;gi|651876090|ref|YP_008704516.1|;gi|651869326|ref|YP_008692235.1|;gi|553896502|gb|AGY70034.1|;gi|553886827|gb|AGY63521.1|;gi|375047563|gb|EHS40107.1|;gi|375040790|gb|EHS33522.1|;gi|15595599|ref|NP_249093.1|;gi|12230980|sp|Q59653.2|PYRB_PSEAE;gi|4960064|gb|AAD34603.1|AF148692_2	gi|9946256|gb|AAG03791.1|AE004477_8;gi|660505039|gb|AID71648.1|;gi|651876090|ref|YP_008704516.1|;gi|651869326|ref|YP_008692235.1|;gi|553896502|gb|AGY70034.1|;gi|553886827|gb|AGY63521.1|;gi|375047563|gb|EHS40107.1|;gi|375040790|gb|EHS33522.1|;gi|15595599|ref|NP_249093.1|;gi|12230980|sp|Q59653.2|PYRB_PSEAE	25;25;25;25;25;25;25;25;25;25;3	25;25;25;25;25;25;25;25;25;25;3	25;25;25;25;25;25;25;25;25;25;3	>gi|9946256|gb|AAG03791.1|AE004477_8 aspartate carbamoyltransferase [Pseudomonas aeruginosa PAO1];>gi|660505039|gb|AID71648.1| aspartate carbamoyltransferase [Pseudomonas aeruginosa PAO1H2O];>gi|651876090|ref|YP_008704516.1| aspartate carbamoyltransferase	11	25	25	25	21	20	22	11	11	21	20	22	11	11	21	20	22	11	11	86.5	86.5	86.5	36.629	334	334;334;334;334;334;334;334;334;334;334;31	0	323.31	0.81689	0.59513	16.284	63	0	Median	0.8511	0.59513	12.936	17	0	Median	0.84625	0.63849	18.109	14	0
gi|9949313|gb|AAG06582.1|AE004743_5;gi|660507792|gb|AID74401.1|;gi|651874766|ref|YP_008707363.1|;gi|651869375|ref|YP_008695082.1|;gi|553895178|gb|AGY68710.1|;gi|553886876|gb|AGY63570.1|;gi|375048197|gb|EHS40726.1|;gi|375040974|gb|EHS33700.1|;gi|15598390|ref|NP_251884.1|;gi|12230982|sp|P31961.3|EDD_PSEAE;gi|430852|gb|AAA03487.1|	gi|9949313|gb|AAG06582.1|AE004743_5;gi|660507792|gb|AID74401.1|;gi|651874766|ref|YP_008707363.1|;gi|651869375|ref|YP_008695082.1|;gi|553895178|gb|AGY68710.1|;gi|553886876|gb|AGY63570.1|;gi|375048197|gb|EHS40726.1|;gi|375040974|gb|EHS33700.1|;gi|15598390|ref|NP_251884.1|;gi|12230982|sp|P31961.3|EDD_PSEAE;gi|430852|gb|AAA03487.1|	35;35;35;35;35;35;35;35;35;35;29	35;35;35;35;35;35;35;35;35;35;29	35;35;35;35;35;35;35;35;35;35;29	>gi|9949313|gb|AAG06582.1|AE004743_5 phosphogluconate dehydratase [Pseudomonas aeruginosa PAO1];>gi|660507792|gb|AID74401.1| phosphogluconate dehydratase [Pseudomonas aeruginosa PAO1H2O];>gi|651874766|ref|YP_008707363.1| phosphogluconate dehydratase [Pseud	11	35	35	35	24	23	24	29	26	24	23	24	29	26	24	23	24	29	26	64.6	64.6	64.6	65.182	608	608;608;608;608;608;608;608;608;608;608;610	0	323.31	1.2783	1.37	32.752	145	0	Median	2.7362	1.7173	25.935	21	0	Median	2.7782	1.7736	24.5	20	0
gi|9946589|gb|AAG04095.1|AE004506_5;gi|660505340|gb|AID71949.1|;gi|651874843|ref|YP_008704822.1|;gi|651873060|ref|YP_008692541.1|;gi|553895255|gb|AGY68787.1|;gi|553890561|gb|AGY67255.1|;gi|375049153|gb|EHS41661.1|;gi|375046583|gb|EHS39142.1|;gi|15595903|ref|NP_249397.1|;gi|12230990|sp|P26841.3|CAT4_PSEAE	gi|9946589|gb|AAG04095.1|AE004506_5;gi|660505340|gb|AID71949.1|;gi|651874843|ref|YP_008704822.1|;gi|651873060|ref|YP_008692541.1|;gi|553895255|gb|AGY68787.1|;gi|553890561|gb|AGY67255.1|;gi|375049153|gb|EHS41661.1|;gi|375046583|gb|EHS39142.1|;gi|15595903|ref|NP_249397.1|;gi|12230990|sp|P26841.3|CAT4_PSEAE	2;2;2;2;2;2;2;2;2;2	2;2;2;2;2;2;2;2;2;2	2;2;2;2;2;2;2;2;2;2	>gi|9946589|gb|AAG04095.1|AE004506_5 chloramphenicol acetyltransferase [Pseudomonas aeruginosa PAO1];>gi|660505340|gb|AID71949.1| chloramphenicol acetyltransferase [Pseudomonas aeruginosa PAO1H2O];>gi|651874843|ref|YP_008704822.1| chloramphenicol acetyltra	10	2	2	2	2	2	2	0	1	2	2	2	0	1	2	2	2	0	1	14.6	14.6	14.6	23.524	212	212;212;212;212;212;212;212;212;212;212	0	20.737	NaN	NaN	NaN	0	0	Median	NaN	NaN	NaN	0	0	Median	NaN	NaN	NaN	0	0
gi|9951574|gb|AAG08648.1|AE004938_10;gi|660509860|gb|AID76469.1|;gi|651876088|ref|YP_008709465.1|;gi|651869478|ref|YP_008697184.1|;gi|553896500|gb|AGY70032.1|;gi|553886979|gb|AGY63673.1|;gi|375051210|gb|EHS43680.1|;gi|375042903|gb|EHS35539.1|;gi|15600456|ref|NP_253950.1|;gi|12230994|sp|P50987.2|ARLY_PSEAE;gi|1196737|gb|AAA88425.1|	gi|9951574|gb|AAG08648.1|AE004938_10;gi|660509860|gb|AID76469.1|;gi|651876088|ref|YP_008709465.1|;gi|651869478|ref|YP_008697184.1|;gi|553896500|gb|AGY70032.1|;gi|553886979|gb|AGY63673.1|;gi|375051210|gb|EHS43680.1|;gi|375042903|gb|EHS35539.1|;gi|15600456|ref|NP_253950.1|;gi|12230994|sp|P50987.2|ARLY_PSEAE	27;27;27;27;27;27;27;27;27;27;5	27;27;27;27;27;27;27;27;27;27;5	27;27;27;27;27;27;27;27;27;27;5	>gi|9951574|gb|AAG08648.1|AE004938_10 argininosuccinate lyase [Pseudomonas aeruginosa PAO1];>gi|660509860|gb|AID76469.1| argininosuccinate lyase [Pseudomonas aeruginosa PAO1H2O];>gi|651876088|ref|YP_008709465.1| argininosuccinate lyase [Pseudomonas aerugin	11	27	27	27	24	22	23	15	6	24	22	23	15	6	24	22	23	15	6	55.6	55.6	55.6	51.64	464	464;464;464;464;464;464;464;464;464;464;246	0	323.31	1.6808	1.0562	29.495	107	0	Median	1.726	1.1004	22.145	24	0	Median	1.7452	1.1698	25.294	22	0
gi|9949302|gb|AAG06572.1|AE004742_8;gi|660507782|gb|AID74391.1|;gi|651879084|ref|YP_008707353.1|;gi|651870211|ref|YP_008695072.1|;gi|553899496|gb|AGY73028.1|;gi|553887712|gb|AGY64406.1|;gi|375044706|gb|EHS37300.1|;gi|375044145|gb|EHS36756.1|;gi|15598380|ref|NP_251874.1|;gi|12231002|sp|O68281.2|HEXR_PSEAE;gi|2935660|gb|AAC38310.1|	gi|9949302|gb|AAG06572.1|AE004742_8;gi|660507782|gb|AID74391.1|;gi|651879084|ref|YP_008707353.1|;gi|651870211|ref|YP_008695072.1|;gi|553899496|gb|AGY73028.1|;gi|553887712|gb|AGY64406.1|;gi|375044706|gb|EHS37300.1|;gi|375044145|gb|EHS36756.1|;gi|15598380|ref|NP_251874.1|;gi|12231002|sp|O68281.2|HEXR_PSEAE;gi|2935660|gb|AAC38310.1|	19;19;19;19;19;19;19;19;19;19;15	19;19;19;19;19;19;19;19;19;19;15	19;19;19;19;19;19;19;19;19;19;15	>gi|9949302|gb|AAG06572.1|AE004742_8 probable transcriptional regulator [Pseudomonas aeruginosa PAO1];>gi|660507782|gb|AID74391.1| DNA-binding transcriptional regulator HexR [Pseudomonas aeruginosa PAO1H2O];>gi|651879084|ref|YP_008707353.1| SIS domain prot	11	19	19	19	11	14	11	11	8	11	14	11	11	8	11	14	11	11	8	68.8	68.8	68.8	31.169	285	285;285;285;285;285;285;285;285;285;285;285	0	250.81	0.96408	0.7012	29.989	33	0	Median	1.0838	0.82831	39.775	6	0	Median	1.0728	0.70146	34.504	9	0
gi|9951565|gb|AAG08639.1|AE004938_1;gi|660509851|gb|AID76460.1|;gi|651875214|ref|YP_008709456.1|;gi|651869266|ref|YP_008697175.1|;gi|553895626|gb|AGY69158.1|;gi|553886767|gb|AGY63461.1|;gi|375051219|gb|EHS43689.1|;gi|375042912|gb|EHS35548.1|;gi|15600447|ref|NP_253941.1|;gi|12231005|sp|P30417.2|FKBZ_PSEAE	gi|9951565|gb|AAG08639.1|AE004938_1;gi|660509851|gb|AID76460.1|;gi|651875214|ref|YP_008709456.1|;gi|651869266|ref|YP_008697175.1|;gi|553895626|gb|AGY69158.1|;gi|553886767|gb|AGY63461.1|;gi|375051219|gb|EHS43689.1|;gi|375042912|gb|EHS35548.1|;gi|15600447|ref|NP_253941.1|;gi|12231005|sp|P30417.2|FKBZ_PSEAE	5;5;5;5;5;5;5;5;5;5	5;5;5;5;5;5;5;5;5;5	5;5;5;5;5;5;5;5;5;5	>gi|9951565|gb|AAG08639.1|AE004938_1 probable peptidyl-prolyl cis-trans isomerase, FkbP-type [Pseudomonas aeruginosa PAO1];>gi|660509851|gb|AID76460.1| putative peptidyl-prolyl cis-trans isomerase, FkbP-type [Pseudomonas aeruginosa PAO1H2O];>gi|651875214|r	10	5	5	5	2	3	2	3	1	2	3	2	3	1	2	3	2	3	1	36.8	36.8	36.8	23.047	209	209;209;209;209;209;209;209;209;209;227	0	52.456	NaN	NaN	NaN	0	0	Median	NaN	NaN	NaN	0	0	Median	NaN	NaN	NaN	0	0
gi|9950920|gb|AAG08052.1|AE004880_8;gi|651876244|ref|YP_008708856.1|;gi|651868938|ref|YP_008696575.1|;gi|553896656|gb|AGY70188.1|;gi|553886439|gb|AGY63133.1|;gi|375051077|gb|EHS43550.1|;gi|375041171|gb|EHS33884.1|;gi|15599860|ref|NP_253354.1|;gi|12231016|sp|P42806.2|RF1_PSEAE;gi|660509258|gb|AID75867.1|;gi|557260|emb|CAA57573.1|	gi|9950920|gb|AAG08052.1|AE004880_8;gi|651876244|ref|YP_008708856.1|;gi|651868938|ref|YP_008696575.1|;gi|553896656|gb|AGY70188.1|;gi|553886439|gb|AGY63133.1|;gi|375051077|gb|EHS43550.1|;gi|375041171|gb|EHS33884.1|;gi|15599860|ref|NP_253354.1|;gi|12231016|sp|P42806.2|RF1_PSEAE;gi|660509258|gb|AID75867.1|	16;16;16;16;16;16;16;16;16;14;4	16;16;16;16;16;16;16;16;16;14;4	16;16;16;16;16;16;16;16;16;14;4	>gi|9950920|gb|AAG08052.1|AE004880_8 peptide chain release factor 1 [Pseudomonas aeruginosa PAO1];>gi|651876244|ref|YP_008708856.1| peptide chain release factor 1 [Pseudomonas aeruginosa PAO1-VE13];>gi|651868938|ref|YP_008696575.1| peptide chain release fa	11	16	16	16	11	14	11	8	6	11	14	11	8	6	11	14	11	8	6	53.6	53.6	53.6	40.04	360	360;360;360;360;360;360;360;360;360;360;96	0	323.31	2.2362	1.4929	47.398	36	0	Median	2.4695	1.7941	33.968	9	0	Median	2.3518	1.5816	29.477	7	0
gi|9950788|gb|AAG07932.1|AE004868_3;gi|660509130|gb|AID75739.1|;gi|651877942|ref|YP_008708730.1|;gi|651872028|ref|YP_008696449.1|;gi|553898354|gb|AGY71886.1|;gi|553889529|gb|AGY66223.1|;gi|375050965|gb|EHS43440.1|;gi|375046268|gb|EHS38833.1|;gi|15599740|ref|NP_253234.1|;gi|12231021|sp|P33640.2|RLUD_PSEAE;gi|45402|emb|CAA78140.1|	gi|9950788|gb|AAG07932.1|AE004868_3;gi|660509130|gb|AID75739.1|;gi|651877942|ref|YP_008708730.1|;gi|651872028|ref|YP_008696449.1|;gi|553898354|gb|AGY71886.1|;gi|553889529|gb|AGY66223.1|;gi|375050965|gb|EHS43440.1|;gi|375046268|gb|EHS38833.1|;gi|15599740|ref|NP_253234.1|;gi|12231021|sp|P33640.2|RLUD_PSEAE;gi|45402|emb|CAA78140.1|	11;11;11;11;11;11;11;11;11;11;6	11;11;11;11;11;11;11;11;11;11;6	11;11;11;11;11;11;11;11;11;11;6	>gi|9950788|gb|AAG07932.1|AE004868_3 pseudouridine synthase [Pseudomonas aeruginosa PAO1];>gi|660509130|gb|AID75739.1| pseudouridine synthase [Pseudomonas aeruginosa PAO1H2O];>gi|651877942|ref|YP_008708730.1| pseudouridine synthase, RluA family protein [Ps	11	11	11	11	10	10	10	4	3	10	10	10	4	3	10	10	10	4	3	31.9	31.9	31.9	35.625	320	320;320;320;320;320;320;320;320;320;320;185	0	122.92	1.6469	1.5863	19.893	9	0	Median	1.6325	1.5468	2.2078	3	0	Median	1.699	1.6303	9.0746	3	0
gi|9949782|gb|AAG07012.1|AE004782_10;gi|375051665|gb|EHS44131.1|;gi|375043815|gb|EHS36431.1|;gi|15598820|ref|NP_252314.1|;gi|12231023|sp|P45683.2|PIMT_PSEAE;gi|660508204|gb|AID74813.1|;gi|651875829|ref|YP_008707803.1|;gi|651872222|ref|YP_008695522.1|;gi|553896241|gb|AGY69773.1|;gi|553889723|gb|AGY66417.1|;gi|4433349|dbj|BAA05129.1|	gi|9949782|gb|AAG07012.1|AE004782_10;gi|375051665|gb|EHS44131.1|;gi|375043815|gb|EHS36431.1|;gi|15598820|ref|NP_252314.1|;gi|12231023|sp|P45683.2|PIMT_PSEAE;gi|660508204|gb|AID74813.1|;gi|651875829|ref|YP_008707803.1|;gi|651872222|ref|YP_008695522.1|;gi|553896241|gb|AGY69773.1|;gi|553889723|gb|AGY66417.1|	8;8;8;8;8;8;8;8;8;8;2	8;8;8;8;8;8;8;8;8;8;2	8;8;8;8;8;8;8;8;8;8;2	>gi|9949782|gb|AAG07012.1|AE004782_10 L-isoaspartate protein carboxylmethyltransferase type II [Pseudomonas aeruginosa PAO1];>gi|375051665|gb|EHS44131.1| protein-L-isoaspartate O-methyltransferase [Pseudomonas aeruginosa MPAO1/P2];>gi|375043815|gb|EHS36431	11	8	8	8	7	8	7	3	1	7	8	7	3	1	7	8	7	3	1	53.6	53.6	53.6	23.407	211	211;211;211;211;211;222;222;222;222;222;104	0	137.99	NaN	NaN	NaN	0	0	Median	NaN	NaN	NaN	0	0	Median	NaN	NaN	NaN	0	0
gi|9950791|gb|AAG07935.1|AE004868_6;gi|660509134|gb|AID75743.1|;gi|651875357|ref|YP_008708734.1|;gi|651872525|ref|YP_008696453.1|;gi|553895769|gb|AGY69301.1|;gi|553890026|gb|AGY66720.1|;gi|45401|emb|CAA78139.1|;gi|15599743|ref|NP_253237.1|;gi|12231026|sp|Q00934.2|PILR_PSEAE;gi|375050961|gb|EHS43436.1|;gi|375046264|gb|EHS38829.1|	gi|9950791|gb|AAG07935.1|AE004868_6;gi|660509134|gb|AID75743.1|;gi|651875357|ref|YP_008708734.1|;gi|651872525|ref|YP_008696453.1|;gi|553895769|gb|AGY69301.1|;gi|553890026|gb|AGY66720.1|;gi|45401|emb|CAA78139.1|;gi|15599743|ref|NP_253237.1|;gi|12231026|sp|Q00934.2|PILR_PSEAE;gi|375050961|gb|EHS43436.1|;gi|375046264|gb|EHS38829.1|	28;28;28;28;28;28;28;28;28;27;27	28;28;28;28;28;28;28;28;28;27;27	28;28;28;28;28;28;28;28;28;27;27	>gi|9950791|gb|AAG07935.1|AE004868_6 two-component response regulator PilR [Pseudomonas aeruginosa PAO1];>gi|660509134|gb|AID75743.1| two-component response regulator PilR [Pseudomonas aeruginosa PAO1H2O];>gi|651875357|ref|YP_008708734.1| bacterial regulat	11	28	28	28	20	18	20	12	10	20	18	20	12	10	20	18	20	12	10	65.4	65.4	65.4	49.736	445	445;445;445;445;445;445;445;445;445;445;445	0	323.31	1.0609	0.79678	12.33	39	0	Median	1.215	0.81562	10.822	9	0	Median	1.1371	0.80611	18.385	10	0
gi|9949619|gb|AAG06863.1|AE004768_8;gi|660508077|gb|AID74686.1|;gi|651876388|ref|YP_008707653.1|;gi|651872682|ref|YP_008695372.1|;gi|553896800|gb|AGY70332.1|;gi|553890183|gb|AGY66877.1|;gi|375049190|gb|EHS41697.1|;gi|375043437|gb|EHS36061.1|;gi|2997758|gb|AAC08596.1|;gi|15598671|ref|NP_252165.1|;gi|12231027|sp|Q01269.2|PHEC_PSEAE	gi|9949619|gb|AAG06863.1|AE004768_8;gi|660508077|gb|AID74686.1|;gi|651876388|ref|YP_008707653.1|;gi|651872682|ref|YP_008695372.1|;gi|553896800|gb|AGY70332.1|;gi|553890183|gb|AGY66877.1|;gi|375049190|gb|EHS41697.1|;gi|375043437|gb|EHS36061.1|;gi|2997758|gb|AAC08596.1|;gi|15598671|ref|NP_252165.1|;gi|12231027|sp|Q01269.2|PHEC_PSEAE	10;10;10;10;10;10;10;10;10;10;10	10;10;10;10;10;10;10;10;10;10;10	10;10;10;10;10;10;10;10;10;10;10	>gi|9949619|gb|AAG06863.1|AE004768_8 cyclohexadienyl dehydratase precursor [Pseudomonas aeruginosa PAO1];>gi|660508077|gb|AID74686.1| cyclohexadienyl dehydratase [Pseudomonas aeruginosa PAO1H2O];>gi|651876388|ref|YP_008707653.1| cyclohexadienyl dehydratase	11	10	10	10	9	8	9	3	6	9	8	9	3	6	9	8	9	3	6	50.4	50.4	50.4	30.447	268	268;268;268;268;268;268;268;268;268;268;268	0	203.73	2.1881	1.7968	26.187	18	0	Median	2.9137	1.8371	3.7298	2	0	Median	3.01	2.0193	10.596	4	0
gi|9949219|gb|AAG06496.1|AE004735_3;gi|660507725|gb|AID74334.1|;gi|651876699|ref|YP_008707280.1|;gi|651871073|ref|YP_008694999.1|;gi|553897111|gb|AGY70643.1|;gi|553888574|gb|AGY65268.1|;gi|375043067|gb|EHS35698.1|;gi|375042637|gb|EHS35285.1|;gi|15598304|ref|NP_251798.1|;gi|12231030|sp|Q51342.3|PUR1_PSEAE;gi|607831|gb|AAA83434.1|;gi|10336566|dbj|BAB13799.1|	gi|9949219|gb|AAG06496.1|AE004735_3;gi|660507725|gb|AID74334.1|;gi|651876699|ref|YP_008707280.1|;gi|651871073|ref|YP_008694999.1|;gi|553897111|gb|AGY70643.1|;gi|553888574|gb|AGY65268.1|;gi|375043067|gb|EHS35698.1|;gi|375042637|gb|EHS35285.1|;gi|15598304|ref|NP_251798.1|;gi|12231030|sp|Q51342.3|PUR1_PSEAE	31;31;31;31;31;31;31;31;31;31;14;14	31;31;31;31;31;31;31;31;31;31;14;14	31;31;31;31;31;31;31;31;31;31;14;14	>gi|9949219|gb|AAG06496.1|AE004735_3 amidophosphoribosyltransferase [Pseudomonas aeruginosa PAO1];>gi|660507725|gb|AID74334.1| amidophosphoribosyltransferase [Pseudomonas aeruginosa PAO1H2O];>gi|651876699|ref|YP_008707280.1| amidophosphoribosyltransferase	12	31	31	31	22	22	22	19	14	22	22	22	19	14	22	22	22	19	14	71.5	71.5	71.5	55.369	501	501;501;501;501;501;501;501;501;501;501;216;281	0	323.31	1.6384	1.0213	25.957	71	0	Median	1.7353	1.1554	20.884	16	0	Median	1.7617	1.1769	25.553	17	0
gi|9951302|gb|AAG08400.1|AE004914_1;gi|660509613|gb|AID76222.1|;gi|651874681|ref|YP_008709212.1|;gi|651870977|ref|YP_008696931.1|;gi|553895093|gb|AGY68625.1|;gi|553888478|gb|AGY65172.1|;gi|375050122|gb|EHS42606.1|;gi|375041626|gb|EHS34314.1|;gi|15600208|ref|NP_253702.1|;gi|12231033|sp|Q59637.2|ODP1_PSEAE	gi|9951302|gb|AAG08400.1|AE004914_1;gi|660509613|gb|AID76222.1|;gi|651874681|ref|YP_008709212.1|;gi|651870977|ref|YP_008696931.1|;gi|553895093|gb|AGY68625.1|;gi|553888478|gb|AGY65172.1|;gi|375050122|gb|EHS42606.1|;gi|375041626|gb|EHS34314.1|;gi|15600208|ref|NP_253702.1|;gi|12231033|sp|Q59637.2|ODP1_PSEAE	82;82;82;82;82;82;82;82;82;82	82;82;82;82;82;82;82;82;82;82	82;82;82;82;82;82;82;82;82;82	>gi|9951302|gb|AAG08400.1|AE004914_1 pyruvate dehydrogenase [Pseudomonas aeruginosa PAO1];>gi|660509613|gb|AID76222.1| pyruvate dehydrogenase subunit E1 [Pseudomonas aeruginosa PAO1H2O];>gi|651874681|ref|YP_008709212.1| pyruvate dehydrogenase (acetyl-trans	10	82	82	82	57	61	60	50	41	57	61	60	50	41	57	61	60	50	41	71.3	71.3	71.3	99.563	882	882;882;882;882;882;882;882;882;882;882	0	323.31	0.79392	0.62975	23.381	290	0	Median	0.83722	0.58788	28.376	66	0	Median	0.83621	0.6678	25.175	64	0
gi|9949348|gb|AAG06615.1|AE004745_12;gi|660507826|gb|AID74435.1|;gi|651878746|ref|YP_008707397.1|;gi|651870171|ref|YP_008695116.1|;gi|553899158|gb|AGY72690.1|;gi|553887672|gb|AGY64366.1|;gi|375048163|gb|EHS40692.1|;gi|375040940|gb|EHS33666.1|;gi|15598423|ref|NP_251917.1|;gi|12231034|sp|Q59641.2|PPIA_PSEAE;gi|840840|emb|CAA58868.1|	gi|9949348|gb|AAG06615.1|AE004745_12;gi|660507826|gb|AID74435.1|;gi|651878746|ref|YP_008707397.1|;gi|651870171|ref|YP_008695116.1|;gi|553899158|gb|AGY72690.1|;gi|553887672|gb|AGY64366.1|;gi|375048163|gb|EHS40692.1|;gi|375040940|gb|EHS33666.1|;gi|15598423|ref|NP_251917.1|;gi|12231034|sp|Q59641.2|PPIA_PSEAE;gi|840840|emb|CAA58868.1|	11;11;11;11;11;11;11;11;11;11;9	11;11;11;11;11;11;11;11;11;11;9	11;11;11;11;11;11;11;11;11;11;9	>gi|9949348|gb|AAG06615.1|AE004745_12 peptidyl-prolyl cis-trans isomerase A [Pseudomonas aeruginosa PAO1];>gi|660507826|gb|AID74435.1| peptidyl-prolyl cis-trans isomerase A [Pseudomonas aeruginosa PAO1H2O];>gi|651878746|ref|YP_008707397.1| peptidyl-prolyl	11	11	11	11	8	8	7	6	6	8	8	7	6	6	8	8	7	6	6	66.8	66.8	66.8	20.104	187	187;187;187;187;187;187;187;187;187;187;154	0	320.88	5.7361	4.2441	16.773	8	0	Median	5.7421	4.0934	16.437	3	0	Median	5.5335	4.2831	18.037	3	0
gi|9947069|gb|AAG04537.1|AE004544_9;gi|660505757|gb|AID72366.1|;gi|651878614|ref|YP_008705275.1|;gi|651872398|ref|YP_008692994.1|;gi|553899026|gb|AGY72558.1|;gi|553889899|gb|AGY66593.1|;gi|375050666|gb|EHS43144.1|;gi|375046991|gb|EHS39540.1|;gi|15596345|ref|NP_249839.1|;gi|12231043|sp|P11439.2|TOXA_PSEAE	gi|9947069|gb|AAG04537.1|AE004544_9;gi|660505757|gb|AID72366.1|;gi|651878614|ref|YP_008705275.1|;gi|651872398|ref|YP_008692994.1|;gi|553899026|gb|AGY72558.1|;gi|553889899|gb|AGY66593.1|;gi|375050666|gb|EHS43144.1|;gi|375046991|gb|EHS39540.1|;gi|15596345|ref|NP_249839.1|;gi|12231043|sp|P11439.2|TOXA_PSEAE	3;3;3;3;3;3;3;3;3;3	3;3;3;3;3;3;3;3;3;3	3;3;3;3;3;3;3;3;3;3	>gi|9947069|gb|AAG04537.1|AE004544_9 exotoxin A precursor [Pseudomonas aeruginosa PAO1];>gi|660505757|gb|AID72366.1| exotoxin A [Pseudomonas aeruginosa PAO1H2O];>gi|651878614|ref|YP_008705275.1| exotoxin A [Pseudomonas aeruginosa PAO1-VE13];>gi|651872398|r	10	3	3	3	1	2	0	1	0	1	2	0	1	0	1	2	0	1	0	7.7	7.7	7.7	69.283	638	638;638;638;638;638;638;638;638;638;638	0.0044621	1.1458	NaN	NaN	NaN	1	0	Median	NaN	NaN	NaN	0	0	Median	NaN	NaN	NaN	1	0
gi|9948029|gb|AAG05412.1|AE004629_1;gi|660506635|gb|AID73244.1|;gi|651877758|ref|YP_008706169.1|;gi|651871288|ref|YP_008693888.1|;gi|553898170|gb|AGY71702.1|;gi|553888789|gb|AGY65483.1|;gi|375051191|gb|EHS43662.1|;gi|375044477|gb|EHS37079.1|;gi|15597220|ref|NP_250714.1|;gi|12231044|sp|P23205.2|Y2024_PSEAE	gi|9948029|gb|AAG05412.1|AE004629_1;gi|660506635|gb|AID73244.1|;gi|651877758|ref|YP_008706169.1|;gi|651871288|ref|YP_008693888.1|;gi|553898170|gb|AGY71702.1|;gi|553888789|gb|AGY65483.1|;gi|375051191|gb|EHS43662.1|;gi|375044477|gb|EHS37079.1|;gi|15597220|ref|NP_250714.1|;gi|12231044|sp|P23205.2|Y2024_PSEAE	3;3;3;3;3;3;3;3;3;3	3;3;3;3;3;3;3;3;3;3	3;3;3;3;3;3;3;3;3;3	>gi|9948029|gb|AAG05412.1|AE004629_1 probable ring-cleaving dioxygenase [Pseudomonas aeruginosa PAO1];>gi|660506635|gb|AID73244.1| putative ring-cleaving dioxygenase [Pseudomonas aeruginosa PAO1H2O];>gi|651877758|ref|YP_008706169.1| glyoxalase/Bleomycin re	10	3	3	3	2	3	1	1	1	2	3	1	1	1	2	3	1	1	1	32.1	32.1	32.1	15.373	140	140;140;140;140;140;140;140;140;140;140	0	24.777	NaN	NaN	NaN	0	0	Median	NaN	NaN	NaN	0	0	Median	NaN	NaN	NaN	0	0
gi|9949721|gb|AAG06956.1|AE004777_9;gi|660508148|gb|AID74757.1|;gi|651879928|ref|YP_008707747.1|;gi|651871321|ref|YP_008695466.1|;gi|553900340|gb|AGY73872.1|;gi|553888822|gb|AGY65516.1|;gi|375051609|gb|EHS44075.1|;gi|375043871|gb|EHS36487.1|;gi|15598764|ref|NP_252258.1|;gi|12231045|sp|P28812.2|Y3568_PSEAE	gi|9949721|gb|AAG06956.1|AE004777_9;gi|660508148|gb|AID74757.1|;gi|651879928|ref|YP_008707747.1|;gi|651871321|ref|YP_008695466.1|;gi|553900340|gb|AGY73872.1|;gi|553888822|gb|AGY65516.1|;gi|375051609|gb|EHS44075.1|;gi|375043871|gb|EHS36487.1|;gi|15598764|ref|NP_252258.1|;gi|12231045|sp|P28812.2|Y3568_PSEAE	5;5;5;5;5;5;5;5;5;5	5;5;5;5;5;5;5;5;5;5	5;5;5;5;5;5;5;5;5;5	>gi|9949721|gb|AAG06956.1|AE004777_9 probable acetyl-coa synthetase [Pseudomonas aeruginosa PAO1];>gi|660508148|gb|AID74757.1| putative acetyl-coa synthetase [Pseudomonas aeruginosa PAO1H2O];>gi|651879928|ref|YP_008707747.1| AMP-binding enzyme family prote	10	5	5	5	0	0	0	4	3	0	0	0	4	3	0	0	0	4	3	16.7	16.7	16.7	68.99	628	628;628;628;628;628;628;628;628;628;628	0	15.596	0.9686	1.1843	3.5955	2	0	Median	NaN	NaN	NaN	0	0	Median	NaN	NaN	NaN	0	0
gi|9949902|gb|AAG07122.1|AE004792_7;gi|651878246|ref|YP_008707914.1|;gi|651869790|ref|YP_008695633.1|;gi|553898658|gb|AGY72190.1|;gi|553887291|gb|AGY63985.1|;gi|375051777|gb|EHS44243.1|;gi|375043703|gb|EHS36319.1|;gi|15598930|ref|NP_252424.1|;gi|12231046|sp|P29363.3|THRC_PSEAE;gi|660508316|gb|AID74925.1|;gi|895934|gb|AAB01045.1|	gi|9949902|gb|AAG07122.1|AE004792_7;gi|651878246|ref|YP_008707914.1|;gi|651869790|ref|YP_008695633.1|;gi|553898658|gb|AGY72190.1|;gi|553887291|gb|AGY63985.1|;gi|375051777|gb|EHS44243.1|;gi|375043703|gb|EHS36319.1|;gi|15598930|ref|NP_252424.1|;gi|12231046|sp|P29363.3|THRC_PSEAE;gi|660508316|gb|AID74925.1|	36;36;36;36;36;36;36;36;36;33;3	36;36;36;36;36;36;36;36;36;33;3	12;12;12;12;12;12;12;12;12;12;2	>gi|9949902|gb|AAG07122.1|AE004792_7 threonine synthase [Pseudomonas aeruginosa PAO1];>gi|651878246|ref|YP_008707914.1| threonine synthase [Pseudomonas aeruginosa PAO1-VE13];>gi|651869790|ref|YP_008695633.1| threonine synthase [Pseudomonas aeruginosa PAO1-	11	36	36	12	26	30	28	23	17	26	30	28	23	17	10	12	11	7	7	83.4	83.4	30.7	51.795	469	469;469;469;469;469;469;469;469;469;469;78	0	323.31	1.8683	1.267	28.231	118	0	Median	2.0192	1.3934	25.156	26	0	Median	2.0064	1.4979	26.069	26	0
gi|9950789|gb|AAG07933.1|AE004868_4;gi|660509131|gb|AID75740.1|;gi|651877064|ref|YP_008708731.1|;gi|651873019|ref|YP_008696450.1|;gi|553897476|gb|AGY71008.1|;gi|553890520|gb|AGY67214.1|;gi|375050964|gb|EHS43439.1|;gi|375046267|gb|EHS38832.1|;gi|15599741|ref|NP_253235.1|;gi|12231047|sp|P33641.2|BAMD_PSEAE;gi|45403|emb|CAA78141.1|	gi|9950789|gb|AAG07933.1|AE004868_4;gi|660509131|gb|AID75740.1|;gi|651877064|ref|YP_008708731.1|;gi|651873019|ref|YP_008696450.1|;gi|553897476|gb|AGY71008.1|;gi|553890520|gb|AGY67214.1|;gi|375050964|gb|EHS43439.1|;gi|375046267|gb|EHS38832.1|;gi|15599741|ref|NP_253235.1|;gi|12231047|sp|P33641.2|BAMD_PSEAE;gi|45403|emb|CAA78141.1|	25;25;25;25;25;25;25;25;25;25;22	25;25;25;25;25;25;25;25;25;25;22	25;25;25;25;25;25;25;25;25;25;22	>gi|9950789|gb|AAG07933.1|AE004868_4 competence protein ComL [Pseudomonas aeruginosa PAO1];>gi|660509131|gb|AID75740.1| competence protein ComL [Pseudomonas aeruginosa PAO1H2O];>gi|651877064|ref|YP_008708731.1| outer membrane assembly lipoYfiO family prote	11	25	25	25	19	18	17	12	14	19	18	17	12	14	19	18	17	12	14	70.1	70.1	70.1	38.615	341	341;341;341;341;341;341;341;341;341;341;341	0	323.31	0.7773	0.60356	23.617	96	0	Median	0.80666	0.57093	26.343	21	0	Median	0.78956	0.58806	25.332	22	0
gi|651877572|ref|YP_008708858.1|;gi|651868819|ref|YP_008696577.1|;gi|553897984|gb|AGY71516.1|;gi|553886320|gb|AGY63014.1|;gi|375051079|gb|EHS43552.1|;gi|375041169|gb|EHS33882.1|;gi|9950922|gb|AAG08054.1|AE004880_10;gi|15599862|ref|NP_253356.1|;gi|12231050|sp|P42810.2|Y4667_PSEAE;gi|557259|emb|CAA57572.1|;gi|660509260|gb|AID75869.1|	gi|651877572|ref|YP_008708858.1|;gi|651868819|ref|YP_008696577.1|;gi|553897984|gb|AGY71516.1|;gi|553886320|gb|AGY63014.1|;gi|375051079|gb|EHS43552.1|;gi|375041169|gb|EHS33882.1|;gi|9950922|gb|AAG08054.1|AE004880_10;gi|15599862|ref|NP_253356.1|;gi|12231050|sp|P42810.2|Y4667_PSEAE;gi|557259|emb|CAA57572.1|;gi|660509260|gb|AID75869.1|	36;36;36;36;36;36;36;36;36;35;30	36;36;36;36;36;36;36;36;36;35;30	36;36;36;36;36;36;36;36;36;35;30	>gi|651877572|ref|YP_008708858.1| tetratricopeptide repeat family protein [Pseudomonas aeruginosa PAO1-VE13];>gi|651868819|ref|YP_008696577.1| tetratricopeptide repeat family protein [Pseudomonas aeruginosa PAO1-VE2];>gi|553897984|gb|AGY71516.1| tetratrico	11	36	36	36	30	31	31	18	12	30	31	31	18	12	30	31	31	18	12	69	69	69	64.732	575	575;575;575;575;575;575;590;590;590;576;575	0	323.31	0.83437	0.59805	21.062	100	0	Median	0.82731	0.56589	14.033	28	0	Median	0.8543	0.59755	10.363	27	0
gi|9951201|gb|AAG08308.1|AE004905_6;gi|651878590|ref|YP_008709119.1|;gi|651872501|ref|YP_008696838.1|;gi|553899002|gb|AGY72534.1|;gi|553890002|gb|AGY66696.1|;gi|375048995|gb|EHS41506.1|;gi|375047610|gb|EHS40153.1|;gi|15600116|ref|NP_253610.1|;gi|12231051|sp|P48636.2|LOGH_PSEAE;gi|660509520|gb|AID76129.1|	gi|9951201|gb|AAG08308.1|AE004905_6;gi|651878590|ref|YP_008709119.1|;gi|651872501|ref|YP_008696838.1|;gi|553899002|gb|AGY72534.1|;gi|553890002|gb|AGY66696.1|;gi|375048995|gb|EHS41506.1|;gi|375047610|gb|EHS40153.1|;gi|15600116|ref|NP_253610.1|;gi|12231051|sp|P48636.2|LOGH_PSEAE;gi|660509520|gb|AID76129.1|	4;4;4;4;4;4;4;4;4;3	4;4;4;4;4;4;4;4;4;3	4;4;4;4;4;4;4;4;4;3	>gi|9951201|gb|AAG08308.1|AE004905_6 conserved hypothetical protein [Pseudomonas aeruginosa PAO1];>gi|651878590|ref|YP_008709119.1| putative lysine decarboxylase family protein [Pseudomonas aeruginosa PAO1-VE13];>gi|651872501|ref|YP_008696838.1| putative l	10	4	4	4	4	3	4	4	1	4	3	4	4	1	4	3	4	4	1	30.8	30.8	30.8	20.725	195	195;195;195;195;195;195;195;195;195;195	0	62.22	3.6388	2.455	27.598	8	0	Median	3.6538	2.5421	4.1731	2	0	Median	3.7599	2.4658	7.0238	2	0
gi|9951004|gb|AAG08128.1|AE004888_3;gi|660509336|gb|AID75945.1|;gi|651876151|ref|YP_008708935.1|;gi|651872103|ref|YP_008696654.1|;gi|553896563|gb|AGY70095.1|;gi|553889604|gb|AGY66298.1|;gi|375048271|gb|EHS40798.1|;gi|375043400|gb|EHS36026.1|;gi|15599936|ref|NP_253430.1|;gi|12231052|sp|P72154.2|TRUB_PSEAE;gi|1850941|gb|AAB48163.1|	gi|9951004|gb|AAG08128.1|AE004888_3;gi|660509336|gb|AID75945.1|;gi|651876151|ref|YP_008708935.1|;gi|651872103|ref|YP_008696654.1|;gi|553896563|gb|AGY70095.1|;gi|553889604|gb|AGY66298.1|;gi|375048271|gb|EHS40798.1|;gi|375043400|gb|EHS36026.1|;gi|15599936|ref|NP_253430.1|;gi|12231052|sp|P72154.2|TRUB_PSEAE;gi|1850941|gb|AAB48163.1|	16;16;16;16;16;16;16;16;16;16;8	16;16;16;16;16;16;16;16;16;16;8	16;16;16;16;16;16;16;16;16;16;8	>gi|9951004|gb|AAG08128.1|AE004888_3 tRNA pseudouridine 55 synthase [Pseudomonas aeruginosa PAO1];>gi|660509336|gb|AID75945.1| tRNA pseudouridine synthase B [Pseudomonas aeruginosa PAO1H2O];>gi|651876151|ref|YP_008708935.1| tRNA pseudouridine(55) synthase	11	16	16	16	11	12	12	10	6	11	12	12	10	6	11	12	12	10	6	61.2	61.2	61.2	33.41	304	304;304;304;304;304;304;304;304;304;304;139	0	323.31	1.8471	1.1922	28.682	34	0	Median	2.1162	1.2956	24.75	10	0	Median	1.9928	1.3522	28.02	9	0
gi|9949224|gb|AAG06501.1|AE004735_8;gi|660507730|gb|AID74339.1|;gi|651875855|ref|YP_008707285.1|;gi|651872350|ref|YP_008695004.1|;gi|553896267|gb|AGY69799.1|;gi|553889851|gb|AGY66545.1|;gi|375047872|gb|EHS40409.1|;gi|375040502|gb|EHS33261.1|;gi|2499070|sp|Q59649.1|TRPF_PSEAE;gi|15598309|ref|NP_251803.1|;gi|1225911|dbj|BAA12028.1|	gi|9949224|gb|AAG06501.1|AE004735_8;gi|660507730|gb|AID74339.1|;gi|651875855|ref|YP_008707285.1|;gi|651872350|ref|YP_008695004.1|;gi|553896267|gb|AGY69799.1|;gi|553889851|gb|AGY66545.1|;gi|375047872|gb|EHS40409.1|;gi|375040502|gb|EHS33261.1|;gi|2499070|sp|Q59649.1|TRPF_PSEAE;gi|15598309|ref|NP_251803.1|;gi|1225911|dbj|BAA12028.1|	4;4;4;4;4;4;4;4;4;4;4	4;4;4;4;4;4;4;4;4;4;4	4;4;4;4;4;4;4;4;4;4;4	>gi|9949224|gb|AAG06501.1|AE004735_8 N-(5phosphoribosyl)anthranilate (PRA) isomerase [Pseudomonas aeruginosa PAO1];>gi|660507730|gb|AID74339.1| N-(5-phosphoribosyl)anthranilate isomerase [Pseudomonas aeruginosa PAO1H2O];>gi|651875855|ref|YP_008707285.1|	11	4	4	4	3	1	2	3	1	3	1	2	3	1	3	1	2	3	1	38.4	38.4	38.4	22.298	211	211;211;211;211;211;211;211;211;211;211;211	0	29.938	1.0424	1.119	16.811	6	0	Median	NaN	NaN	NaN	0	0	Median	NaN	NaN	NaN	0	0
gi|9951507|gb|AAG08586.1|AE004933_2;gi|660509797|gb|AID76406.1|;gi|651878396|ref|YP_008709401.1|;gi|651873231|ref|YP_008697120.1|;gi|553898808|gb|AGY72340.1|;gi|553890732|gb|AGY67426.1|;gi|375051274|gb|EHS43744.1|;gi|375042967|gb|EHS35603.1|;gi|15600394|ref|NP_253888.1|;gi|122921517|pdb|2OCE|A	gi|9951507|gb|AAG08586.1|AE004933_2;gi|660509797|gb|AID76406.1|;gi|651878396|ref|YP_008709401.1|;gi|651873231|ref|YP_008697120.1|;gi|553898808|gb|AGY72340.1|;gi|553890732|gb|AGY67426.1|;gi|375051274|gb|EHS43744.1|;gi|375042967|gb|EHS35603.1|;gi|15600394|ref|NP_253888.1|;gi|122921517|pdb|2OCE|A	44;44;44;44;44;44;44;44;44;44	44;44;44;44;44;44;44;44;44;44	44;44;44;44;44;44;44;44;44;44	>gi|9951507|gb|AAG08586.1|AE004933_2 conserved hypothetical protein [Pseudomonas aeruginosa PAO1];>gi|660509797|gb|AID76406.1| putative transcriptional accessory protein [Pseudomonas aeruginosa PAO1H2O];>gi|651878396|ref|YP_008709401.1| type II secretion s	10	44	44	44	35	34	39	11	10	35	34	39	11	10	35	34	39	11	10	62.9	62.9	62.9	84.963	779	779;779;779;779;779;779;779;779;779;780	0	323.31	1.6429	1.2187	38.56	100	0	Median	1.6483	1.2859	32.204	28	0	Median	1.6709	1.2592	25.451	29	0
gi|375050956|gb|EHS43431.1|;gi|375046259|gb|EHS38824.1|;gi|9950797|gb|AAG07940.1|AE004869_4;gi|660509139|gb|AID75748.1|;gi|651878517|ref|YP_008708739.1|;gi|651871706|ref|YP_008696458.1|;gi|553898929|gb|AGY72461.1|;gi|553889207|gb|AGY65901.1|;gi|15599748|ref|NP_253242.1|;gi|1246300|gb|AAA93500.1|	gi|375050956|gb|EHS43431.1|;gi|375046259|gb|EHS38824.1|;gi|9950797|gb|AAG07940.1|AE004869_4;gi|660509139|gb|AID75748.1|;gi|651878517|ref|YP_008708739.1|;gi|651871706|ref|YP_008696458.1|;gi|553898929|gb|AGY72461.1|;gi|553889207|gb|AGY65901.1|;gi|15599748|ref|NP_253242.1|;gi|1246300|gb|AAA93500.1|	16;16;16;16;16;16;16;16;16;16	16;16;16;16;16;16;16;16;16;16	16;16;16;16;16;16;16;16;16;16	>gi|375050956|gb|EHS43431.1| type 4 fimbrial biogenesis protein PilW [Pseudomonas aeruginosa MPAO1/P2];>gi|375046259|gb|EHS38824.1| type 4 fimbrial biogenesis protein PilW [Pseudomonas aeruginosa MPAO1/P1];>gi|9950797|gb|AAG07940.1|AE004869_4 type 4 fimbri	10	16	16	16	13	13	11	5	3	13	13	11	5	3	13	13	11	5	3	70.2	70.2	70.2	29.86	272	272;272;274;274;274;274;274;274;274;274	0	323.31	0.80854	0.5737	60.933	35	0	Median	0.78709	0.59376	25.94	11	0	Median	0.81581	0.56734	16.678	11	0
gi|1246302|gb|AAA93502.1|	gi|1246302|gb|AAA93502.1|	34	1	0	>gi|1246302|gb|AAA93502.1| pilY1 [Pseudomonas aeruginosa PAO1]	1	34	1	0	29	28	28	17	10	1	1	1	1	0	0	0	0	0	0	41.5	1.2	0	127.52	1161	1161	0	17.079	NaN	NaN	NaN	0	0	Median	NaN	NaN	NaN	0	0	Median	NaN	NaN	NaN	0	0
gi|375050952|gb|EHS43427.1|;gi|375046255|gb|EHS38820.1|;gi|9950801|gb|AAG07944.1|AE004869_8;gi|660509143|gb|AID75752.1|;gi|651876822|ref|YP_008708743.1|;gi|651869292|ref|YP_008696462.1|;gi|553897234|gb|AGY70766.1|;gi|553886793|gb|AGY63487.1|;gi|435924|gb|AAA79363.1|;gi|15599752|ref|NP_253246.1|;gi|1246304|gb|AAA93504.1|	gi|375050952|gb|EHS43427.1|;gi|375046255|gb|EHS38820.1|;gi|9950801|gb|AAG07944.1|AE004869_8;gi|660509143|gb|AID75752.1|;gi|651876822|ref|YP_008708743.1|;gi|651869292|ref|YP_008696462.1|;gi|553897234|gb|AGY70766.1|;gi|553886793|gb|AGY63487.1|;gi|435924|gb|AAA79363.1|;gi|15599752|ref|NP_253246.1|;gi|1246304|gb|AAA93504.1|	8;8;8;8;8;8;8;8;8;8;8	8;8;8;8;8;8;8;8;8;8;8	1;1;1;1;1;1;1;1;1;1;1	>gi|375050952|gb|EHS43427.1| type 4 fimbrial biogenesis protein PilE [Pseudomonas aeruginosa MPAO1/P2];>gi|375046255|gb|EHS38820.1| type 4 fimbrial biogenesis protein PilE [Pseudomonas aeruginosa MPAO1/P1];>gi|9950801|gb|AAG07944.1|AE004869_8 type 4 fimbri	11	8	8	1	6	7	5	1	0	6	7	5	1	0	0	1	1	0	0	70.5	70.5	28	14.191	132	132;132;141;141;141;141;141;141;141;141;141	0	163.26	0.7901	0.82759	17.974	3	0	Median	NaN	NaN	NaN	1	0	Median	NaN	NaN	NaN	1	0
gi|9950532|gb|AAG07697.1|AE004847_4;gi|651876814|ref|YP_008708493.1|;gi|651873438|ref|YP_008696212.1|;gi|576011184|sp|G3XD24.1|PCTA_PSEAE;gi|553897226|gb|AGY70758.1|;gi|553890939|gb|AGY67633.1|;gi|2626835|dbj|BAA23412.1|;gi|15599505|ref|NP_252999.1|;gi|1255679|dbj|BAA09307.1|;gi|375040300|gb|EHS33101.1|;gi|375041987|gb|EHS34658.1|	gi|9950532|gb|AAG07697.1|AE004847_4;gi|651876814|ref|YP_008708493.1|;gi|651873438|ref|YP_008696212.1|;gi|576011184|sp|G3XD24.1|PCTA_PSEAE;gi|553897226|gb|AGY70758.1|;gi|553890939|gb|AGY67633.1|;gi|2626835|dbj|BAA23412.1|;gi|15599505|ref|NP_252999.1|;gi|1255679|dbj|BAA09307.1|	28;28;28;28;28;28;28;28;28;12;5	9;9;9;9;9;9;9;9;9;0;0	0;0;0;0;0;0;0;0;0;0;0	>gi|9950532|gb|AAG07697.1|AE004847_4 chemotactic transducer PctA [Pseudomonas aeruginosa PAO1];>gi|651876814|ref|YP_008708493.1| methyl-accepting chemotaxis (MCP) signaling domain protein [Pseudomonas aeruginosa PAO1-VE13];>gi|651873438|ref|YP_008696212.1|	11	28	9	0	20	21	21	21	16	9	9	9	7	6	0	0	0	0	0	55.8	24	0	68.016	629	629;629;629;629;629;629;629;629;629;209;106	0	323.31	0.73802	0.5045	9.5627	17	0	Median	0.7591	0.49623	18.384	4	0	Median	0.7197	0.49601	5.8735	4	0
gi|9947606|gb|AAG05027.1|AE004591_7;gi|660506239|gb|AID72848.1|;gi|651877015|ref|YP_008705769.1|;gi|651874001|ref|YP_008693488.1|;gi|553897427|gb|AGY70959.1|;gi|553891502|gb|AGY68196.1|;gi|375045033|gb|EHS37620.1|;gi|375041466|gb|EHS34161.1|;gi|15596835|ref|NP_250329.1|;gi|12585236|sp|Q9I387.1|GLSA_PSEAE	gi|9947606|gb|AAG05027.1|AE004591_7;gi|660506239|gb|AID72848.1|;gi|651877015|ref|YP_008705769.1|;gi|651874001|ref|YP_008693488.1|;gi|553897427|gb|AGY70959.1|;gi|553891502|gb|AGY68196.1|;gi|375045033|gb|EHS37620.1|;gi|375041466|gb|EHS34161.1|;gi|15596835|ref|NP_250329.1|;gi|12585236|sp|Q9I387.1|GLSA_PSEAE	11;11;11;11;11;11;11;11;11;11	11;11;11;11;11;11;11;11;11;11	11;11;11;11;11;11;11;11;11;11	>gi|9947606|gb|AAG05027.1|AE004591_7 conserved hypothetical protein [Pseudomonas aeruginosa PAO1];>gi|660506239|gb|AID72848.1| glutaminase [Pseudomonas aeruginosa PAO1H2O];>gi|651877015|ref|YP_008705769.1| glutaminase A [Pseudomonas aeruginosa PAO1-VE13];>	10	11	11	11	8	10	8	6	3	8	10	8	6	3	8	10	8	6	3	59.9	59.9	59.9	33.045	302	302;302;302;302;302;302;302;302;302;302	0	273.33	1.8156	1.1112	21.903	8	0	Median	1.7429	1.0795	2.1516	2	0	Median	1.822	1.4901	21.493	3	0
gi|9947379|gb|AAG04819.1|AE004572_7;gi|660506029|gb|AID72638.1|;gi|651876771|ref|YP_008705558.1|;gi|651873032|ref|YP_008693277.1|;gi|553897183|gb|AGY70715.1|;gi|553890533|gb|AGY67227.1|;gi|15596627|ref|NP_250121.1|;gi|151326|gb|AAA25874.1|;gi|125980|sp|P25084.1|LASR_PSEAE;gi|567755633|pdb|4NG2|D;gi|567755632|pdb|4NG2|C;gi|567755631|pdb|4NG2|B;gi|567755630|pdb|4NG2|A;gi|375048581|gb|EHS41100.1|;gi…	gi|9947379|gb|AAG04819.1|AE004572_7;gi|660506029|gb|AID72638.1|;gi|651876771|ref|YP_008705558.1|;gi|651873032|ref|YP_008693277.1|;gi|553897183|gb|AGY70715.1|;gi|553890533|gb|AGY67227.1|;gi|15596627|ref|NP_250121.1|;gi|151326|gb|AAA25874.1|;gi|125980|sp|P25084.1|LASR_PSEAE;gi|567755633|pdb|4NG2|D;gi|567755632|pdb|4NG2|C;gi|567755631|pdb|4NG2|B;gi|567755630|pdb|4NG2|A;gi|375048581|gb|EHS41100.1|;gi…	9;9;9;9;9;9;9;9;9;6;6;6;6;5;5;3;3;3;3	9;9;9;9;9;9;9;9;9;6;6;6;6;5;5;3;3;3;3	9;9;9;9;9;9;9;9;9;6;6;6;6;5;5;3;3;3;3	>gi|9947379|gb|AAG04819.1|AE004572_7 transcriptional regulator LasR [Pseudomonas aeruginosa PAO1];>gi|660506029|gb|AID72638.1| transcriptional regulator LasR [Pseudomonas aeruginosa PAO1H2O];>gi|651876771|ref|YP_008705558.1| transcriptional activator prote	19	9	9	9	7	6	8	2	2	7	6	8	2	2	7	6	8	2	2	42.7	42.7	42.7	26.618	239	239;239;239;239;239;239;239;239;239;184;184;184;184;223;223;175;175;175;175	0	138.89	1.2451	0.91613	19.509	18	0	Median	1.2799	0.94935	29.477	6	0	Median	1.234	0.88568	15.467	3	0
gi|9949792|gb|AAG07021.1|AE004783_6;gi|651874968|ref|YP_008707812.1|;gi|651872286|ref|YP_008695531.1|;gi|553895380|gb|AGY68912.1|;gi|553889787|gb|AGY66481.1|;gi|375051674|gb|EHS44140.1|;gi|375043806|gb|EHS36422.1|;gi|15598829|ref|NP_252323.1|;gi|12643671|sp|P57707.1|ISPD_PSEAE;gi|660508213|gb|AID74822.1|	gi|9949792|gb|AAG07021.1|AE004783_6;gi|651874968|ref|YP_008707812.1|;gi|651872286|ref|YP_008695531.1|;gi|553895380|gb|AGY68912.1|;gi|553889787|gb|AGY66481.1|;gi|375051674|gb|EHS44140.1|;gi|375043806|gb|EHS36422.1|;gi|15598829|ref|NP_252323.1|;gi|12643671|sp|P57707.1|ISPD_PSEAE;gi|660508213|gb|AID74822.1|	10;10;10;10;10;10;10;10;10;9	10;10;10;10;10;10;10;10;10;9	10;10;10;10;10;10;10;10;10;9	>gi|9949792|gb|AAG07021.1|AE004783_6 4-diphosphocytidyl-2-C-methylerythritol synthase [Pseudomonas aeruginosa PAO1];>gi|651874968|ref|YP_008707812.1| 2-C-methyl-D-erythritol 4-phosphate cytidylyltransferase [Pseudomonas aeruginosa PAO1-VE13];>gi|651872286|	10	10	10	10	7	8	7	2	1	7	8	7	2	1	7	8	7	2	1	65.4	65.4	65.4	25.613	234	234;234;234;234;234;234;234;234;234;234	0	128.45	NaN	NaN	NaN	0	0	Median	NaN	NaN	NaN	0	0	Median	NaN	NaN	NaN	0	0
gi|9949785|gb|AAG07015.1|AE004782_13;gi|660508207|gb|AID74816.1|;gi|651876401|ref|YP_008707806.1|;gi|651874106|ref|YP_008695525.1|;gi|553896813|gb|AGY70345.1|;gi|553891607|gb|AGY68301.1|;gi|375051668|gb|EHS44134.1|;gi|375043812|gb|EHS36428.1|;gi|15598823|ref|NP_252317.1|;gi|12643672|sp|P57708.1|ISPF_PSEAE;gi|817599245|pdb|5B8F|C;gi|817599244|pdb|5B8F|B;gi|817599243|pdb|5B8F|A	gi|9949785|gb|AAG07015.1|AE004782_13;gi|660508207|gb|AID74816.1|;gi|651876401|ref|YP_008707806.1|;gi|651874106|ref|YP_008695525.1|;gi|553896813|gb|AGY70345.1|;gi|553891607|gb|AGY68301.1|;gi|375051668|gb|EHS44134.1|;gi|375043812|gb|EHS36428.1|;gi|15598823|ref|NP_252317.1|;gi|12643672|sp|P57708.1|ISPF_PSEAE;gi|817599245|pdb|5B8F|C;gi|817599244|pdb|5B8F|B;gi|817599243|pdb|5B8F|A	8;8;8;8;8;8;8;8;8;8;8;8;8	8;8;8;8;8;8;8;8;8;8;8;8;8	8;8;8;8;8;8;8;8;8;8;8;8;8	>gi|9949785|gb|AAG07015.1|AE004782_13 2C-methyl-D-erythritol 2,4-cyclodiphosphate synthase [Pseudomonas aeruginosa PAO1];>gi|660508207|gb|AID74816.1| 2-C-methyl-D-erythritol 2,4-cyclodiphosphate synthase [Pseudomonas aeruginosa PAO1H2O];>gi|651876401|ref|Y	13	8	8	8	7	5	5	5	4	7	5	5	5	4	7	5	5	5	4	75.2	75.2	75.2	16.662	157	157;157;157;157;157;157;157;157;157;157;164;164;164	0	137.26	3.66	2.2931	42.762	27	0	Median	3.818	2.3296	24.432	5	0	Median	3.8607	3.0774	16.557	5	0
gi|9951589|gb|AAG08661.1|AE004940_5;gi|660509873|gb|AID76482.1|;gi|651877048|ref|YP_008709478.1|;gi|651869718|ref|YP_008697197.1|;gi|553897460|gb|AGY70992.1|;gi|553887219|gb|AGY63913.1|;gi|45349|emb|CAA35757.1|;gi|375048548|gb|EHS41068.1|;gi|375042013|gb|EHS34680.1|;gi|15600469|ref|NP_253963.1|;gi|126439|sp|P17323.1|LPPL_PSEAE	gi|9951589|gb|AAG08661.1|AE004940_5;gi|660509873|gb|AID76482.1|;gi|651877048|ref|YP_008709478.1|;gi|651869718|ref|YP_008697197.1|;gi|553897460|gb|AGY70992.1|;gi|553887219|gb|AGY63913.1|;gi|45349|emb|CAA35757.1|;gi|375048548|gb|EHS41068.1|;gi|375042013|gb|EHS34680.1|;gi|15600469|ref|NP_253963.1|;gi|126439|sp|P17323.1|LPPL_PSEAE	1;1;1;1;1;1;1;1;1;1;1	1;1;1;1;1;1;1;1;1;1;1	1;1;1;1;1;1;1;1;1;1;1	>gi|9951589|gb|AAG08661.1|AE004940_5 Lipopeptide LppL precursor [Pseudomonas aeruginosa PAO1];>gi|660509873|gb|AID76482.1| Lipopeptide LppL precursor [Pseudomonas aeruginosa PAO1H2O];>gi|651877048|ref|YP_008709478.1| lipopeptide [Pseudomonas aeruginosa PAO	11	1	1	1	1	1	1	0	0	1	1	1	0	0	1	1	1	0	0	21.7	21.7	21.7	5.0849	46	46;46;46;46;46;46;46;46;46;46;46	0	6.3353	0.86223	0.67302	9.1221	4	0	Median	0.8656	0.67375	9.3137	2	0	Median	NaN	NaN	NaN	1	0
gi|9947787|gb|AAG05193.1|AE004606_7;gi|660506409|gb|AID73018.1|;gi|651878856|ref|YP_008705940.1|;gi|651869211|ref|YP_008693659.1|;gi|553899268|gb|AGY72800.1|;gi|553886712|gb|AGY63406.1|;gi|375049879|gb|EHS42367.1|;gi|375044274|gb|EHS36883.1|;gi|15597001|ref|NP_250495.1|;gi|12643997|sp|P05384.3|DBHB_PSEAE	gi|9947787|gb|AAG05193.1|AE004606_7;gi|660506409|gb|AID73018.1|;gi|651878856|ref|YP_008705940.1|;gi|651869211|ref|YP_008693659.1|;gi|553899268|gb|AGY72800.1|;gi|553886712|gb|AGY63406.1|;gi|375049879|gb|EHS42367.1|;gi|375044274|gb|EHS36883.1|;gi|15597001|ref|NP_250495.1|;gi|12643997|sp|P05384.3|DBHB_PSEAE	10;10;10;10;10;10;10;10;10;10	10;10;10;10;10;10;10;10;10;10	10;10;10;10;10;10;10;10;10;10	>gi|9947787|gb|AAG05193.1|AE004606_7 DNA-binding protein HU [Pseudomonas aeruginosa PAO1];>gi|660506409|gb|AID73018.1| DNA-binding protein HU [Pseudomonas aeruginosa PAO1H2O];>gi|651878856|ref|YP_008705940.1| DNA-binding protein HU-beta [Pseudomonas aerugi	10	10	10	10	7	7	8	9	10	7	7	8	9	10	7	7	8	9	10	68.9	68.9	68.9	9.0865	90	90;90;90;90;90;90;90;90;90;90	0	292.35	1.3786	0.97917	26.237	306	0	Median	1.5248	1.1143	20.995	70	0	Median	1.5348	1.0805	19.487	66	0
gi|375044498|gb|EHS37099.1|;gi|375044344|gb|EHS36953.1|;gi|9947861|gb|AAG05260.1|AE004613_5;gi|651879957|ref|YP_008706011.1|;gi|651870729|ref|YP_008693730.1|;gi|553900369|gb|AGY73901.1|;gi|553888230|gb|AGY64924.1|;gi|15597068|ref|NP_250562.1|;gi|12644126|sp|P14789.3|LASA_PSEAE;gi|581429|emb|CAA39397.1|;gi|660506480|gb|AID73089.1|;gi|268612411|pdb|3IT7|B;gi|268612410|pdb|3IT7|A;gi|268612409|pdb|3I…	gi|375044498|gb|EHS37099.1|;gi|375044344|gb|EHS36953.1|;gi|9947861|gb|AAG05260.1|AE004613_5;gi|651879957|ref|YP_008706011.1|;gi|651870729|ref|YP_008693730.1|;gi|553900369|gb|AGY73901.1|;gi|553888230|gb|AGY64924.1|;gi|15597068|ref|NP_250562.1|;gi|12644126|sp|P14789.3|LASA_PSEAE;gi|581429|emb|CAA39397.1|;gi|660506480|gb|AID73089.1|	17;17;17;17;17;17;17;17;17;16;14;6;6;6;6;6;6	17;17;17;17;17;17;17;17;17;16;14;6;6;6;6;6;6	17;17;17;17;17;17;17;17;17;16;14;6;6;6;6;6;6	>gi|375044498|gb|EHS37099.1| LasA protease [Pseudomonas aeruginosa MPAO1/P2];>gi|375044344|gb|EHS36953.1| LasA protease [Pseudomonas aeruginosa MPAO1/P1];>gi|9947861|gb|AAG05260.1|AE004613_5 LasA protease precursor [Pseudomonas aeruginosa PAO1];>gi|6518799	17	17	17	17	15	14	14	2	0	15	14	14	2	0	15	14	14	2	0	70.2	70.2	70.2	44.521	410	410;410;418;418;418;418;418;418;418;370;418;182;182;182;182;182;182	0	323.31	1.9006	1.8914	42.503	13	0	Median	1.8344	1.4556	43.832	4	0	Median	1.505	1.2194	30.743	4	0
gi|9951830|gb|AAG08880.1|AE004962_4;gi|651876794|ref|YP_008709700.1|;gi|651874264|ref|YP_008697418.1|;gi|553897206|gb|AGY70738.1|;gi|553891765|gb|AGY68459.1|;gi|375049594|gb|EHS42085.1|;gi|375042736|gb|EHS35380.1|;gi|15600688|ref|NP_254182.1|;gi|12644191|sp|P29364.2|KHSE_PSEAE;gi|660510094|gb|AID76703.1|;gi|45425|emb|CAA46169.1|	gi|9951830|gb|AAG08880.1|AE004962_4;gi|651876794|ref|YP_008709700.1|;gi|651874264|ref|YP_008697418.1|;gi|553897206|gb|AGY70738.1|;gi|553891765|gb|AGY68459.1|;gi|375049594|gb|EHS42085.1|;gi|375042736|gb|EHS35380.1|;gi|15600688|ref|NP_254182.1|;gi|12644191|sp|P29364.2|KHSE_PSEAE;gi|660510094|gb|AID76703.1|;gi|45425|emb|CAA46169.1|	10;10;10;10;10;10;10;10;10;9;6	10;10;10;10;10;10;10;10;10;9;6	10;10;10;10;10;10;10;10;10;9;6	>gi|9951830|gb|AAG08880.1|AE004962_4 homoserine kinase [Pseudomonas aeruginosa PAO1];>gi|651876794|ref|YP_008709700.1| homoserine kinase [Pseudomonas aeruginosa PAO1-VE13];>gi|651874264|ref|YP_008697418.1| homoserine kinase [Pseudomonas aeruginosa PAO1-VE2	11	10	10	10	7	5	6	5	2	7	5	6	5	2	7	5	6	5	2	47.2	47.2	47.2	35.374	316	316;316;316;316;316;316;316;316;316;316;316	0	168.06	NaN	NaN	NaN	0	0	Median	NaN	NaN	NaN	0	0	Median	NaN	NaN	NaN	0	0
gi|375050960|gb|EHS43435.1|;gi|375046263|gb|EHS38828.1|;gi|9950792|gb|AAG07936.1|AE004868_7;gi|651879621|ref|YP_008708735.1|;gi|651870911|ref|YP_008696454.1|;gi|553900033|gb|AGY73565.1|;gi|553888412|gb|AGY65106.1|;gi|15599744|ref|NP_253238.1|;gi|12644219|sp|P33642.3|Y4548_PSEAE;gi|1161219|gb|AAB39269.1|;gi|660509135|gb|AID75744.1|;gi|45404|emb|CAA78142.1|	gi|375050960|gb|EHS43435.1|;gi|375046263|gb|EHS38828.1|;gi|9950792|gb|AAG07936.1|AE004868_7;gi|651879621|ref|YP_008708735.1|;gi|651870911|ref|YP_008696454.1|;gi|553900033|gb|AGY73565.1|;gi|553888412|gb|AGY65106.1|;gi|15599744|ref|NP_253238.1|;gi|12644219|sp|P33642.3|Y4548_PSEAE;gi|1161219|gb|AAB39269.1|;gi|660509135|gb|AID75744.1|	13;13;13;13;13;13;13;13;13;12;7;6	13;13;13;13;13;13;13;13;13;12;7;6	13;13;13;13;13;13;13;13;13;12;7;6	>gi|375050960|gb|EHS43435.1| D-amino acid oxidase [Pseudomonas aeruginosa MPAO1/P2];>gi|375046263|gb|EHS38828.1| D-amino acid oxidase [Pseudomonas aeruginosa MPAO1/P1];>gi|9950792|gb|AAG07936.1|AE004868_7 probable D-amino acid oxidase [Pseudomonas aerugino	12	13	13	13	8	8	7	7	8	8	8	7	7	8	8	8	7	7	8	42.6	42.6	42.6	38.676	357	357;357;364;364;364;364;364;364;364;364;404;172	0	163.1	0.77295	0.77228	5.3758	3	0	Median	NaN	NaN	NaN	0	0	Median	NaN	NaN	NaN	0	0
gi|9946569|gb|AAG04077.1|AE004504_1;gi|660505321|gb|AID71930.1|;gi|651879712|ref|YP_008704803.1|;gi|651872380|ref|YP_008692522.1|;gi|553900124|gb|AGY73656.1|;gi|553889881|gb|AGY66575.1|;gi|375049372|gb|EHS41871.1|;gi|375046602|gb|EHS39161.1|;gi|2921855|gb|AAC04870.1|;gi|15595885|ref|NP_249379.1|;gi|12644228|sp|P35482.2|PPBL_PSEAE	gi|9946569|gb|AAG04077.1|AE004504_1;gi|660505321|gb|AID71930.1|;gi|651879712|ref|YP_008704803.1|;gi|651872380|ref|YP_008692522.1|;gi|553900124|gb|AGY73656.1|;gi|553889881|gb|AGY66575.1|;gi|375049372|gb|EHS41871.1|;gi|375046602|gb|EHS39161.1|;gi|2921855|gb|AAC04870.1|;gi|15595885|ref|NP_249379.1|;gi|12644228|sp|P35482.2|PPBL_PSEAE	1;1;1;1;1;1;1;1;1;1;1	1;1;1;1;1;1;1;1;1;1;1	1;1;1;1;1;1;1;1;1;1;1	>gi|9946569|gb|AAG04077.1|AE004504_1 probable binding protein component of ABC transporter [Pseudomonas aeruginosa PAO1];>gi|660505321|gb|AID71930.1| putative binding protein component of ABC transporter [Pseudomonas aeruginosa PAO1H2O];>gi|651879712|ref|Y	11	1	1	1	1	0	0	0	0	1	0	0	0	0	1	0	0	0	0	7.3	7.3	7.3	37.885	368	368;368;368;368;368;368;368;368;368;368;368	0	4.0245	NaN	NaN	NaN	0	0	Median	NaN	NaN	NaN	0	0	Median	NaN	NaN	NaN	0	0
gi|9951019|gb|AAG08142.1|AE004889_5;gi|651878904|ref|YP_008708948.1|;gi|651871829|ref|YP_008696667.1|;gi|553899316|gb|AGY72848.1|;gi|553889330|gb|AGY66024.1|;gi|375048285|gb|EHS40812.1|;gi|375043386|gb|EHS36012.1|;gi|1750387|gb|AAB39252.1|;gi|15599950|ref|NP_253444.1|;gi|12644249|sp|P38100.3|CARB_PSEAE;gi|660509349|gb|AID75958.1|	gi|9951019|gb|AAG08142.1|AE004889_5;gi|651878904|ref|YP_008708948.1|;gi|651871829|ref|YP_008696667.1|;gi|553899316|gb|AGY72848.1|;gi|553889330|gb|AGY66024.1|;gi|375048285|gb|EHS40812.1|;gi|375043386|gb|EHS36012.1|;gi|1750387|gb|AAB39252.1|;gi|15599950|ref|NP_253444.1|;gi|12644249|sp|P38100.3|CARB_PSEAE;gi|660509349|gb|AID75958.1|	62;62;62;62;62;62;62;62;62;62;61	62;62;62;62;62;62;62;62;62;62;61	62;62;62;62;62;62;62;62;62;62;61	>gi|9951019|gb|AAG08142.1|AE004889_5 carbamoylphosphate synthetase large subunit [Pseudomonas aeruginosa PAO1];>gi|651878904|ref|YP_008708948.1| carbamoyl-phosphate synthase, large subunit [Pseudomonas aeruginosa PAO1-VE13];>gi|651871829|ref|YP_008696667.1	11	62	62	62	44	48	47	25	25	44	48	47	25	25	44	48	47	25	25	70.8	70.8	70.8	117.33	1073	1073;1073;1073;1073;1073;1073;1073;1073;1073;1073;1073	0	323.31	1.783	1.1775	28.063	171	0	Median	1.9001	1.3178	24.813	42	0	Median	1.9599	1.3155	29.542	37	0
gi|9949251|gb|AAG06526.1|AE004737_12;gi|660507755|gb|AID74364.1|;gi|651879264|ref|YP_008707310.1|;gi|651873823|ref|YP_008695029.1|;gi|553899676|gb|AGY73208.1|;gi|553891324|gb|AGY68018.1|;gi|375047897|gb|EHS40434.1|;gi|375044660|gb|EHS37254.1|;gi|15598334|ref|NP_251828.1|;gi|12644339|sp|P72174.2|UVRB_PSEAE;gi|1592818|emb|CAA63759.1|;gi|1545864|gb|AAC45869.1|	gi|9949251|gb|AAG06526.1|AE004737_12;gi|660507755|gb|AID74364.1|;gi|651879264|ref|YP_008707310.1|;gi|651873823|ref|YP_008695029.1|;gi|553899676|gb|AGY73208.1|;gi|553891324|gb|AGY68018.1|;gi|375047897|gb|EHS40434.1|;gi|375044660|gb|EHS37254.1|;gi|15598334|ref|NP_251828.1|;gi|12644339|sp|P72174.2|UVRB_PSEAE;gi|1592818|emb|CAA63759.1|	30;30;30;30;30;30;30;30;30;30;29;6	30;30;30;30;30;30;30;30;30;30;29;6	30;30;30;30;30;30;30;30;30;30;29;6	>gi|9949251|gb|AAG06526.1|AE004737_12 excinuclease ABC subunit B [Pseudomonas aeruginosa PAO1];>gi|660507755|gb|AID74364.1| excinuclease ABC subunit B [Pseudomonas aeruginosa PAO1H2O];>gi|651879264|ref|YP_008707310.1| excinuclease ABC subunit B [Pseudomona	12	30	30	30	22	23	19	11	8	22	23	19	11	8	22	23	19	11	8	60	60	60	76.066	670	670;670;670;670;670;670;670;670;670;670;670;238	0	323.31	1.3764	1.0144	26.076	44	0	Median	1.5117	1.0436	24.467	11	0	Median	1.518	1.0546	22.229	11	0
gi|9949230|gb|AAG06506.1|AE004736_3;gi|660507735|gb|AID74344.1|;gi|651879549|ref|YP_008707290.1|;gi|651871734|ref|YP_008695009.1|;gi|553899961|gb|AGY73493.1|;gi|553889235|gb|AGY65929.1|;gi|375047877|gb|EHS40414.1|;gi|375040507|gb|EHS33266.1|;gi|3237310|gb|AAC23938.1|;gi|15598314|ref|NP_251808.1|;gi|1314267|gb|AAC45419.1|;gi|12644451|sp|Q51375.2|LEU3_PSEAE;gi|1420976|gb|AAB51625.1|	gi|9949230|gb|AAG06506.1|AE004736_3;gi|660507735|gb|AID74344.1|;gi|651879549|ref|YP_008707290.1|;gi|651871734|ref|YP_008695009.1|;gi|553899961|gb|AGY73493.1|;gi|553889235|gb|AGY65929.1|;gi|375047877|gb|EHS40414.1|;gi|375040507|gb|EHS33266.1|;gi|3237310|gb|AAC23938.1|;gi|15598314|ref|NP_251808.1|;gi|1314267|gb|AAC45419.1|;gi|12644451|sp|Q51375.2|LEU3_PSEAE	24;24;24;24;24;24;24;24;24;24;24;24;2	24;24;24;24;24;24;24;24;24;24;24;24;2	24;24;24;24;24;24;24;24;24;24;24;24;2	>gi|9949230|gb|AAG06506.1|AE004736_3 3-isopropylmalate dehydrogenase [Pseudomonas aeruginosa PAO1];>gi|660507735|gb|AID74344.1| 3-isopropylmalate dehydrogenase [Pseudomonas aeruginosa PAO1H2O];>gi|651879549|ref|YP_008707290.1| 3-isopropylmalate dehydrogena	13	24	24	24	17	17	17	15	12	17	17	17	15	12	17	17	17	15	12	70	70	70	39.12	360	360;360;360;360;360;360;360;360;360;360;360;360;14	0	323.31	2.796	1.8826	38.524	71	0	Median	3.2699	2.0903	26.313	12	0	Median	3.4318	2.3383	22.231	14	0
gi|524933188|pdb|4B61|B;gi|524933187|pdb|4B61|A;gi|520728558|pdb|4AZL|B;gi|520728557|pdb|4AZL|A;gi|448262368|pdb|4AFK|A;gi|9949695|gb|AAG06932.1|AE004775_3;gi|660508124|gb|AID74733.1|;gi|651876979|ref|YP_008707722.1|;gi|651871645|ref|YP_008695441.1|;gi|553897391|gb|AGY70923.1|;gi|553889146|gb|AGY65840.1|;gi|375051913|gb|EHS44375.1|;gi|375046070|gb|EHS38638.1|;gi|15598740|ref|NP_252234.1|;gi|12644…	gi|524933188|pdb|4B61|B;gi|524933187|pdb|4B61|A;gi|520728558|pdb|4AZL|B;gi|520728557|pdb|4AZL|A;gi|448262368|pdb|4AFK|A;gi|9949695|gb|AAG06932.1|AE004775_3;gi|660508124|gb|AID74733.1|;gi|651876979|ref|YP_008707722.1|;gi|651871645|ref|YP_008695441.1|;gi|553897391|gb|AGY70923.1|;gi|553889146|gb|AGY65840.1|;gi|375051913|gb|EHS44375.1|;gi|375046070|gb|EHS38638.1|;gi|15598740|ref|NP_252234.1|;gi|12644…	3;3;3;3;3;3;3;3;3;3;3;3;3;3;3	3;3;3;3;3;3;3;3;3;3;3;3;3;3;3	3;3;3;3;3;3;3;3;3;3;3;3;3;3;3	>gi|524933188|pdb|4B61|B Chain B, In Meso Structure Of Alginate Transporter, Alge, From Pseudomoas Aeruginosa, Pao1. Crystal Form 3.;>gi|524933187|pdb|4B61|A Chain A, In Meso Structure Of Alginate Transporter, Alge, From Pseudomoas Aeruginosa, Pao1. Crysta	15	3	3	3	1	3	1	0	0	1	3	1	0	0	1	3	1	0	0	12.4	12.4	12.4	51.142	458	458;458;458;458;458;490;490;490;490;490;490;490;490;490;490	0	12.927	0.75688	0.59956	7.8627	2	0	Median	NaN	NaN	NaN	1	0	Median	NaN	NaN	NaN	1	0
gi|9951510|gb|AAG08589.1|AE004933_5;gi|660509800|gb|AID76409.1|;gi|651878114|ref|YP_008709404.1|;gi|651872192|ref|YP_008697123.1|;gi|553898526|gb|AGY72058.1|;gi|553889693|gb|AGY66387.1|;gi|375051271|gb|EHS43741.1|;gi|375042964|gb|EHS35600.1|;gi|15600397|ref|NP_253891.1|;gi|12644651|sp|P22567.2|ARGA_PSEAE	gi|9951510|gb|AAG08589.1|AE004933_5;gi|660509800|gb|AID76409.1|;gi|651878114|ref|YP_008709404.1|;gi|651872192|ref|YP_008697123.1|;gi|553898526|gb|AGY72058.1|;gi|553889693|gb|AGY66387.1|;gi|375051271|gb|EHS43741.1|;gi|375042964|gb|EHS35600.1|;gi|15600397|ref|NP_253891.1|;gi|12644651|sp|P22567.2|ARGA_PSEAE	24;24;24;24;24;24;24;24;24;24	24;24;24;24;24;24;24;24;24;24	24;24;24;24;24;24;24;24;24;24	>gi|9951510|gb|AAG08589.1|AE004933_5 N-acetylglutamate synthase [Pseudomonas aeruginosa PAO1];>gi|660509800|gb|AID76409.1| N-acetylglutamate synthase [Pseudomonas aeruginosa PAO1H2O];>gi|651878114|ref|YP_008709404.1| amino-acid N-acetyltransferase [Pseudom	10	24	24	24	21	18	20	12	9	21	18	20	12	9	21	18	20	12	9	72.7	72.7	72.7	47.858	432	432;432;432;432;432;432;432;432;432;432	0	323.31	1.33	0.99514	26.251	17	0	Median	1.4212	1.1134	9.3892	4	0	Median	1.3578	1.0665	18.352	3	0
gi|9949498|gb|AAG06752.1|AE004758_9;gi|651875859|ref|YP_008707539.1|;gi|651873108|ref|YP_008695258.1|;gi|553896271|gb|AGY69803.1|;gi|553890609|gb|AGY67303.1|;gi|375047790|gb|EHS40329.1|;gi|375045395|gb|EHS37978.1|;gi|15598560|ref|NP_252054.1|;gi|12644652|sp|P27017.5|AMIC_PSEAE;gi|660507965|gb|AID74574.1|	gi|9949498|gb|AAG06752.1|AE004758_9;gi|651875859|ref|YP_008707539.1|;gi|651873108|ref|YP_008695258.1|;gi|553896271|gb|AGY69803.1|;gi|553890609|gb|AGY67303.1|;gi|375047790|gb|EHS40329.1|;gi|375045395|gb|EHS37978.1|;gi|15598560|ref|NP_252054.1|;gi|12644652|sp|P27017.5|AMIC_PSEAE;gi|660507965|gb|AID74574.1|	7;7;7;7;7;7;7;7;7;6	7;7;7;7;7;7;7;7;7;6	7;7;7;7;7;7;7;7;7;6	>gi|9949498|gb|AAG06752.1|AE004758_9 aliphatic amidase expression-regulating protein [Pseudomonas aeruginosa PAO1];>gi|651875859|ref|YP_008707539.1| aliphatic amidase expression-regulating protein [Pseudomonas aeruginosa PAO1-VE13];>gi|651873108|ref|YP_008	10	7	7	7	4	5	4	1	2	4	5	4	1	2	4	5	4	1	2	26	26	26	42.807	385	385;385;385;385;385;385;385;385;385;385	0	70.439	NaN	NaN	NaN	1	0	Median	NaN	NaN	NaN	1	0	Median	NaN	NaN	NaN	0	0
gi|9948012|gb|AAG05397.1|AE004627_5;gi|651878024|ref|YP_008706153.1|;gi|651874162|ref|YP_008693872.1|;gi|553898436|gb|AGY71968.1|;gi|553891663|gb|AGY68357.1|;gi|375048937|gb|EHS41450.1|;gi|375044461|gb|EHS37063.1|;gi|15597205|ref|NP_250699.1|;gi|12644655|sp|Q9X4G0.2|HGD_PSEAE;gi|660506619|gb|AID73228.1|;gi|4566520|gb|AAD23385.1|AF109214_1	gi|9948012|gb|AAG05397.1|AE004627_5;gi|651878024|ref|YP_008706153.1|;gi|651874162|ref|YP_008693872.1|;gi|553898436|gb|AGY71968.1|;gi|553891663|gb|AGY68357.1|;gi|375048937|gb|EHS41450.1|;gi|375044461|gb|EHS37063.1|;gi|15597205|ref|NP_250699.1|;gi|12644655|sp|Q9X4G0.2|HGD_PSEAE;gi|660506619|gb|AID73228.1|;gi|4566520|gb|AAD23385.1|AF109214_1	29;29;29;29;29;29;29;29;29;19;15	29;29;29;29;29;29;29;29;29;19;15	29;29;29;29;29;29;29;29;29;19;15	>gi|9948012|gb|AAG05397.1|AE004627_5 homogentisate 1,2-dioxygenase [Pseudomonas aeruginosa PAO1];>gi|651878024|ref|YP_008706153.1| homogentisate 1,2-dioxygenase [Pseudomonas aeruginosa PAO1-VE13];>gi|651874162|ref|YP_008693872.1| homogentisate 1,2-dioxygen	11	29	29	29	18	21	21	23	18	18	21	21	23	18	18	21	21	23	18	92.4	92.4	92.4	47.841	432	432;432;432;432;432;432;432;432;432;432;166	0	323.31	0.88788	1.0521	26.076	84	0	Median	2.3816	1.4745	10.719	10	0	Median	2.3666	1.4847	11.052	10	0
gi|9946908|gb|AAG04388.1|AE004532_12;gi|651874857|ref|YP_008705120.1|;gi|651873188|ref|YP_008692839.1|;gi|553895269|gb|AGY68801.1|;gi|553890689|gb|AGY67383.1|;gi|375050821|gb|EHS43299.1|;gi|375047146|gb|EHS39695.1|;gi|15596196|ref|NP_249690.1|;gi|12644656|sp|P20582.2|PQSD_PSEAE;gi|660505615|gb|AID72224.1|;gi|258588442|pdb|3H76|B;gi|258588441|pdb|3H76|A;gi|258588446|pdb|3H78|B;gi|258588445|pdb|3H7…	gi|9946908|gb|AAG04388.1|AE004532_12;gi|651874857|ref|YP_008705120.1|;gi|651873188|ref|YP_008692839.1|;gi|553895269|gb|AGY68801.1|;gi|553890689|gb|AGY67383.1|;gi|375050821|gb|EHS43299.1|;gi|375047146|gb|EHS39695.1|;gi|15596196|ref|NP_249690.1|;gi|12644656|sp|P20582.2|PQSD_PSEAE;gi|660505615|gb|AID72224.1|;gi|258588442|pdb|3H76|B;gi|258588441|pdb|3H76|A;gi|258588446|pdb|3H78|B;gi|258588445|pdb|3H7…	21;21;21;21;21;21;21;21;21;20;19;19;18;18;18;18;14	21;21;21;21;21;21;21;21;21;20;19;19;18;18;18;18;14	21;21;21;21;21;21;21;21;21;20;19;19;18;18;18;18;14	>gi|9946908|gb|AAG04388.1|AE004532_12 3-oxoacyl-[acyl-carrier-protein] synthase III [Pseudomonas aeruginosa PAO1];>gi|651874857|ref|YP_008705120.1| PQB biosynthetic 3-oxoacyl-[acyl-carrier-protein] synthase III [Pseudomonas aeruginosa PAO1-VE13];>gi|651873	17	21	21	21	16	15	15	18	12	16	15	15	18	12	16	15	15	18	12	76	76	76	36.378	337	337;337;337;337;337;337;337;337;337;337;359;359;359;359;359;359;229	0	323.31	1.1858	1.2225	22.752	23	0	Median	1.6024	1.1261	19.381	4	0	Median	1.7879	1.2143	19.772	2	0
gi|9949206|gb|AAG06484.1|AE004734_2;gi|651877519|ref|YP_008707268.1|;gi|651871323|ref|YP_008694987.1|;gi|553897931|gb|AGY71463.1|;gi|553888824|gb|AGY65518.1|;gi|375043079|gb|EHS35710.1|;gi|375042625|gb|EHS35273.1|;gi|15598292|ref|NP_251786.1|;gi|12644657|sp|P25060.2|GSPL_PSEAE;gi|660507713|gb|AID74322.1|	gi|9949206|gb|AAG06484.1|AE004734_2;gi|651877519|ref|YP_008707268.1|;gi|651871323|ref|YP_008694987.1|;gi|553897931|gb|AGY71463.1|;gi|553888824|gb|AGY65518.1|;gi|375043079|gb|EHS35710.1|;gi|375042625|gb|EHS35273.1|;gi|15598292|ref|NP_251786.1|;gi|12644657|sp|P25060.2|GSPL_PSEAE;gi|660507713|gb|AID74322.1|	13;13;13;13;13;13;13;13;13;12	13;13;13;13;13;13;13;13;13;12	13;13;13;13;13;13;13;13;13;12	>gi|9949206|gb|AAG06484.1|AE004734_2 general secretion pathway protein L [Pseudomonas aeruginosa PAO1];>gi|651877519|ref|YP_008707268.1| type II secretion system protein L [Pseudomonas aeruginosa PAO1-VE13];>gi|651871323|ref|YP_008694987.1| type II secreti	10	13	13	13	11	12	12	5	3	11	12	12	5	3	11	12	12	5	3	53.4	53.4	53.4	41.318	382	382;382;382;382;382;382;382;382;382;382	0	231.66	1.0001	0.69234	25.323	12	0	Median	1.0144	0.68255	37.139	4	0	Median	0.9343	0.67872	3.6258	3	0
gi|343197086|pdb|2YJL|C;gi|343197085|pdb|2YJL|B;gi|343197084|pdb|2YJL|A;gi|9947686|gb|AAG05101.1|AE004597_15;gi|660506315|gb|AID72924.1|;gi|651879519|ref|YP_008705845.1|;gi|651873451|ref|YP_008693564.1|;gi|553899931|gb|AGY73463.1|;gi|553890952|gb|AGY67646.1|;gi|375049783|gb|EHS42271.1|;gi|375044178|gb|EHS36787.1|;gi|15596909|ref|NP_250403.1|;gi|12644658|sp|P26994.2|EXSB_PSEAE	gi|343197086|pdb|2YJL|C;gi|343197085|pdb|2YJL|B;gi|343197084|pdb|2YJL|A;gi|9947686|gb|AAG05101.1|AE004597_15;gi|660506315|gb|AID72924.1|;gi|651879519|ref|YP_008705845.1|;gi|651873451|ref|YP_008693564.1|;gi|553899931|gb|AGY73463.1|;gi|553890952|gb|AGY67646.1|;gi|375049783|gb|EHS42271.1|;gi|375044178|gb|EHS36787.1|;gi|15596909|ref|NP_250403.1|;gi|12644658|sp|P26994.2|EXSB_PSEAE	1;1;1;1;1;1;1;1;1;1;1;1;1	1;1;1;1;1;1;1;1;1;1;1;1;1	1;1;1;1;1;1;1;1;1;1;1;1;1	>gi|343197086|pdb|2YJL|C Chain C, Structural Characterization Of A Secretin Pilot Protein From The Type Iii Secretion System (T3ss) Of Pseudomonas Aeruginosa;>gi|343197085|pdb|2YJL|B Chain B, Structural Characterization Of A Secretin Pilot Protein From The	13	1	1	1	1	1	1	0	0	1	1	1	0	0	1	1	1	0	0	11.2	11.2	11.2	13.801	125	125;125;125;137;137;137;137;137;137;137;137;137;137	0	7.2857	NaN	NaN	NaN	0	0	Median	NaN	NaN	NaN	0	0	Median	NaN	NaN	NaN	0	0
gi|9950766|gb|AAG07912.1|AE004866_6;gi|651875401|ref|YP_008708711.1|;gi|651872143|ref|YP_008696430.1|;gi|553895813|gb|AGY69345.1|;gi|553889644|gb|AGY66338.1|;gi|375050985|gb|EHS43460.1|;gi|375046288|gb|EHS38853.1|;gi|15599720|ref|NP_253214.1|;gi|12644660|sp|P30819.2|NADC_PSEAE;gi|660509112|gb|AID75721.1|	gi|9950766|gb|AAG07912.1|AE004866_6;gi|651875401|ref|YP_008708711.1|;gi|651872143|ref|YP_008696430.1|;gi|553895813|gb|AGY69345.1|;gi|553889644|gb|AGY66338.1|;gi|375050985|gb|EHS43460.1|;gi|375046288|gb|EHS38853.1|;gi|15599720|ref|NP_253214.1|;gi|12644660|sp|P30819.2|NADC_PSEAE;gi|660509112|gb|AID75721.1|	17;17;17;17;17;17;17;17;17;15	17;17;17;17;17;17;17;17;17;15	17;17;17;17;17;17;17;17;17;15	>gi|9950766|gb|AAG07912.1|AE004866_6 nicotinate-nucleotide pyrophosphorylase [Pseudomonas aeruginosa PAO1];>gi|651875401|ref|YP_008708711.1| nicotinate-nucleotide diphosphorylase [Pseudomonas aeruginosa PAO1-VE13];>gi|651872143|ref|YP_008696430.1| nicotina	10	17	17	17	14	12	14	7	8	14	12	14	7	8	14	12	14	7	8	68.1	68.1	68.1	30.551	282	282;282;282;282;282;282;282;282;282;282	0	323.31	1.2823	1.5188	43.417	29	0	Median	3.7145	2.3121	8.9064	4	0	Median	3.4793	2.4705	44.771	5	0
gi|9950923|gb|AAG08055.1|AE004880_11;gi|660509261|gb|AID75870.1|;gi|651878265|ref|YP_008708859.1|;gi|651870213|ref|YP_008696578.1|;gi|553898677|gb|AGY72209.1|;gi|553887714|gb|AGY64408.1|;gi|375051080|gb|EHS43553.1|;gi|375041168|gb|EHS33881.1|;gi|15599863|ref|NP_253357.1|;gi|12644661|sp|P42812.2|LOLB_PSEAE;gi|557258|emb|CAA57571.1|	gi|9950923|gb|AAG08055.1|AE004880_11;gi|660509261|gb|AID75870.1|;gi|651878265|ref|YP_008708859.1|;gi|651870213|ref|YP_008696578.1|;gi|553898677|gb|AGY72209.1|;gi|553887714|gb|AGY64408.1|;gi|375051080|gb|EHS43553.1|;gi|375041168|gb|EHS33881.1|;gi|15599863|ref|NP_253357.1|;gi|12644661|sp|P42812.2|LOLB_PSEAE;gi|557258|emb|CAA57571.1|	12;12;12;12;12;12;12;12;12;12;11	12;12;12;12;12;12;12;12;12;12;11	12;12;12;12;12;12;12;12;12;12;11	>gi|9950923|gb|AAG08055.1|AE004880_11 probable lipoprotein localization protein LolB [Pseudomonas aeruginosa PAO1];>gi|660509261|gb|AID75870.1| outer membrane lipoprotein LolB [Pseudomonas aeruginosa PAO1H2O];>gi|651878265|ref|YP_008708859.1| outer membran	11	12	12	12	10	10	10	9	7	10	10	10	9	7	10	10	10	9	7	54.1	54.1	54.1	23.028	205	205;205;205;205;205;205;205;205;205;205;205	0	226.39	0.75905	0.91005	42.592	8	0	Median	0.72835	0.90486	4.112	3	0	Median	0.80112	0.97097	4.5675	2	0
gi|9950640|gb|AAG07796.1|AE004856_7;gi|6715614|gb|AAA95992.2|;gi|660508996|gb|AID75605.1|;gi|651880267|ref|YP_008708594.1|;gi|651869354|ref|YP_008696313.1|;gi|553900679|gb|AGY74211.1|;gi|553886855|gb|AGY63549.1|;gi|375051529|gb|EHS43996.1|;gi|375046432|gb|EHS38993.1|;gi|15599604|ref|NP_253098.1|;gi|12644662|sp|P47203.2|FTSA_PSEAE	gi|9950640|gb|AAG07796.1|AE004856_7;gi|6715614|gb|AAA95992.2|;gi|660508996|gb|AID75605.1|;gi|651880267|ref|YP_008708594.1|;gi|651869354|ref|YP_008696313.1|;gi|553900679|gb|AGY74211.1|;gi|553886855|gb|AGY63549.1|;gi|375051529|gb|EHS43996.1|;gi|375046432|gb|EHS38993.1|;gi|15599604|ref|NP_253098.1|;gi|12644662|sp|P47203.2|FTSA_PSEAE	30;30;30;30;30;30;30;30;30;30;30	30;30;30;30;30;30;30;30;30;30;30	30;30;30;30;30;30;30;30;30;30;30	>gi|9950640|gb|AAG07796.1|AE004856_7 cell division protein FtsA [Pseudomonas aeruginosa PAO1];>gi|6715614|gb|AAA95992.2| FtsA [Pseudomonas aeruginosa PAO1];>gi|660508996|gb|AID75605.1| cell division protein FtsA [Pseudomonas aeruginosa PAO1H2O];>gi|6518802	11	30	30	30	21	20	20	23	21	21	20	20	23	21	21	20	20	23	21	77.7	77.7	77.7	44.646	417	417;417;417;417;417;417;417;417;417;417;417	0	323.31	1.294	0.87229	24.372	72	0	Median	1.4421	0.94542	26.26	16	0	Median	1.4803	1.0149	19.576	17	0
gi|9950638|gb|AAG07794.1|AE004856_5;gi|6715616|gb|AAA95994.2|;gi|660508994|gb|AID75603.1|;gi|651878970|ref|YP_008708592.1|;gi|651869941|ref|YP_008696311.1|;gi|553899382|gb|AGY72914.1|;gi|553887442|gb|AGY64136.1|;gi|375051527|gb|EHS43994.1|;gi|375046434|gb|EHS38995.1|;gi|15599602|ref|NP_253096.1|;gi|12644663|sp|P47205.2|LPXC_PSEAE;gi|474453376|pdb|4J3D|B;gi|474453375|pdb|4J3D|A;gi|694270114|pdb|4O…	gi|9950638|gb|AAG07794.1|AE004856_5;gi|6715616|gb|AAA95994.2|;gi|660508994|gb|AID75603.1|;gi|651878970|ref|YP_008708592.1|;gi|651869941|ref|YP_008696311.1|;gi|553899382|gb|AGY72914.1|;gi|553887442|gb|AGY64136.1|;gi|375051527|gb|EHS43994.1|;gi|375046434|gb|EHS38995.1|;gi|15599602|ref|NP_253096.1|;gi|12644663|sp|P47205.2|LPXC_PSEAE;gi|474453376|pdb|4J3D|B;gi|474453375|pdb|4J3D|A;gi|694270114|pdb|4O…	21;21;21;21;21;21;21;21;21;21;21;20;20;19;19;19;19;19;19;19;19;19;19;19;19;19;19;19;19;19;19;19;19;19;19;19;19;19	21;21;21;21;21;21;21;21;21;21;21;20;20;19;19;19;19;19;19;19;19;19;19;19;19;19;19;19;19;19;19;19;19;19;19;19;19;19	21;21;21;21;21;21;21;21;21;21;21;20;20;19;19;19;19;19;19;19;19;19;19;19;19;19;19;19;19;19;19;19;19;19;19;19;19;19	>gi|9950638|gb|AAG07794.1|AE004856_5 UDP-3-O-acyl-N-acetylglucosamine deacetylase [Pseudomonas aeruginosa PAO1];>gi|6715616|gb|AAA95994.2| UDP-3-0-acyl N-acetylglucosamine deacetylase [Pseudomonas aeruginosa PAO1];>gi|660508994|gb|AID75603.1| UDP-3-O-[3-hy	38	21	21	21	13	13	15	12	13	13	13	15	12	13	13	13	15	12	13	70.6	70.6	70.6	33.435	303	303;303;303;303;303;303;303;303;303;303;303;297;297;299;299;299;299;299;302;302;302;302;302;302;302;302;302;302;302;302;302;302;302;302;302;302;302;302	0	323.31	1.7255	1.1882	24.399	108	0	Median	2.0822	1.2615	25.032	21	0	Median	2.0152	1.3009	20.324	24	0
gi|9951570|gb|AAG08644.1|AE004938_6;gi|660509856|gb|AID76465.1|;gi|651878833|ref|YP_008709461.1|;gi|651871434|ref|YP_008697180.1|;gi|553899245|gb|AGY72777.1|;gi|553888935|gb|AGY65629.1|;gi|375051214|gb|EHS43684.1|;gi|375042907|gb|EHS35543.1|;gi|15600452|ref|NP_253946.1|;gi|12644664|sp|P48246.2|HEM4_PSEAE;gi|440690914|pdb|4ES6|A	gi|9951570|gb|AAG08644.1|AE004938_6;gi|660509856|gb|AID76465.1|;gi|651878833|ref|YP_008709461.1|;gi|651871434|ref|YP_008697180.1|;gi|553899245|gb|AGY72777.1|;gi|553888935|gb|AGY65629.1|;gi|375051214|gb|EHS43684.1|;gi|375042907|gb|EHS35543.1|;gi|15600452|ref|NP_253946.1|;gi|12644664|sp|P48246.2|HEM4_PSEAE;gi|440690914|pdb|4ES6|A	6;6;6;6;6;6;6;6;6;6;6	6;6;6;6;6;6;6;6;6;6;6	6;6;6;6;6;6;6;6;6;6;6	>gi|9951570|gb|AAG08644.1|AE004938_6 uroporphyrinogen-III synthetase [Pseudomonas aeruginosa PAO1];>gi|660509856|gb|AID76465.1| uroporphyrinogen-III synthase [Pseudomonas aeruginosa PAO1H2O];>gi|651878833|ref|YP_008709461.1| uroporphyrinogen-III synthase H	11	6	6	6	4	6	5	1	1	4	6	5	1	1	4	6	5	1	1	37.5	37.5	37.5	27.279	251	251;251;251;251;251;251;251;251;251;251;254	0	87.476	NaN	NaN	NaN	0	0	Median	NaN	NaN	NaN	0	0	Median	NaN	NaN	NaN	0	0
gi|9949059|gb|AAG06349.1|AE004722_5;gi|651876119|ref|YP_008707133.1|;gi|651873782|ref|YP_008694852.1|;gi|553896531|gb|AGY70063.1|;gi|553891283|gb|AGY67977.1|;gi|375046881|gb|EHS39431.1|;gi|375043215|gb|EHS35846.1|;gi|15598157|ref|NP_251651.1|;gi|12644665|sp|P52024.2|HOLB_PSEAE;gi|660507579|gb|AID74188.1|	gi|9949059|gb|AAG06349.1|AE004722_5;gi|651876119|ref|YP_008707133.1|;gi|651873782|ref|YP_008694852.1|;gi|553896531|gb|AGY70063.1|;gi|553891283|gb|AGY67977.1|;gi|375046881|gb|EHS39431.1|;gi|375043215|gb|EHS35846.1|;gi|15598157|ref|NP_251651.1|;gi|12644665|sp|P52024.2|HOLB_PSEAE;gi|660507579|gb|AID74188.1|	15;15;15;15;15;15;15;15;15;13	15;15;15;15;15;15;15;15;15;13	6;6;6;6;6;6;6;6;6;6	>gi|9949059|gb|AAG06349.1|AE004722_5 DNA polymerase III, delta prime subunit [Pseudomonas aeruginosa PAO1];>gi|651876119|ref|YP_008707133.1| DNA polymerase III, delta subunit [Pseudomonas aeruginosa PAO1-VE13];>gi|651873782|ref|YP_008694852.1| DNA polymer	10	15	15	6	12	12	12	8	6	12	12	12	8	6	4	4	4	4	4	72.9	72.9	37.5	35.746	328	328;328;328;328;328;328;328;328;328;328	0	323.31	1.4978	1.1179	18.251	30	0	Median	1.6468	1.1564	17.969	7	0	Median	1.5737	1.0527	19.238	6	0
gi|9951784|gb|AAG08838.1|AE004958_8;gi|660510053|gb|AID76662.1|;gi|651876557|ref|YP_008709658.1|;gi|651869695|ref|YP_008697377.1|;gi|553896969|gb|AGY70501.1|;gi|553887196|gb|AGY63890.1|;gi|375049553|gb|EHS42044.1|;gi|375042695|gb|EHS35339.1|;gi|15600646|ref|NP_254140.1|;gi|12644667|sp|Q51366.2|GM4D_PSEAE	gi|9951784|gb|AAG08838.1|AE004958_8;gi|660510053|gb|AID76662.1|;gi|651876557|ref|YP_008709658.1|;gi|651869695|ref|YP_008697377.1|;gi|553896969|gb|AGY70501.1|;gi|553887196|gb|AGY63890.1|;gi|375049553|gb|EHS42044.1|;gi|375042695|gb|EHS35339.1|;gi|15600646|ref|NP_254140.1|;gi|12644667|sp|Q51366.2|GM4D_PSEAE	13;13;13;13;13;13;13;13;13;13	13;13;13;13;13;13;13;13;13;13	13;13;13;13;13;13;13;13;13;13	>gi|9951784|gb|AAG08838.1|AE004958_8 GDP-mannose 4,6-dehydratase [Pseudomonas aeruginosa PAO1];>gi|660510053|gb|AID76662.1| GDP-mannose 4,6-dehydratase [Pseudomonas aeruginosa PAO1H2O];>gi|651876557|ref|YP_008709658.1| GDP-mannose 4,6-dehydratase [Pseudomo	10	13	13	13	9	8	8	7	6	9	8	8	7	6	9	8	8	7	6	46.7	46.7	46.7	36.399	323	323;323;323;323;323;323;323;323;323;323	0	199.47	2.1039	1.3113	26.07	27	0	Median	2.2364	1.3889	16.441	5	0	Median	2.1719	1.4146	5.6982	6	0
gi|9947019|gb|AAG04491.1|AE004540_11;gi|660505710|gb|AID72319.1|;gi|651876935|ref|YP_008705226.1|;gi|651872278|ref|YP_008692945.1|;gi|553897347|gb|AGY70879.1|;gi|553889779|gb|AGY66473.1|;gi|375050714|gb|EHS43192.1|;gi|375047039|gb|EHS39588.1|;gi|15596299|ref|NP_249793.1|;gi|12644668|sp|Q51464.2|FLIG_PSEAE	gi|9947019|gb|AAG04491.1|AE004540_11;gi|660505710|gb|AID72319.1|;gi|651876935|ref|YP_008705226.1|;gi|651872278|ref|YP_008692945.1|;gi|553897347|gb|AGY70879.1|;gi|553889779|gb|AGY66473.1|;gi|375050714|gb|EHS43192.1|;gi|375047039|gb|EHS39588.1|;gi|15596299|ref|NP_249793.1|;gi|12644668|sp|Q51464.2|FLIG_PSEAE	19;19;19;19;19;19;19;19;19;19	19;19;19;19;19;19;19;19;19;19	19;19;19;19;19;19;19;19;19;19	>gi|9947019|gb|AAG04491.1|AE004540_11 flagellar motor switch protein FliG [Pseudomonas aeruginosa PAO1];>gi|660505710|gb|AID72319.1| flagellar motor switch protein G [Pseudomonas aeruginosa PAO1H2O];>gi|651876935|ref|YP_008705226.1| flagellar motor switch	10	19	19	19	15	11	12	9	5	15	11	12	9	5	15	11	12	9	5	63.6	63.6	63.6	37.007	338	338;338;338;338;338;338;338;338;338;338	0	213.85	1.2856	1.0078	26.217	51	0	Median	1.3185	1.0589	25.752	16	0	Median	1.3042	1.0346	24.526	11	0
gi|9947396|gb|AAG04834.1|AE004574_5;gi|660506044|gb|AID72653.1|;gi|651874926|ref|YP_008705573.1|;gi|651873769|ref|YP_008693292.1|;gi|553895338|gb|AGY68870.1|;gi|553891270|gb|AGY67964.1|;gi|375050654|gb|EHS43133.1|;gi|375042260|gb|EHS34917.1|;gi|15596642|ref|NP_250136.1|;gi|12644669|sp|Q51467.2|FLIO_PSEAE	gi|9947396|gb|AAG04834.1|AE004574_5;gi|660506044|gb|AID72653.1|;gi|651874926|ref|YP_008705573.1|;gi|651873769|ref|YP_008693292.1|;gi|553895338|gb|AGY68870.1|;gi|553891270|gb|AGY67964.1|;gi|375050654|gb|EHS43133.1|;gi|375042260|gb|EHS34917.1|;gi|15596642|ref|NP_250136.1|;gi|12644669|sp|Q51467.2|FLIO_PSEAE	3;3;3;3;3;3;3;3;3;3	3;3;3;3;3;3;3;3;3;3	3;3;3;3;3;3;3;3;3;3	>gi|9947396|gb|AAG04834.1|AE004574_5 flagellar protein FliO [Pseudomonas aeruginosa PAO1];>gi|660506044|gb|AID72653.1| flagellar protein FliO [Pseudomonas aeruginosa PAO1H2O];>gi|651874926|ref|YP_008705573.1| flagellar biosynthetic protein FliO [Pseudomona	10	3	3	3	3	3	3	1	1	3	3	3	1	1	3	3	3	1	1	24	24	24	15.786	150	150;150;150;150;150;150;150;150;150;150	0	28.84	0.74507	0.70257	22.014	11	0	Median	0.79494	0.91902	27.177	3	0	Median	0.70929	0.70257	23.769	3	0
gi|375049152|gb|EHS41660.1|;gi|375046582|gb|EHS39141.1|;gi|9946590|gb|AAG04096.1|AE004506_6;gi|660505341|gb|AID71950.1|;gi|651876382|ref|YP_008704823.1|;gi|651873470|ref|YP_008692542.1|;gi|553896794|gb|AGY70326.1|;gi|553890971|gb|AGY67665.1|;gi|15595904|ref|NP_249398.1|;gi|12644674|sp|P09852.2|TOXR_PSEAE	gi|375049152|gb|EHS41660.1|;gi|375046582|gb|EHS39141.1|;gi|9946590|gb|AAG04096.1|AE004506_6;gi|660505341|gb|AID71950.1|;gi|651876382|ref|YP_008704823.1|;gi|651873470|ref|YP_008692542.1|;gi|553896794|gb|AGY70326.1|;gi|553890971|gb|AGY67665.1|;gi|15595904|ref|NP_249398.1|;gi|12644674|sp|P09852.2|TOXR_PSEAE	5;5;5;5;5;5;5;5;5;5	5;5;5;5;5;5;5;5;5;5	5;5;5;5;5;5;5;5;5;5	>gi|375049152|gb|EHS41660.1| transcriptional regulator ToxR [Pseudomonas aeruginosa MPAO1/P2];>gi|375046582|gb|EHS39141.1| transcriptional regulator ToxR [Pseudomonas aeruginosa MPAO1/P1];>gi|9946590|gb|AAG04096.1|AE004506_6 transcriptional regulator ToxR	10	5	5	5	4	3	5	0	0	4	3	5	0	0	4	3	5	0	0	32.5	32.5	32.5	27.805	249	249;249;259;259;259;259;259;259;259;259	0	38.445	NaN	NaN	NaN	1	0	Median	NaN	NaN	NaN	0	0	Median	NaN	NaN	NaN	0	0
gi|9949449|gb|AAG06707.1|AE004754_3;gi|660507921|gb|AID74530.1|;gi|651880060|ref|YP_008707494.1|;gi|651870784|ref|YP_008695213.1|;gi|553900472|gb|AGY74004.1|;gi|553888285|gb|AGY64979.1|;gi|375049285|gb|EHS41787.1|;gi|375045440|gb|EHS38023.1|;gi|15598515|ref|NP_252009.1|;gi|12644675|sp|P15713.2|PHLN_PSEAE	gi|9949449|gb|AAG06707.1|AE004754_3;gi|660507921|gb|AID74530.1|;gi|651880060|ref|YP_008707494.1|;gi|651870784|ref|YP_008695213.1|;gi|553900472|gb|AGY74004.1|;gi|553888285|gb|AGY64979.1|;gi|375049285|gb|EHS41787.1|;gi|375045440|gb|EHS38023.1|;gi|15598515|ref|NP_252009.1|;gi|12644675|sp|P15713.2|PHLN_PSEAE	2;2;2;2;2;2;2;2;2;2	2;2;2;2;2;2;2;2;2;2	2;2;2;2;2;2;2;2;2;2	>gi|9949449|gb|AAG06707.1|AE004754_3 non-hemolytic phospholipase C precursor [Pseudomonas aeruginosa PAO1];>gi|660507921|gb|AID74530.1| non-hemolytic phospholipase C [Pseudomonas aeruginosa PAO1H2O];>gi|651880060|ref|YP_008707494.1| phospholipase C, phosph	10	2	2	2	0	0	1	1	0	0	0	1	1	0	0	0	1	1	0	5.3	5.3	5.3	77.144	692	692;692;692;692;692;692;692;692;692;692	0.0037267	1.2452	NaN	NaN	NaN	0	0	Median	NaN	NaN	NaN	0	0	Median	NaN	NaN	NaN	0	0
gi|375049699|gb|EHS42189.1|;gi|9951682|gb|AAG08746.1|AE004948_2;gi|660509958|gb|AID76567.1|;gi|651876494|ref|YP_008709563.1|;gi|651872330|ref|YP_008697282.1|;gi|553896906|gb|AGY70438.1|;gi|553889831|gb|AGY66525.1|;gi|15600554|ref|NP_254048.1|;gi|12644676|sp|P23621.2|PHOR_PSEAE;gi|375042097|gb|EHS34764.1|	gi|375049699|gb|EHS42189.1|;gi|9951682|gb|AAG08746.1|AE004948_2;gi|660509958|gb|AID76567.1|;gi|651876494|ref|YP_008709563.1|;gi|651872330|ref|YP_008697282.1|;gi|553896906|gb|AGY70438.1|;gi|553889831|gb|AGY66525.1|;gi|15600554|ref|NP_254048.1|;gi|12644676|sp|P23621.2|PHOR_PSEAE;gi|375042097|gb|EHS34764.1|	9;9;9;9;9;9;9;9;9;8	9;9;9;9;9;9;9;9;9;8	9;9;9;9;9;9;9;9;9;8	>gi|375049699|gb|EHS42189.1| two-component sensor PhoR [Pseudomonas aeruginosa MPAO1/P2];>gi|9951682|gb|AAG08746.1|AE004948_2 two-component sensor PhoR [Pseudomonas aeruginosa PAO1];>gi|660509958|gb|AID76567.1| two-component sensor PhoR [Pseudomonas aerugi	10	9	9	9	7	9	9	1	1	7	9	9	1	1	7	9	9	1	1	33.9	33.9	33.9	49.706	439	439;443;443;443;443;443;443;443;443;439	0	185.72	1.3202	0.97624	19.161	17	0	Median	1.3102	0.97624	19.831	5	0	Median	1.3836	0.96896	19.575	6	0
gi|9950787|gb|AAG07931.1|AE004868_2;gi|651879461|ref|YP_008708729.1|;gi|651873358|ref|YP_008696448.1|;gi|553899873|gb|AGY73405.1|;gi|553890859|gb|AGY67553.1|;gi|375050966|gb|EHS43441.1|;gi|375046269|gb|EHS38834.1|;gi|15599739|ref|NP_253233.1|;gi|12644678|sp|P33663.2|Y4543_PSEAE;gi|660509129|gb|AID75738.1|;gi|151418|gb|AAA87639.1|	gi|9950787|gb|AAG07931.1|AE004868_2;gi|651879461|ref|YP_008708729.1|;gi|651873358|ref|YP_008696448.1|;gi|553899873|gb|AGY73405.1|;gi|553890859|gb|AGY67553.1|;gi|375050966|gb|EHS43441.1|;gi|375046269|gb|EHS38834.1|;gi|15599739|ref|NP_253233.1|;gi|12644678|sp|P33663.2|Y4543_PSEAE;gi|660509129|gb|AID75738.1|	11;11;11;11;11;11;11;11;11;10;1	11;11;11;11;11;11;11;11;11;10;1	11;11;11;11;11;11;11;11;11;10;1	>gi|9950787|gb|AAG07931.1|AE004868_2 conserved hypothetical protein [Pseudomonas aeruginosa PAO1];>gi|651879461|ref|YP_008708729.1| hypothetical protein N297_4692 [Pseudomonas aeruginosa PAO1-VE13];>gi|651873358|ref|YP_008696448.1| hypothetical protein N29	11	11	11	11	10	9	9	3	2	10	9	9	3	2	10	9	9	3	2	63.2	63.2	63.2	26.047	242	242;242;242;242;242;242;242;242;242;242;45	0	133.54	NaN	NaN	NaN	0	0	Median	NaN	NaN	NaN	0	0	Median	NaN	NaN	NaN	0	0
gi|9949774|gb|AAG07004.1|AE004782_2;gi|651876299|ref|YP_008707795.1|;gi|651871588|ref|YP_008695514.1|;gi|553896711|gb|AGY70243.1|;gi|553889089|gb|AGY65783.1|;gi|375051657|gb|EHS44123.1|;gi|375043823|gb|EHS36439.1|;gi|15598812|ref|NP_252306.1|;gi|12644679|sp|P37860.2|RECX_PSEAE;gi|660508196|gb|AID74805.1|	gi|9949774|gb|AAG07004.1|AE004782_2;gi|651876299|ref|YP_008707795.1|;gi|651871588|ref|YP_008695514.1|;gi|553896711|gb|AGY70243.1|;gi|553889089|gb|AGY65783.1|;gi|375051657|gb|EHS44123.1|;gi|375043823|gb|EHS36439.1|;gi|15598812|ref|NP_252306.1|;gi|12644679|sp|P37860.2|RECX_PSEAE;gi|660508196|gb|AID74805.1|	2;2;2;2;2;2;2;2;2;1	2;2;2;2;2;2;2;2;2;1	2;2;2;2;2;2;2;2;2;1	>gi|9949774|gb|AAG07004.1|AE004782_2 conserved hypothetical protein [Pseudomonas aeruginosa PAO1];>gi|651876299|ref|YP_008707795.1| recX family protein [Pseudomonas aeruginosa PAO1-VE13];>gi|651871588|ref|YP_008695514.1| recX family protein [Pseudomonas ae	10	2	2	2	2	1	1	0	0	2	1	1	0	0	2	1	1	0	0	13.1	13.1	13.1	17.425	153	153;153;153;153;153;153;153;153;153;153	0	4.3887	NaN	NaN	NaN	0	0	Median	NaN	NaN	NaN	0	0	Median	NaN	NaN	NaN	0	0
gi|9946878|gb|AAG04360.1|AE004530_13;gi|651875856|ref|YP_008705094.1|;gi|651872890|ref|YP_008692813.1|;gi|553896268|gb|AGY69800.1|;gi|553890391|gb|AGY67085.1|;gi|375052088|gb|EHS44547.1|;gi|375047172|gb|EHS39721.1|;gi|15596168|ref|NP_249662.1|;gi|12644680|sp|P50600.2|TOLA_PSEAE;gi|660505595|gb|AID72204.1|	gi|9946878|gb|AAG04360.1|AE004530_13;gi|651875856|ref|YP_008705094.1|;gi|651872890|ref|YP_008692813.1|;gi|553896268|gb|AGY69800.1|;gi|553890391|gb|AGY67085.1|;gi|375052088|gb|EHS44547.1|;gi|375047172|gb|EHS39721.1|;gi|15596168|ref|NP_249662.1|;gi|12644680|sp|P50600.2|TOLA_PSEAE;gi|660505595|gb|AID72204.1|	9;9;9;9;9;9;9;9;9;8	9;9;9;9;9;9;9;9;9;8	9;9;9;9;9;9;9;9;9;8	>gi|9946878|gb|AAG04360.1|AE004530_13 TolA protein [Pseudomonas aeruginosa PAO1];>gi|651875856|ref|YP_008705094.1| protein TolA [Pseudomonas aeruginosa PAO1-VE13];>gi|651872890|ref|YP_008692813.1| protein TolA [Pseudomonas aeruginosa PAO1-VE2];>gi|55389626	10	9	9	9	5	7	7	2	0	5	7	7	2	0	5	7	7	2	0	23.6	23.6	23.6	37.935	347	347;347;347;347;347;347;347;347;347;347	0	88.292	1.5048	1.2507	25.564	14	0	Median	1.5694	1.2044	38.825	4	0	Median	1.4633	1.3312	23.616	5	0
gi|9946879|gb|AAG04361.1|AE004530_14;gi|660505596|gb|AID72205.1|;gi|651878539|ref|YP_008705095.1|;gi|651873121|ref|YP_008692814.1|;gi|553898951|gb|AGY72483.1|;gi|553890622|gb|AGY67316.1|;gi|375052087|gb|EHS44546.1|;gi|375047171|gb|EHS39720.1|;gi|15596169|ref|NP_249663.1|;gi|12644681|sp|P50601.2|TOLB_PSEAE	gi|9946879|gb|AAG04361.1|AE004530_14;gi|660505596|gb|AID72205.1|;gi|651878539|ref|YP_008705095.1|;gi|651873121|ref|YP_008692814.1|;gi|553898951|gb|AGY72483.1|;gi|553890622|gb|AGY67316.1|;gi|375052087|gb|EHS44546.1|;gi|375047171|gb|EHS39720.1|;gi|15596169|ref|NP_249663.1|;gi|12644681|sp|P50601.2|TOLB_PSEAE	39;39;39;39;39;39;39;39;39;39	39;39;39;39;39;39;39;39;39;39	39;39;39;39;39;39;39;39;39;39	>gi|9946879|gb|AAG04361.1|AE004530_14 TolB protein [Pseudomonas aeruginosa PAO1];>gi|660505596|gb|AID72205.1| translocation protein TolB [Pseudomonas aeruginosa PAO1H2O];>gi|651878539|ref|YP_008705095.1| Tol-Pal system beta propeller repeat protein TolB [P	10	39	39	39	29	29	29	24	22	29	29	29	24	22	29	29	29	24	22	84.3	84.3	84.3	47.752	432	432;432;432;432;432;432;432;432;432;432	0	323.31	2.1395	1.6297	28.549	60	0	Median	2.7686	1.8587	11.657	10	0	Median	2.7267	1.8934	10.603	11	0
gi|9951753|gb|AAG08810.1|AE004955_4;gi|651875065|ref|YP_008709628.1|;gi|651871342|ref|YP_008697347.1|;gi|553895477|gb|AGY69009.1|;gi|553888843|gb|AGY65537.1|;gi|375049406|gb|EHS41903.1|;gi|15600618|ref|NP_254112.1|;gi|12644682|sp|P72158.2|PURK_PSEAE;gi|660510023|gb|AID76632.1|;gi|375042665|gb|EHS35309.1|	gi|9951753|gb|AAG08810.1|AE004955_4;gi|651875065|ref|YP_008709628.1|;gi|651871342|ref|YP_008697347.1|;gi|553895477|gb|AGY69009.1|;gi|553888843|gb|AGY65537.1|;gi|375049406|gb|EHS41903.1|;gi|15600618|ref|NP_254112.1|;gi|12644682|sp|P72158.2|PURK_PSEAE;gi|660510023|gb|AID76632.1|;gi|375042665|gb|EHS35309.1|	10;10;10;10;10;10;10;10;9;8	10;10;10;10;10;10;10;10;9;8	10;10;10;10;10;10;10;10;9;8	>gi|9951753|gb|AAG08810.1|AE004955_4 phosphoribosylaminoimidazole carboxylase [Pseudomonas aeruginosa PAO1];>gi|651875065|ref|YP_008709628.1| phosphoribosylaminoimidazole carboxylase, ATPase subunit [Pseudomonas aeruginosa PAO1-VE13];>gi|651871342|ref|YP_0	10	10	10	10	7	8	8	7	5	7	8	8	7	5	7	8	8	7	5	50	50	50	38.495	360	360;360;360;360;360;360;360;360;360;360	0	176.63	3.2991	2.1304	38.614	26	0	Median	3.5639	2.4161	11.443	5	0	Median	3.3821	2.3003	16.545	6	0
gi|9951869|gb|AAG08916.1|AE004965_8;gi|660510129|gb|AID76738.1|;gi|651878326|ref|YP_008709736.1|;gi|651873723|ref|YP_008697454.1|;gi|553898738|gb|AGY72270.1|;gi|553891224|gb|AGY67918.1|;gi|15600724|ref|NP_254218.1|;gi|12644684|sp|Q51368.2|TONB_PSEAE;gi|375049630|gb|EHS42121.1|;gi|375042772|gb|EHS35416.1|	gi|9951869|gb|AAG08916.1|AE004965_8;gi|660510129|gb|AID76738.1|;gi|651878326|ref|YP_008709736.1|;gi|651873723|ref|YP_008697454.1|;gi|553898738|gb|AGY72270.1|;gi|553891224|gb|AGY67918.1|;gi|15600724|ref|NP_254218.1|;gi|12644684|sp|Q51368.2|TONB_PSEAE;gi|375049630|gb|EHS42121.1|;gi|375042772|gb|EHS35416.1|	5;5;5;5;5;5;5;5;4;4	5;5;5;5;5;5;5;5;4;4	5;5;5;5;5;5;5;5;4;4	>gi|9951869|gb|AAG08916.1|AE004965_8 TonB1 [Pseudomonas aeruginosa PAO1];>gi|660510129|gb|AID76738.1| TonB protein [Pseudomonas aeruginosa PAO1H2O];>gi|651878326|ref|YP_008709736.1| hypothetical protein N297_5719 [Pseudomonas aeruginosa PAO1-VE13];>gi|6518	10	5	5	5	5	5	5	0	0	5	5	5	0	0	5	5	5	0	0	29.5	29.5	29.5	36.892	342	342;342;342;342;342;342;342;342;306;306	0	109.14	1.8332	1.5056	25.279	11	0	Median	1.8045	1.5416	31.192	3	0	Median	1.8564	1.4923	22.442	4	0
gi|9946283|gb|AAG03816.1|AE004479_11;gi|660505064|gb|AID71673.1|;gi|651877083|ref|YP_008704541.1|;gi|651871535|ref|YP_008692260.1|;gi|553897495|gb|AGY71027.1|;gi|553889036|gb|AGY65730.1|;gi|375047588|gb|EHS40132.1|;gi|375040815|gb|EHS33547.1|;gi|15595624|ref|NP_249118.1|;gi|12644685|sp|Q51487.2|OPRM_PSEAE	gi|9946283|gb|AAG03816.1|AE004479_11;gi|660505064|gb|AID71673.1|;gi|651877083|ref|YP_008704541.1|;gi|651871535|ref|YP_008692260.1|;gi|553897495|gb|AGY71027.1|;gi|553889036|gb|AGY65730.1|;gi|375047588|gb|EHS40132.1|;gi|375040815|gb|EHS33547.1|;gi|15595624|ref|NP_249118.1|;gi|12644685|sp|Q51487.2|OPRM_PSEAE	30;30;30;30;30;30;30;30;30;30	30;30;30;30;30;30;30;30;30;30	30;30;30;30;30;30;30;30;30;30	>gi|9946283|gb|AAG03816.1|AE004479_11 Major intrinsic multiple antibiotic resistance efflux outer membrane protein OprM precursor [Pseudomonas aeruginosa PAO1];>gi|660505064|gb|AID71673.1| major intrinsic multiple antibiotic resistance efflux outer membran	10	30	30	30	21	20	22	19	16	21	20	22	19	16	21	20	22	19	16	63.1	63.1	63.1	52.598	485	485;485;485;485;485;485;485;485;485;485	0	323.31	0.69073	0.51891	18.626	36	0	Median	0.70638	0.51228	21.862	9	0	Median	0.70463	0.5013	16.999	7	0
gi|9948427|gb|AAG05774.1|AE004665_1;gi|651877589|ref|YP_008706540.1|;gi|651871244|ref|YP_008694259.1|;gi|553898001|gb|AGY71533.1|;gi|553888745|gb|AGY65439.1|;gi|375047328|gb|EHS39875.1|;gi|375041673|gb|EHS34358.1|;gi|15597582|ref|NP_251076.1|;gi|12644686|sp|Q51548.2|PVDA_PSEAE;gi|660506987|gb|AID73596.1|;gi|437894|emb|CAA80959.1|	gi|9948427|gb|AAG05774.1|AE004665_1;gi|651877589|ref|YP_008706540.1|;gi|651871244|ref|YP_008694259.1|;gi|553898001|gb|AGY71533.1|;gi|553888745|gb|AGY65439.1|;gi|375047328|gb|EHS39875.1|;gi|375041673|gb|EHS34358.1|;gi|15597582|ref|NP_251076.1|;gi|12644686|sp|Q51548.2|PVDA_PSEAE;gi|660506987|gb|AID73596.1|;gi|437894|emb|CAA80959.1|	27;27;27;27;27;27;27;27;27;26;24	27;27;27;27;27;27;27;27;27;26;24	27;27;27;27;27;27;27;27;27;26;24	>gi|9948427|gb|AAG05774.1|AE004665_1 L-ornithine N5-oxygenase [Pseudomonas aeruginosa PAO1];>gi|651877589|ref|YP_008706540.1| pyridine nucleotide-disulfide oxidoreductase family protein [Pseudomonas aeruginosa PAO1-VE13];>gi|651871244|ref|YP_008694259.1| p	11	27	27	27	26	25	26	1	3	26	25	26	1	3	26	25	26	1	3	80.8	80.8	80.8	49.477	443	443;443;443;443;443;443;443;443;443;443;426	0	323.31	1.4205	0.99382	20.293	89	0	Median	1.4362	0.99583	20.452	29	0	Median	1.4179	0.95447	16.611	26	0
gi|9946661|gb|AAG04161.1|AE004512_4;gi|660505400|gb|AID72009.1|;gi|651878949|ref|YP_008704892.1|;gi|651872290|ref|YP_008692611.1|;gi|553899361|gb|AGY72893.1|;gi|553889791|gb|AGY66485.1|;gi|375052025|gb|EHS44485.1|;gi|375042505|gb|EHS35154.1|;gi|15595969|ref|NP_249463.1|;gi|12644687|sp|Q9XCX7.3|RECO_PSEAE	gi|9946661|gb|AAG04161.1|AE004512_4;gi|660505400|gb|AID72009.1|;gi|651878949|ref|YP_008704892.1|;gi|651872290|ref|YP_008692611.1|;gi|553899361|gb|AGY72893.1|;gi|553889791|gb|AGY66485.1|;gi|375052025|gb|EHS44485.1|;gi|375042505|gb|EHS35154.1|;gi|15595969|ref|NP_249463.1|;gi|12644687|sp|Q9XCX7.3|RECO_PSEAE	3;3;3;3;3;3;3;3;3;3	3;3;3;3;3;3;3;3;3;3	3;3;3;3;3;3;3;3;3;3	>gi|9946661|gb|AAG04161.1|AE004512_4 DNA repair protein RecO [Pseudomonas aeruginosa PAO1];>gi|660505400|gb|AID72009.1| DNA repair protein RecO [Pseudomonas aeruginosa PAO1H2O];>gi|651878949|ref|YP_008704892.1| DNA repair protein RecO [Pseudomonas aerugino	10	3	3	3	3	3	3	1	1	3	3	3	1	1	3	3	3	1	1	12.9	12.9	12.9	25.498	233	233;233;233;233;233;233;233;233;233;233	0	28.897	NaN	NaN	NaN	0	0	Median	NaN	NaN	NaN	0	0	Median	NaN	NaN	NaN	0	0
gi|9950439|gb|AAG07612.1|AE004839_5;gi|651878094|ref|YP_008708408.1|;gi|651869503|ref|YP_008696127.1|;gi|553898506|gb|AGY72038.1|;gi|553887004|gb|AGY63698.1|;gi|375040901|gb|EHS33628.1|;gi|375040331|gb|EHS33123.1|;gi|15599420|ref|NP_252914.1|;gi|12668019|gb|AAK01463.1|;gi|660508809|gb|AID75418.1|	gi|9950439|gb|AAG07612.1|AE004839_5;gi|651878094|ref|YP_008708408.1|;gi|651869503|ref|YP_008696127.1|;gi|553898506|gb|AGY72038.1|;gi|553887004|gb|AGY63698.1|;gi|375040901|gb|EHS33628.1|;gi|375040331|gb|EHS33123.1|;gi|15599420|ref|NP_252914.1|;gi|12668019|gb|AAK01463.1|;gi|660508809|gb|AID75418.1|	15;15;15;15;15;15;15;15;15;13	15;15;15;15;15;15;15;15;15;13	15;15;15;15;15;15;15;15;15;13	>gi|9950439|gb|AAG07612.1|AE004839_5 pyochelin biosynthetic protein PchG [Pseudomonas aeruginosa PAO1];>gi|651878094|ref|YP_008708408.1| thiazolinyl imide reductase family protein [Pseudomonas aeruginosa PAO1-VE13];>gi|651869503|ref|YP_008696127.1| thiazol	10	15	15	15	14	14	14	6	2	14	14	14	6	2	14	14	14	6	2	50.7	50.7	50.7	37.696	349	349;349;349;349;349;349;349;349;349;349	0	323.31	NaN	NaN	NaN	0	0	Median	NaN	NaN	NaN	0	0	Median	NaN	NaN	NaN	0	0
gi|9950438|gb|AAG07611.1|AE004839_4;gi|651876631|ref|YP_008708407.1|;gi|651868999|ref|YP_008696126.1|;gi|553897043|gb|AGY70575.1|;gi|553886500|gb|AGY63194.1|;gi|375040332|gb|EHS33124.1|;gi|15599419|ref|NP_252913.1|;gi|12668020|gb|AAK01464.1|;gi|375041320|gb|EHS34025.1|;gi|660508808|gb|AID75417.1|;gi|375041707|gb|EHS34390.1|	gi|9950438|gb|AAG07611.1|AE004839_4;gi|651876631|ref|YP_008708407.1|;gi|651868999|ref|YP_008696126.1|;gi|553897043|gb|AGY70575.1|;gi|553886500|gb|AGY63194.1|;gi|375040332|gb|EHS33124.1|;gi|15599419|ref|NP_252913.1|;gi|12668020|gb|AAK01464.1|;gi|375041320|gb|EHS34025.1|;gi|660508808|gb|AID75417.1|	17;17;17;17;17;17;17;17;12;12;3	17;17;17;17;17;17;17;17;12;12;3	17;17;17;17;17;17;17;17;12;12;3	>gi|9950438|gb|AAG07611.1|AE004839_4 probable ATP-binding component of ABC transporter [Pseudomonas aeruginosa PAO1];>gi|651876631|ref|YP_008708407.1| ABC transporter family protein [Pseudomonas aeruginosa PAO1-VE13];>gi|651868999|ref|YP_008696126.1| ABC t	11	17	17	17	15	15	17	2	0	15	15	17	2	0	15	15	17	2	0	39.1	39.1	39.1	61.338	570	570;570;570;570;570;570;570;570;269;570;245	0	323.31	0.94044	0.62433	12.165	8	0	Median	0.97619	0.62355	15.215	3	0	Median	0.92582	0.63614	12.876	3	0
gi|9949724|gb|AAG06958.1|AE004778_2;gi|660508150|gb|AID74759.1|;gi|651875713|ref|YP_008707749.1|;gi|651873772|ref|YP_008695468.1|;gi|553896125|gb|AGY69657.1|;gi|553891273|gb|AGY67967.1|;gi|375051611|gb|EHS44077.1|;gi|375043869|gb|EHS36485.1|;gi|15598766|ref|NP_252260.1|;gi|127210|sp|P28810.2|MMSA_PSEAE	gi|9949724|gb|AAG06958.1|AE004778_2;gi|660508150|gb|AID74759.1|;gi|651875713|ref|YP_008707749.1|;gi|651873772|ref|YP_008695468.1|;gi|553896125|gb|AGY69657.1|;gi|553891273|gb|AGY67967.1|;gi|375051611|gb|EHS44077.1|;gi|375043869|gb|EHS36485.1|;gi|15598766|ref|NP_252260.1|;gi|127210|sp|P28810.2|MMSA_PSEAE	22;22;22;22;22;22;22;22;22;22	22;22;22;22;22;22;22;22;22;22	20;20;20;20;20;20;20;20;20;20	>gi|9949724|gb|AAG06958.1|AE004778_2 methylmalonate-semialdehyde dehydrogenase [Pseudomonas aeruginosa PAO1];>gi|660508150|gb|AID74759.1| methylmalonate-semialdehyde dehydrogenase [Pseudomonas aeruginosa PAO1H2O];>gi|651875713|ref|YP_008707749.1| methylmal	10	22	22	20	14	13	13	16	13	14	13	13	16	13	12	11	11	14	11	64.8	64.8	60	53.663	497	497;497;497;497;497;497;497;497;497;497	0	323.31	0.74189	0.85469	29.34	58	0	Median	1.5855	1.1079	22.883	10	0	Median	1.7118	1.1963	21.052	9	0
gi|9949723|gb|AAG06957.1|AE004778_1;gi|660508149|gb|AID74758.1|;gi|651875729|ref|YP_008707748.1|;gi|651871989|ref|YP_008695467.1|;gi|553896141|gb|AGY69673.1|;gi|553889490|gb|AGY66184.1|;gi|375043870|gb|EHS36486.1|;gi|15598765|ref|NP_252259.1|;gi|127211|sp|P28811.1|MMSB_PSEAE;gi|375051610|gb|EHS44076.1|	gi|9949723|gb|AAG06957.1|AE004778_1;gi|660508149|gb|AID74758.1|;gi|651875729|ref|YP_008707748.1|;gi|651871989|ref|YP_008695467.1|;gi|553896141|gb|AGY69673.1|;gi|553889490|gb|AGY66184.1|;gi|375043870|gb|EHS36486.1|;gi|15598765|ref|NP_252259.1|;gi|127211|sp|P28811.1|MMSB_PSEAE;gi|375051610|gb|EHS44076.1|	12;12;12;12;12;12;12;12;12;11	12;12;12;12;12;12;12;12;12;11	12;12;12;12;12;12;12;12;12;11	>gi|9949723|gb|AAG06957.1|AE004778_1 3-hydroxyisobutyrate dehydrogenase [Pseudomonas aeruginosa PAO1];>gi|660508149|gb|AID74758.1| 3-hydroxyisobutyrate dehydrogenase [Pseudomonas aeruginosa PAO1H2O];>gi|651875729|ref|YP_008707748.1| 3-hydroxyisobutyrate de	10	12	12	12	7	6	3	9	5	7	6	3	9	5	7	6	3	9	5	62.1	62.1	62.1	30.486	298	298;298;298;298;298;298;298;298;298;298	0	110.19	0.96745	1.1057	22.034	17	0	Median	NaN	NaN	NaN	1	0	Median	2.2534	1.6605	7.7438	2	0
gi|9948941|gb|AAG06241.1|AE004712_1;gi|375051108|gb|EHS43580.1|;gi|375041051|gb|EHS33770.1|;gi|15598049|ref|NP_251543.1|;gi|127524|sp|P11221.1|OPRI_PSEAE	gi|9948941|gb|AAG06241.1|AE004712_1;gi|375051108|gb|EHS43580.1|;gi|375041051|gb|EHS33770.1|;gi|15598049|ref|NP_251543.1|;gi|127524|sp|P11221.1|OPRI_PSEAE	9;9;9;9;9	9;9;9;9;9	9;9;9;9;9	>gi|9948941|gb|AAG06241.1|AE004712_1 Outer membrane lipoprotein OprI precursor [Pseudomonas aeruginosa PAO1];>gi|375051108|gb|EHS43580.1| Outer membrane lipoprotein OprI precursor [Pseudomonas aeruginosa MPAO1/P2];>gi|375041051|gb|EHS33770.1| Outer membran	5	9	9	9	5	5	5	7	7	5	5	5	7	7	5	5	5	7	7	50.6	50.6	50.6	8.8348	83	83;83;83;83;83	0	316.8	0.71601	0.65344	26.337	21	0	Median	0.71224	0.66014	20.293	6	0	Median	0.72337	0.6906	13.167	5	0
gi|9946384|gb|AAG03908.1|AE004488_12;gi|651879944|ref|YP_008704634.1|;gi|651869489|ref|YP_008692353.1|;gi|553900356|gb|AGY73888.1|;gi|553886990|gb|AGY63684.1|;gi|375050410|gb|EHS42892.1|;gi|375045243|gb|EHS37829.1|;gi|15595716|ref|NP_249210.1|;gi|128345|sp|P24474.1|NIRS_PSEAE;gi|660505155|gb|AID71764.1|	gi|9946384|gb|AAG03908.1|AE004488_12;gi|651879944|ref|YP_008704634.1|;gi|651869489|ref|YP_008692353.1|;gi|553900356|gb|AGY73888.1|;gi|553886990|gb|AGY63684.1|;gi|375050410|gb|EHS42892.1|;gi|375045243|gb|EHS37829.1|;gi|15595716|ref|NP_249210.1|;gi|128345|sp|P24474.1|NIRS_PSEAE;gi|660505155|gb|AID71764.1|	45;45;45;45;45;45;45;45;45;43	45;45;45;45;45;45;45;45;45;43	45;45;45;45;45;45;45;45;45;43	>gi|9946384|gb|AAG03908.1|AE004488_12 nitrite reductase precursor [Pseudomonas aeruginosa PAO1];>gi|651879944|ref|YP_008704634.1| nitrite reductase [Pseudomonas aeruginosa PAO1-VE13];>gi|651869489|ref|YP_008692353.1| nitrite reductase [Pseudomonas aerugino	10	45	45	45	24	28	29	26	27	24	28	29	26	27	24	28	29	26	27	76.9	76.9	76.9	62.653	568	568;568;568;568;568;568;568;568;568;568	0	323.31	1.3516	1.6182	31.858	121	0	Median	3.5804	2.1435	26.456	15	0	Median	3.5049	2.4446	28.377	22	0
gi|9951475|gb|AAG08557.1|AE004930_3;gi|660509767|gb|AID76376.1|;gi|651878800|ref|YP_008709371.1|;gi|651869440|ref|YP_008697090.1|;gi|553899212|gb|AGY72744.1|;gi|553886941|gb|AGY63635.1|;gi|375048445|gb|EHS40968.1|;gi|375042997|gb|EHS35633.1|;gi|15600365|ref|NP_253859.1|;gi|129270|sp|P08308.3|OTCC_PSEAE	gi|9951475|gb|AAG08557.1|AE004930_3;gi|660509767|gb|AID76376.1|;gi|651878800|ref|YP_008709371.1|;gi|651869440|ref|YP_008697090.1|;gi|553899212|gb|AGY72744.1|;gi|553886941|gb|AGY63635.1|;gi|375048445|gb|EHS40968.1|;gi|375042997|gb|EHS35633.1|;gi|15600365|ref|NP_253859.1|;gi|129270|sp|P08308.3|OTCC_PSEAE	39;39;39;39;39;39;39;39;39;39	39;39;39;39;39;39;39;39;39;39	39;39;39;39;39;39;39;39;39;39	>gi|9951475|gb|AAG08557.1|AE004930_3 ornithine carbamoyltransferase, catabolic [Pseudomonas aeruginosa PAO1];>gi|660509767|gb|AID76376.1| ornithine carbamoyltransferase [Pseudomonas aeruginosa PAO1H2O];>gi|651878800|ref|YP_008709371.1| ornithine carbamoylt	10	39	39	39	23	24	23	30	26	23	24	23	30	26	23	24	23	30	26	91.1	91.1	91.1	38.108	336	336;336;336;336;336;336;336;336;336;336	0	323.31	0.55446	0.50976	25.183	197	0	Median	0.59994	0.4302	24.442	38	0	Median	0.58833	0.43859	22.714	42	0
gi|9946087|gb|AAG03636.1|AE004463_1;gi|660504881|gb|AID71490.1|;gi|651878018|ref|YP_008704357.1|;gi|651871259|ref|YP_008692076.1|;gi|553898430|gb|AGY71962.1|;gi|553888760|gb|AGY65454.1|;gi|375046791|gb|EHS39347.1|;gi|375044725|gb|EHS37318.1|;gi|157831511|pdb|1IUX|A;gi|157831510|pdb|1IUW|A;gi|157831509|pdb|1IUV|A;gi|15595444|ref|NP_248938.1|;gi|130074|sp|P20586.1|PHHY_PSEAE	gi|9946087|gb|AAG03636.1|AE004463_1;gi|660504881|gb|AID71490.1|;gi|651878018|ref|YP_008704357.1|;gi|651871259|ref|YP_008692076.1|;gi|553898430|gb|AGY71962.1|;gi|553888760|gb|AGY65454.1|;gi|375046791|gb|EHS39347.1|;gi|375044725|gb|EHS37318.1|;gi|157831511|pdb|1IUX|A;gi|157831510|pdb|1IUW|A;gi|157831509|pdb|1IUV|A;gi|15595444|ref|NP_248938.1|;gi|130074|sp|P20586.1|PHHY_PSEAE	11;11;11;11;11;11;11;11;11;11;11;11;11	11;11;11;11;11;11;11;11;11;11;11;11;11	11;11;11;11;11;11;11;11;11;11;11;11;11	>gi|9946087|gb|AAG03636.1|AE004463_1 p-hydroxybenzoate hydroxylase [Pseudomonas aeruginosa PAO1];>gi|660504881|gb|AID71490.1| 4-hydroxybenzoate 3-monooxygenase [Pseudomonas aeruginosa PAO1H2O];>gi|651878018|ref|YP_008704357.1| 4-hydroxybenzoate 3-monooxyge	13	11	11	11	3	7	5	6	4	3	7	5	6	4	3	7	5	6	4	44.7	44.7	44.7	44.323	394	394;394;394;394;394;394;394;394;394;394;394;394;394	0	60.515	2.2709	1.6431	24.585	7	0	Median	2.6345	2.1177	27.199	2	0	Median	2.3057	1.7402	8.1179	2	0
gi|651879278|ref|YP_008705122.1|;gi|651871025|ref|YP_008692841.1|;gi|553899690|gb|AGY73222.1|;gi|553888526|gb|AGY65220.1|;gi|375050819|gb|EHS43297.1|;gi|375047144|gb|EHS39693.1|;gi|9946911|gb|AAG04390.1|AE004533_1;gi|15596198|ref|NP_249692.1|;gi|151457|gb|AAA88448.1|;gi|130090|sp|P09785.2|PHNA_PSEAE;gi|660505617|gb|AID72226.1|	gi|651879278|ref|YP_008705122.1|;gi|651871025|ref|YP_008692841.1|;gi|553899690|gb|AGY73222.1|;gi|553888526|gb|AGY65220.1|;gi|375050819|gb|EHS43297.1|;gi|375047144|gb|EHS39693.1|;gi|9946911|gb|AAG04390.1|AE004533_1;gi|15596198|ref|NP_249692.1|;gi|151457|gb|AAA88448.1|;gi|130090|sp|P09785.2|PHNA_PSEAE;gi|660505617|gb|AID72226.1|	32;32;32;32;32;32;32;32;32;32;29	32;32;32;32;32;32;32;32;32;32;29	32;32;32;32;32;32;32;32;32;32;29	>gi|651879278|ref|YP_008705122.1| anthranilate synthase component I [Pseudomonas aeruginosa PAO1-VE13];>gi|651871025|ref|YP_008692841.1| anthranilate synthase component I [Pseudomonas aeruginosa PAO1-VE2];>gi|553899690|gb|AGY73222.1| anthranilate synthase	11	32	32	32	28	25	25	9	7	28	25	25	9	7	28	25	25	9	7	62.7	62.7	62.7	57.831	523	523;523;523;523;523;523;530;530;530;530;523	0	323.31	1.0635	0.84029	16.341	11	0	Median	1.2302	0.87494	8.5981	2	0	Median	1.3855	1.0104	31.714	3	0
gi|9946249|gb|AAG03784.1|AE004477_1;gi|660505032|gb|AID71641.1|;gi|651876365|ref|YP_008704509.1|;gi|651872474|ref|YP_008692228.1|;gi|553896777|gb|AGY70309.1|;gi|553889975|gb|AGY66669.1|;gi|375047556|gb|EHS40100.1|;gi|375040783|gb|EHS33515.1|;gi|15595592|ref|NP_249086.1|;gi|151490|gb|AAA25963.1|;gi|130214|sp|P24559.1|PILT_PSEAE	gi|9946249|gb|AAG03784.1|AE004477_1;gi|660505032|gb|AID71641.1|;gi|651876365|ref|YP_008704509.1|;gi|651872474|ref|YP_008692228.1|;gi|553896777|gb|AGY70309.1|;gi|553889975|gb|AGY66669.1|;gi|375047556|gb|EHS40100.1|;gi|375040783|gb|EHS33515.1|;gi|15595592|ref|NP_249086.1|;gi|151490|gb|AAA25963.1|;gi|130214|sp|P24559.1|PILT_PSEAE	27;27;27;27;27;27;27;27;27;27;27	27;27;27;27;27;27;27;27;27;27;27	27;27;27;27;27;27;27;27;27;27;27	>gi|9946249|gb|AAG03784.1|AE004477_1 twitching motility protein PilT [Pseudomonas aeruginosa PAO1];>gi|660505032|gb|AID71641.1| twitching motility protein PilT [Pseudomonas aeruginosa PAO1H2O];>gi|651876365|ref|YP_008704509.1| twitching mobility protein [P	11	27	27	27	22	22	22	18	18	22	22	22	18	18	22	22	22	18	18	83.1	83.1	83.1	38.02	344	344;344;344;344;344;344;344;344;344;344;344	0	323.31	1.0585	0.75431	19.461	190	0	Median	1.0866	0.7828	19.651	45	0	Median	1.1	0.81537	17.846	44	0
gi|9947757|gb|AAG05166.1|AE004603_6;gi|660506381|gb|AID72990.1|;gi|651874665|ref|YP_008705911.1|;gi|651869056|ref|YP_008693630.1|;gi|553895077|gb|AGY68609.1|;gi|553886557|gb|AGY63251.1|;gi|4186419|gb|AAD11568.1|;gi|375049850|gb|EHS42338.1|;gi|375044245|gb|EHS36854.1|;gi|15596974|ref|NP_250468.1|;gi|130680|sp|P13794.1|PORF_PSEAE	gi|9947757|gb|AAG05166.1|AE004603_6;gi|660506381|gb|AID72990.1|;gi|651874665|ref|YP_008705911.1|;gi|651869056|ref|YP_008693630.1|;gi|553895077|gb|AGY68609.1|;gi|553886557|gb|AGY63251.1|;gi|4186419|gb|AAD11568.1|;gi|375049850|gb|EHS42338.1|;gi|375044245|gb|EHS36854.1|;gi|15596974|ref|NP_250468.1|;gi|130680|sp|P13794.1|PORF_PSEAE	39;39;39;39;39;39;39;39;39;39;39	39;39;39;39;39;39;39;39;39;39;39	39;39;39;39;39;39;39;39;39;39;39	>gi|9947757|gb|AAG05166.1|AE004603_6 Major porin and structural outer membrane porin OprF precursor [Pseudomonas aeruginosa PAO1];>gi|660506381|gb|AID72990.1| Major porin and structural outer membrane porin OprF precursor [Pseudomonas aeruginosa PAO1H2O];>	11	39	39	39	29	29	29	33	28	29	29	29	33	28	29	29	29	33	28	86	86	86	37.639	350	350;350;350;350;350;350;350;350;350;350;350	0	323.31	0.66737	0.59848	23.746	574	0	Median	0.68971	0.53683	18.247	110	0	Median	0.69237	0.55722	24.218	121	0
935;434936;434937;434938;434939;434940;434941;434942;434943;434944;434945;434946;434947;434948;434949;434950;434951;434952;434953;434954;434955;434956;434957;434958;434959;434960;434961;434962;434963;434964;434965;434966;434967;434968;434969;434970;434971;434972;434973;434974;434975;434976;434977;434978;434979;434980;434981;434982;434983;434984;434985;434986;434987;434988;434989;434990;434991;434…
163;536164;536165;536166;536167;536168;536169;536170;536171;536172;536173;536174;536175;536176;536177;536178;536179;536180;536181;536182;536183;536184;536185;536186;536187;536188;536189;536190;536191;536192;536193;536194;536195;536196;536197;536198;536199;536200;536201;536202;536203;536204;536205;536206;536207;536208;536209;536210;536211;536212;536213;536214;536215;536216;536217;536218;536219;536…	5088;34449;52712;52724;63406;63683;63915;79168;95904;101913;102046;102126;127701;127765;379447;389144;389161;389198;404259;416867;421360;422307;422512;423390;424390;436038;439971;457172;518225;531202;535512;535951;548834;549028;549284;554823;554918;583693;596646	433;434;435;436;437;438;439;440;441;442;443;444;445;446;447;3347;3348;3349;3350;3351;3352;3353	542;543;544;545	132;133;138;150;160;168;171;205;211;221;227;239;254;261;268;289;290;298;306;316;329;338	134;136;175;266
gi|9946246|gb|AAG03782.1|AE004476_12;gi|651879809|ref|YP_008704507.1|;gi|651872054|ref|YP_008692226.1|;gi|553900221|gb|AGY73753.1|;gi|553889555|gb|AGY66249.1|;gi|375047554|gb|EHS40098.1|;gi|375040781|gb|EHS33513.1|;gi|15595590|ref|NP_249084.1|;gi|130971|sp|P22008.2|P5CR_PSEAE;gi|660505030|gb|AID71639.1|	gi|9946246|gb|AAG03782.1|AE004476_12;gi|651879809|ref|YP_008704507.1|;gi|651872054|ref|YP_008692226.1|;gi|553900221|gb|AGY73753.1|;gi|553889555|gb|AGY66249.1|;gi|375047554|gb|EHS40098.1|;gi|375040781|gb|EHS33513.1|;gi|15595590|ref|NP_249084.1|;gi|130971|sp|P22008.2|P5CR_PSEAE;gi|660505030|gb|AID71639.1|	7;7;7;7;7;7;7;7;7;4	7;7;7;7;7;7;7;7;7;4	7;7;7;7;7;7;7;7;7;4	>gi|9946246|gb|AAG03782.1|AE004476_12 pyrroline-5-carboxylate reductase [Pseudomonas aeruginosa PAO1];>gi|651879809|ref|YP_008704507.1| pyrroline-5-carboxylate reductase [Pseudomonas aeruginosa PAO1-VE13];>gi|651872054|ref|YP_008692226.1| pyrroline-5-carbo	10	7	7	7	6	6	6	3	3	6	6	6	3	3	6	6	6	3	3	35.5	35.5	35.5	28.094	273	273;273;273;273;273;273;273;273;273;273	0	261.17	NaN	NaN	NaN	0	0	Median	NaN	NaN	NaN	0	0	Median	NaN	NaN	NaN	0	0
gi|375044974|gb|EHS37565.1|;gi|375040634|gb|EHS33381.1|;gi|9947180|gb|AAG04638.1|AE004554_6;gi|660505856|gb|AID72465.1|;gi|651876854|ref|YP_008705375.1|;gi|651872284|ref|YP_008693094.1|;gi|553897266|gb|AGY70798.1|;gi|553889785|gb|AGY66479.1|;gi|45283|emb|CAA45858.1|;gi|416632|sp|Q03023.1|APRA_PSEAE;gi|15596446|ref|NP_249940.1|;gi|1311334|pdb|1KAP|P	gi|375044974|gb|EHS37565.1|;gi|375040634|gb|EHS33381.1|;gi|9947180|gb|AAG04638.1|AE004554_6;gi|660505856|gb|AID72465.1|;gi|651876854|ref|YP_008705375.1|;gi|651872284|ref|YP_008693094.1|;gi|553897266|gb|AGY70798.1|;gi|553889785|gb|AGY66479.1|;gi|45283|emb|CAA45858.1|;gi|416632|sp|Q03023.1|APRA_PSEAE;gi|15596446|ref|NP_249940.1|;gi|1311334|pdb|1KAP|P	16;16;16;16;16;16;16;16;16;16;16;16	16;16;16;16;16;16;16;16;16;16;16;16	16;16;16;16;16;16;16;16;16;16;16;16	>gi|375044974|gb|EHS37565.1| alkaline metalloproteinase [Pseudomonas aeruginosa MPAO1/P2];>gi|375040634|gb|EHS33381.1| alkaline metalloproteinase [Pseudomonas aeruginosa MPAO1/P1];>gi|9947180|gb|AAG04638.1|AE004554_6 alkaline metalloproteinase precursor [P	12	16	16	16	15	14	15	2	3	15	14	15	2	3	15	14	15	2	3	54.7	54.7	54.7	49.76	472	472;472;479;479;479;479;479;479;479;479;479;479	0	323.31	0.58807	0.39222	43.959	29	0	Median	0.53863	0.39073	44.156	9	0	Median	0.6458	0.44194	44.456	10	0
gi|9949794|gb|AAG07023.1|AE004783_8;gi|660508215|gb|AID74824.1|;gi|651875641|ref|YP_008707814.1|;gi|651869886|ref|YP_008695533.1|;gi|553896053|gb|AGY69585.1|;gi|553887387|gb|AGY64081.1|;gi|375051676|gb|EHS44142.1|;gi|375043804|gb|EHS36420.1|;gi|15598831|ref|NP_252325.1|;gi|13124125|sp|Q9HXZ5.1|ENO_PSEAE	gi|9949794|gb|AAG07023.1|AE004783_8;gi|660508215|gb|AID74824.1|;gi|651875641|ref|YP_008707814.1|;gi|651869886|ref|YP_008695533.1|;gi|553896053|gb|AGY69585.1|;gi|553887387|gb|AGY64081.1|;gi|375051676|gb|EHS44142.1|;gi|375043804|gb|EHS36420.1|;gi|15598831|ref|NP_252325.1|;gi|13124125|sp|Q9HXZ5.1|ENO_PSEAE	37;37;37;37;37;37;37;37;37;37	37;37;37;37;37;37;37;37;37;37	36;36;36;36;36;36;36;36;36;36	>gi|9949794|gb|AAG07023.1|AE004783_8 enolase [Pseudomonas aeruginosa PAO1];>gi|660508215|gb|AID74824.1| phosphopyruvate hydratase [Pseudomonas aeruginosa PAO1H2O];>gi|651875641|ref|YP_008707814.1| phosphopyruvate hydratase [Pseudomonas aeruginosa PAO1-VE13	10	37	37	36	22	23	23	27	21	22	23	23	27	21	21	22	22	27	20	79.3	79.3	79.3	45.195	429	429;429;429;429;429;429;429;429;429;429	0	323.31	2.86	1.8089	39.235	116	0	Median	3.1931	2.3645	24.85	25	0	Median	3.0855	2.3386	30.821	20	0
gi|9949811|gb|AAG07038.1|AE004785_2;gi|651878652|ref|YP_008707829.1|;gi|651869957|ref|YP_008695548.1|;gi|553899064|gb|AGY72596.1|;gi|553887458|gb|AGY64152.1|;gi|375051691|gb|EHS44157.1|;gi|375043789|gb|EHS36405.1|;gi|15598846|ref|NP_252340.1|;gi|13124136|sp|Q9KGU6.1|DXR_PSEAE	gi|9949811|gb|AAG07038.1|AE004785_2;gi|651878652|ref|YP_008707829.1|;gi|651869957|ref|YP_008695548.1|;gi|553899064|gb|AGY72596.1|;gi|553887458|gb|AGY64152.1|;gi|375051691|gb|EHS44157.1|;gi|375043789|gb|EHS36405.1|;gi|15598846|ref|NP_252340.1|;gi|13124136|sp|Q9KGU6.1|DXR_PSEAE	14;14;14;14;14;14;14;14;14	14;14;14;14;14;14;14;14;14	1;1;1;1;1;1;1;1;1	>gi|9949811|gb|AAG07038.1|AE004785_2 1-deoxy-d-xylulose 5-phosphate reductoisomerase [Pseudomonas aeruginosa PAO1];>gi|651878652|ref|YP_008707829.1| 1-deoxy-D-xylulose 5-phosphate reductoisomerase [Pseudomonas aeruginosa PAO1-VE13];>gi|651869957|ref|YP_008	9	14	14	1	12	11	14	3	2	12	11	14	3	2	0	0	1	0	0	52.8	52.8	6.8	42.508	396	396;396;396;396;396;396;396;396;396	0	287.73	NaN	NaN	NaN	0	0	Median	NaN	NaN	NaN	0	0	Median	NaN	NaN	NaN	0	0
gi|9950240|gb|AAG07431.1|AE004821_4;gi|660508630|gb|AID75239.1|;gi|651880073|ref|YP_008708227.1|;gi|651871185|ref|YP_008695946.1|;gi|553900485|gb|AGY74017.1|;gi|553888686|gb|AGY65380.1|;gi|375048529|gb|EHS41050.1|;gi|375040747|gb|EHS33485.1|;gi|15599239|ref|NP_252733.1|;gi|13124137|sp|Q9KGU7.1|DXS_PSEAE	gi|9950240|gb|AAG07431.1|AE004821_4;gi|660508630|gb|AID75239.1|;gi|651880073|ref|YP_008708227.1|;gi|651871185|ref|YP_008695946.1|;gi|553900485|gb|AGY74017.1|;gi|553888686|gb|AGY65380.1|;gi|375048529|gb|EHS41050.1|;gi|375040747|gb|EHS33485.1|;gi|15599239|ref|NP_252733.1|;gi|13124137|sp|Q9KGU7.1|DXS_PSEAE	25;25;25;25;25;25;25;25;25;25	25;25;25;25;25;25;25;25;25;25	25;25;25;25;25;25;25;25;25;25	>gi|9950240|gb|AAG07431.1|AE004821_4 1-deoxyxylulose-5-phosphate synthase [Pseudomonas aeruginosa PAO1];>gi|660508630|gb|AID75239.1| 1-deoxy-D-xylulose-5-phosphate synthase [Pseudomonas aeruginosa PAO1H2O];>gi|651880073|ref|YP_008708227.1| 1-deoxy-D-xylulo	10	25	25	25	20	22	21	5	7	20	22	21	5	7	20	22	21	5	7	49	49	49	68.049	627	627;627;627;627;627;627;627;627;627;627	0	323.31	1.6959	1.1988	30.957	64	0	Median	1.7897	1.4105	42.328	17	0	Median	1.6885	1.2089	20.064	20	0
gi|9951827|gb|AAG08877.1|AE004962_1;gi|660510091|gb|AID76700.1|;gi|651876569|ref|YP_008709697.1|;gi|651872457|ref|YP_008697415.1|;gi|553896981|gb|AGY70513.1|;gi|553889958|gb|AGY66652.1|;gi|375049591|gb|EHS42082.1|;gi|375042733|gb|EHS35377.1|;gi|15600685|ref|NP_254179.1|;gi|13124210|sp|Q9HT81.1|ENGB_PSEAE	gi|9951827|gb|AAG08877.1|AE004962_1;gi|660510091|gb|AID76700.1|;gi|651876569|ref|YP_008709697.1|;gi|651872457|ref|YP_008697415.1|;gi|553896981|gb|AGY70513.1|;gi|553889958|gb|AGY66652.1|;gi|375049591|gb|EHS42082.1|;gi|375042733|gb|EHS35377.1|;gi|15600685|ref|NP_254179.1|;gi|13124210|sp|Q9HT81.1|ENGB_PSEAE	10;10;10;10;10;10;10;10;10;10	10;10;10;10;10;10;10;10;10;10	10;10;10;10;10;10;10;10;10;10	>gi|9951827|gb|AAG08877.1|AE004962_1 conserved hypothetical protein [Pseudomonas aeruginosa PAO1];>gi|660510091|gb|AID76700.1| ribosome biogenesis GTP-binding protein YsxC [Pseudomonas aeruginosa PAO1H2O];>gi|651876569|ref|YP_008709697.1| ribosome biogenes	10	10	10	10	7	8	8	3	0	7	8	8	3	0	7	8	8	3	0	56.3	56.3	56.3	23.786	215	215;215;215;215;215;215;215;215;215;215	0	163.85	1.7808	1.1523	12.057	14	0	Median	1.8261	1.2456	15.747	4	0	Median	1.797	1.1206	8.1364	5	0
gi|9947011|gb|AAG04483.1|AE004540_3;gi|7081477|gb|AAF35976.1|AF139821_1;gi|651877390|ref|YP_008705218.1|;gi|651873821|ref|YP_008692937.1|;gi|553897802|gb|AGY71334.1|;gi|553891322|gb|AGY68016.1|;gi|375050722|gb|EHS43200.1|;gi|375047047|gb|EHS39596.1|;gi|15596291|ref|NP_249785.1|;gi|13124216|sp|Q9K3C5.1|FLID2_PSEAE;gi|1314749|gb|AAA99809.1|	gi|9947011|gb|AAG04483.1|AE004540_3;gi|7081477|gb|AAF35976.1|AF139821_1;gi|651877390|ref|YP_008705218.1|;gi|651873821|ref|YP_008692937.1|;gi|553897802|gb|AGY71334.1|;gi|553891322|gb|AGY68016.1|;gi|375050722|gb|EHS43200.1|;gi|375047047|gb|EHS39596.1|;gi|15596291|ref|NP_249785.1|;gi|13124216|sp|Q9K3C5.1|FLID2_PSEAE	28;28;28;28;28;28;28;28;28;28;4	28;28;28;28;28;28;28;28;28;28;4	28;28;28;28;28;28;28;28;28;28;4	>gi|9947011|gb|AAG04483.1|AE004540_3 flagellar capping protein FliD [Pseudomonas aeruginosa PAO1];>gi|7081477|gb|AAF35976.1|AF139821_1 flagellar cap protein FliD [Pseudomonas aeruginosa PAO1];>gi|651877390|ref|YP_008705218.1| flagellar hook-associated fami	11	28	28	28	17	19	16	15	11	17	19	16	15	11	17	19	16	15	11	72.2	72.2	72.2	49.449	474	474;474;474;474;474;474;474;474;474;474;148	0	323.31	3.7302	2.4228	20.654	54	0	Median	3.9618	2.6488	17.197	12	0	Median	3.914	2.7158	18.791	12	0
gi|9950909|gb|AAG08042.1|AE004879_8;gi|660509248|gb|AID75857.1|;gi|651879003|ref|YP_008708846.1|;gi|651873405|ref|YP_008696565.1|;gi|553899415|gb|AGY72947.1|;gi|553890906|gb|AGY67600.1|;gi|375051067|gb|EHS43540.1|;gi|375041181|gb|EHS33894.1|;gi|15599850|ref|NP_253344.1|;gi|13124280|sp|Q9HVD7.1|HEMH_PSEAE	gi|9950909|gb|AAG08042.1|AE004879_8;gi|660509248|gb|AID75857.1|;gi|651879003|ref|YP_008708846.1|;gi|651873405|ref|YP_008696565.1|;gi|553899415|gb|AGY72947.1|;gi|553890906|gb|AGY67600.1|;gi|375051067|gb|EHS43540.1|;gi|375041181|gb|EHS33894.1|;gi|15599850|ref|NP_253344.1|;gi|13124280|sp|Q9HVD7.1|HEMH_PSEAE	22;22;22;22;22;22;22;22;22;22	22;22;22;22;22;22;22;22;22;22	22;22;22;22;22;22;22;22;22;22	>gi|9950909|gb|AAG08042.1|AE004879_8 ferrochelatase [Pseudomonas aeruginosa PAO1];>gi|660509248|gb|AID75857.1| ferrochelatase [Pseudomonas aeruginosa PAO1H2O];>gi|651879003|ref|YP_008708846.1| ferrochelatase [Pseudomonas aeruginosa PAO1-VE13];>gi|651873405	10	22	22	22	18	19	17	6	4	18	19	17	6	4	18	19	17	6	4	66.8	66.8	66.8	38.571	340	340;340;340;340;340;340;340;340;340;340	0	319.67	1.1521	0.83287	30.913	19	0	Median	1.2303	0.93407	20.704	4	0	Median	1.3541	1.2739	33.995	6	0
gi|9949134|gb|AAG06418.1|AE004728_4;gi|651879540|ref|YP_008707203.1|;gi|651869399|ref|YP_008694922.1|;gi|553899952|gb|AGY73484.1|;gi|553886900|gb|AGY63594.1|;gi|375050198|gb|EHS42681.1|;gi|375043145|gb|EHS35776.1|;gi|3098624|gb|AAC15714.1|;gi|15598226|ref|NP_251720.1|;gi|13124343|sp|O68799.1|MOBA_PSEAE;gi|660507648|gb|AID74257.1|	gi|9949134|gb|AAG06418.1|AE004728_4;gi|651879540|ref|YP_008707203.1|;gi|651869399|ref|YP_008694922.1|;gi|553899952|gb|AGY73484.1|;gi|553886900|gb|AGY63594.1|;gi|375050198|gb|EHS42681.1|;gi|375043145|gb|EHS35776.1|;gi|3098624|gb|AAC15714.1|;gi|15598226|ref|NP_251720.1|;gi|13124343|sp|O68799.1|MOBA_PSEAE;gi|660507648|gb|AID74257.1|	10;10;10;10;10;10;10;10;10;10;8	10;10;10;10;10;10;10;10;10;10;8	10;10;10;10;10;10;10;10;10;10;8	>gi|9949134|gb|AAG06418.1|AE004728_4 molybdopterin-guanine dinucleotide biosynthesis protein MobA [Pseudomonas aeruginosa PAO1];>gi|651879540|ref|YP_008707203.1| molybdopterin-guanine dinucleotide biosynthesis protein A [Pseudomonas aeruginosa PAO1-VE13];>	11	10	10	10	7	6	4	5	4	7	6	4	5	4	7	6	4	5	4	52	52	52	21.87	198	198;198;198;198;198;198;198;198;198;198;198	0	123.46	NaN	NaN	NaN	0	0	Median	NaN	NaN	NaN	0	0	Median	NaN	NaN	NaN	0	0
gi|9950212|gb|AAG07406.1|AE004818_12;gi|660508605|gb|AID75214.1|;gi|651875119|ref|YP_008708202.1|;gi|651869915|ref|YP_008695921.1|;gi|553895531|gb|AGY69063.1|;gi|553887416|gb|AGY64110.1|;gi|375049220|gb|EHS41725.1|;gi|375042796|gb|EHS35438.1|;gi|355333222|pdb|3ZQU|A;gi|15599214|ref|NP_252708.1|;gi|13124415|sp|Q9HX08.1|PAAD_PSEAE	gi|9950212|gb|AAG07406.1|AE004818_12;gi|660508605|gb|AID75214.1|;gi|651875119|ref|YP_008708202.1|;gi|651869915|ref|YP_008695921.1|;gi|553895531|gb|AGY69063.1|;gi|553887416|gb|AGY64110.1|;gi|375049220|gb|EHS41725.1|;gi|375042796|gb|EHS35438.1|;gi|355333222|pdb|3ZQU|A;gi|15599214|ref|NP_252708.1|;gi|13124415|sp|Q9HX08.1|PAAD_PSEAE	6;6;6;6;6;6;6;6;6;6;6	6;6;6;6;6;6;6;6;6;6;6	6;6;6;6;6;6;6;6;6;6;6	>gi|9950212|gb|AAG07406.1|AE004818_12 probable aromatic acid decarboxylase [Pseudomonas aeruginosa PAO1];>gi|660508605|gb|AID75214.1| aromatic acid decarboxylase [Pseudomonas aeruginosa PAO1H2O];>gi|651875119|ref|YP_008708202.1| polyprenyl P-hydroxybenzoat	11	6	6	6	5	4	5	4	1	5	4	5	4	1	5	4	5	4	1	45	45	45	22.367	209	209;209;209;209;209;209;209;209;209;209;209	0	110.73	1.059	0.73344	11.872	15	0	Median	1.0731	0.67252	13.957	4	0	Median	1.0787	0.77507	10.178	4	0
gi|9949775|gb|AAG07005.1|AE004782_3;gi|651877196|ref|YP_008707796.1|;gi|651869922|ref|YP_008695515.1|;gi|553897608|gb|AGY71140.1|;gi|553887423|gb|AGY64117.1|;gi|375051658|gb|EHS44124.1|;gi|375043822|gb|EHS36438.1|;gi|15598813|ref|NP_252307.1|;gi|132233|sp|P08280.1|RECA_PSEAE;gi|660508197|gb|AID74806.1|	gi|9949775|gb|AAG07005.1|AE004782_3;gi|651877196|ref|YP_008707796.1|;gi|651869922|ref|YP_008695515.1|;gi|553897608|gb|AGY71140.1|;gi|553887423|gb|AGY64117.1|;gi|375051658|gb|EHS44124.1|;gi|375043822|gb|EHS36438.1|;gi|15598813|ref|NP_252307.1|;gi|132233|sp|P08280.1|RECA_PSEAE;gi|660508197|gb|AID74806.1|	21;21;21;21;21;21;21;21;21;18	21;21;21;21;21;21;21;21;21;18	21;21;21;21;21;21;21;21;21;18	>gi|9949775|gb|AAG07005.1|AE004782_3 RecA protein [Pseudomonas aeruginosa PAO1];>gi|651877196|ref|YP_008707796.1| protein RecA [Pseudomonas aeruginosa PAO1-VE13];>gi|651869922|ref|YP_008695515.1| protein RecA [Pseudomonas aeruginosa PAO1-VE2];>gi|553897608	10	21	21	21	16	16	15	16	13	16	16	15	16	13	16	16	15	16	13	78.3	78.3	78.3	36.879	346	346;346;346;346;346;346;346;346;346;346	0	323.31	1.3244	1.0316	31.453	102	0	Median	1.4266	1.175	29.432	24	0	Median	1.5211	1.1362	34.786	20	0
gi|9946447|gb|AAG03965.1|AE004494_1;gi|660505212|gb|AID71821.1|;gi|651878002|ref|YP_008704693.1|;gi|651873934|ref|YP_008692412.1|;gi|553898414|gb|AGY71946.1|;gi|553891435|gb|AGY68129.1|;gi|375050351|gb|EHS42833.1|;gi|375045184|gb|EHS37770.1|;gi|216913|dbj|BAA14146.1|;gi|15595773|ref|NP_249267.1|;gi|133310|sp|P26480.1|RPOD_PSEAE	gi|9946447|gb|AAG03965.1|AE004494_1;gi|660505212|gb|AID71821.1|;gi|651878002|ref|YP_008704693.1|;gi|651873934|ref|YP_008692412.1|;gi|553898414|gb|AGY71946.1|;gi|553891435|gb|AGY68129.1|;gi|375050351|gb|EHS42833.1|;gi|375045184|gb|EHS37770.1|;gi|216913|dbj|BAA14146.1|;gi|15595773|ref|NP_249267.1|;gi|133310|sp|P26480.1|RPOD_PSEAE	44;44;44;44;44;44;44;44;44;44;44	44;44;44;44;44;44;44;44;44;44;44	43;43;43;43;43;43;43;43;43;43;43	>gi|9946447|gb|AAG03965.1|AE004494_1 sigma factor RpoD [Pseudomonas aeruginosa PAO1];>gi|660505212|gb|AID71821.1| RNA polymerase sigma factor RpoD [Pseudomonas aeruginosa PAO1H2O];>gi|651878002|ref|YP_008704693.1| RNA polymerase sigma factor RpoD [Pseudomo	11	44	44	43	32	32	34	24	17	32	32	34	24	17	31	31	33	24	17	63.4	63.4	61.8	69.643	617	617;617;617;617;617;617;617;617;617;617;617	0	323.31	0.91542	0.65726	27.635	185	0	Median	0.97048	0.67235	25.222	44	0	Median	0.9787	0.71634	26.806	48	0
gi|9946368|gb|AAG03893.1|AE004487_7;gi|660505140|gb|AID71749.1|;gi|651875693|ref|YP_008704619.1|;gi|651872322|ref|YP_008692338.1|;gi|553896105|gb|AGY69637.1|;gi|553889823|gb|AGY66517.1|;gi|375050425|gb|EHS42907.1|;gi|375045258|gb|EHS37844.1|;gi|15595701|ref|NP_249195.1|;gi|13431320|sp|Q9I614.1|BIOD_PSEAE	gi|9946368|gb|AAG03893.1|AE004487_7;gi|660505140|gb|AID71749.1|;gi|651875693|ref|YP_008704619.1|;gi|651872322|ref|YP_008692338.1|;gi|553896105|gb|AGY69637.1|;gi|553889823|gb|AGY66517.1|;gi|375050425|gb|EHS42907.1|;gi|375045258|gb|EHS37844.1|;gi|15595701|ref|NP_249195.1|;gi|13431320|sp|Q9I614.1|BIOD_PSEAE	8;8;8;8;8;8;8;8;8;8	8;8;8;8;8;8;8;8;8;8	8;8;8;8;8;8;8;8;8;8	>gi|9946368|gb|AAG03893.1|AE004487_7 dethiobiotin synthase [Pseudomonas aeruginosa PAO1];>gi|660505140|gb|AID71749.1| dithiobiotin synthetase [Pseudomonas aeruginosa PAO1H2O];>gi|651875693|ref|YP_008704619.1| dethiobiotin synthase [Pseudomonas aeruginosa P	10	8	8	8	7	6	7	2	1	7	6	7	2	1	7	6	7	2	1	44.7	44.7	44.7	23.337	228	228;228;228;228;228;228;228;228;228;228	0	99.154	1.8126	1.1146	42.123	8	0	Median	1.9726	1.1592	57.84	3	0	Median	1.4473	1.1117	12.499	2	0
gi|9949829|gb|AAG07055.1|AE004786_7;gi|660508248|gb|AID74857.1|;gi|651879206|ref|YP_008707846.1|;gi|651870726|ref|YP_008695565.1|;gi|553899618|gb|AGY73150.1|;gi|553888227|gb|AGY64921.1|;gi|375051708|gb|EHS44174.1|;gi|375043772|gb|EHS36388.1|;gi|15598863|ref|NP_252357.1|;gi|13431397|sp|Q9HXX3.1|CSD_PSEAE	gi|9949829|gb|AAG07055.1|AE004786_7;gi|660508248|gb|AID74857.1|;gi|651879206|ref|YP_008707846.1|;gi|651870726|ref|YP_008695565.1|;gi|553899618|gb|AGY73150.1|;gi|553888227|gb|AGY64921.1|;gi|375051708|gb|EHS44174.1|;gi|375043772|gb|EHS36388.1|;gi|15598863|ref|NP_252357.1|;gi|13431397|sp|Q9HXX3.1|CSD_PSEAE	11;11;11;11;11;11;11;11;11;11	11;11;11;11;11;11;11;11;11;11	11;11;11;11;11;11;11;11;11;11	>gi|9949829|gb|AAG07055.1|AE004786_7 probable pyridoxal-phosphate dependent enzyme [Pseudomonas aeruginosa PAO1];>gi|660508248|gb|AID74857.1| putative pyridoxal-phosphate dependent enzyme [Pseudomonas aeruginosa PAO1H2O];>gi|651879206|ref|YP_008707846.1| a	10	11	11	11	9	9	9	3	2	9	9	9	3	2	9	9	9	3	2	46.6	46.6	46.6	43.274	401	401;401;401;401;401;401;401;401;401;401	0	141.25	2.8503	1.8296	53.662	3	0	Median	NaN	NaN	NaN	1	0	Median	NaN	NaN	NaN	0	0
gi|9951024|gb|AAG08147.1|AE004889_10;gi|660509354|gb|AID75963.1|;gi|651875049|ref|YP_008708953.1|;gi|651869256|ref|YP_008696672.1|;gi|553895461|gb|AGY68993.1|;gi|553886757|gb|AGY63451.1|;gi|375048290|gb|EHS40817.1|;gi|375043381|gb|EHS36007.1|;gi|15599955|ref|NP_253449.1|;gi|13431478|sp|Q9HV43.1|DNAK_PSEAE	gi|9951024|gb|AAG08147.1|AE004889_10;gi|660509354|gb|AID75963.1|;gi|651875049|ref|YP_008708953.1|;gi|651869256|ref|YP_008696672.1|;gi|553895461|gb|AGY68993.1|;gi|553886757|gb|AGY63451.1|;gi|375048290|gb|EHS40817.1|;gi|375043381|gb|EHS36007.1|;gi|15599955|ref|NP_253449.1|;gi|13431478|sp|Q9HV43.1|DNAK_PSEAE	62;62;62;62;62;62;62;62;62;62	62;62;62;62;62;62;62;62;62;62	62;62;62;62;62;62;62;62;62;62	>gi|9951024|gb|AAG08147.1|AE004889_10 DnaK protein [Pseudomonas aeruginosa PAO1];>gi|660509354|gb|AID75963.1| molecular chaperone DnaK [Pseudomonas aeruginosa PAO1H2O];>gi|651875049|ref|YP_008708953.1| chaperone protein DnaK [Pseudomonas aeruginosa PAO1-VE	10	62	62	62	47	44	46	51	41	47	44	46	51	41	47	44	46	51	41	77.4	77.4	77.4	68.402	637	637;637;637;637;637;637;637;637;637;637	0	323.31	1.2554	1.6148	43.781	329	0	Median	2.9242	2.1772	36.581	56	0	Median	2.9269	2.2154	35.317	55	0
gi|9948834|gb|AAG06143.1|AE004703_9;gi|651874643|ref|YP_008706920.1|;gi|651871722|ref|YP_008694639.1|;gi|553895055|gb|AGY68587.1|;gi|553889223|gb|AGY65917.1|;gi|375051856|gb|EHS44320.1|;gi|375041952|gb|EHS34624.1|;gi|15597951|ref|NP_251445.1|;gi|13431479|sp|Q9I088.1|ECOT_PSEAE;gi|660507370|gb|AID73979.1|	gi|9948834|gb|AAG06143.1|AE004703_9;gi|651874643|ref|YP_008706920.1|;gi|651871722|ref|YP_008694639.1|;gi|553895055|gb|AGY68587.1|;gi|553889223|gb|AGY65917.1|;gi|375051856|gb|EHS44320.1|;gi|375041952|gb|EHS34624.1|;gi|15597951|ref|NP_251445.1|;gi|13431479|sp|Q9I088.1|ECOT_PSEAE;gi|660507370|gb|AID73979.1|	11;11;11;11;11;11;11;11;11;9	11;11;11;11;11;11;11;11;11;9	11;11;11;11;11;11;11;11;11;9	>gi|9948834|gb|AAG06143.1|AE004703_9 ecotin precursor [Pseudomonas aeruginosa PAO1];>gi|651874643|ref|YP_008706920.1| ecotin family protein [Pseudomonas aeruginosa PAO1-VE13];>gi|651871722|ref|YP_008694639.1| ecotin family protein [Pseudomonas aeruginosa P	10	11	11	11	8	8	8	5	3	8	8	8	5	3	8	8	8	5	3	64.7	64.7	64.7	17.228	156	156;156;156;156;156;156;156;156;156;156	0	200.29	3.6002	2.4421	34.542	30	0	Median	3.8605	2.5893	8.606	5	0	Median	4.3554	3.1312	31.682	7	0
gi|9949988|gb|AAG07201.1|AE004799_7;gi|660508397|gb|AID75006.1|;gi|651877070|ref|YP_008707994.1|;gi|651870435|ref|YP_008695713.1|;gi|553897482|gb|AGY71014.1|;gi|553887936|gb|AGY64630.1|;gi|375051360|gb|EHS43829.1|;gi|375043621|gb|EHS36237.1|;gi|15599009|ref|NP_252503.1|;gi|13431592|sp|Q9HXI8.1|ISCS_PSEAE	gi|9949988|gb|AAG07201.1|AE004799_7;gi|660508397|gb|AID75006.1|;gi|651877070|ref|YP_008707994.1|;gi|651870435|ref|YP_008695713.1|;gi|553897482|gb|AGY71014.1|;gi|553887936|gb|AGY64630.1|;gi|375051360|gb|EHS43829.1|;gi|375043621|gb|EHS36237.1|;gi|15599009|ref|NP_252503.1|;gi|13431592|sp|Q9HXI8.1|ISCS_PSEAE	31;31;31;31;31;31;31;31;31;31	31;31;31;31;31;31;31;31;31;31	31;31;31;31;31;31;31;31;31;31	>gi|9949988|gb|AAG07201.1|AE004799_7 L-cysteine desulfurase (pyridoxal phosphate-dependent) [Pseudomonas aeruginosa PAO1];>gi|660508397|gb|AID75006.1| cysteine desulfurase [Pseudomonas aeruginosa PAO1H2O];>gi|651877070|ref|YP_008707994.1| cysteine desulfur	10	31	31	31	23	24	25	17	14	23	24	25	17	14	23	24	25	17	14	74.3	74.3	74.3	44.666	404	404;404;404;404;404;404;404;404;404;404	0	323.31	2.0327	1.4485	23.169	119	0	Median	2.3172	1.5766	24.78	23	0	Median	2.3856	1.6095	14.826	21	0
gi|9951655|gb|AAG08721.1|AE004946_5;gi|660509933|gb|AID76542.1|;gi|651874974|ref|YP_008709538.1|;gi|651868957|ref|YP_008697257.1|;gi|553895386|gb|AGY68918.1|;gi|553886458|gb|AGY63152.1|;gi|375049988|gb|EHS42475.1|;gi|375042072|gb|EHS34739.1|;gi|15600529|ref|NP_254023.1|;gi|13431635|sp|Q9HTM2.1|KGUA_PSEAE	gi|9951655|gb|AAG08721.1|AE004946_5;gi|660509933|gb|AID76542.1|;gi|651874974|ref|YP_008709538.1|;gi|651868957|ref|YP_008697257.1|;gi|553895386|gb|AGY68918.1|;gi|553886458|gb|AGY63152.1|;gi|375049988|gb|EHS42475.1|;gi|375042072|gb|EHS34739.1|;gi|15600529|ref|NP_254023.1|;gi|13431635|sp|Q9HTM2.1|KGUA_PSEAE	7;7;7;7;7;7;7;7;7;7	7;7;7;7;7;7;7;7;7;7	7;7;7;7;7;7;7;7;7;7	>gi|9951655|gb|AAG08721.1|AE004946_5 guanylate kinase [Pseudomonas aeruginosa PAO1];>gi|660509933|gb|AID76542.1| guanylate kinase [Pseudomonas aeruginosa PAO1H2O];>gi|651874974|ref|YP_008709538.1| guanylate kinase [Pseudomonas aeruginosa PAO1-VE13];>gi|651	10	7	7	7	7	7	7	2	1	7	7	7	2	1	7	7	7	2	1	49.3	49.3	49.3	23.102	203	203;203;203;203;203;203;203;203;203;203	0	86.901	1.8984	1.2859	29.218	6	0	Median	2.0431	1.4069	19.05	2	0	Median	NaN	NaN	NaN	1	0
gi|9950865|gb|AAG08002.1|AE004875_8;gi|651875525|ref|YP_008708802.1|;gi|651869119|ref|YP_008696521.1|;gi|553895937|gb|AGY69469.1|;gi|553886620|gb|AGY63314.1|;gi|375049046|gb|EHS41556.1|;gi|375046196|gb|EHS38761.1|;gi|15599810|ref|NP_253304.1|;gi|13431712|sp|Q9HVH7.1|MSCL_PSEAE;gi|660509202|gb|AID75811.1|	gi|9950865|gb|AAG08002.1|AE004875_8;gi|651875525|ref|YP_008708802.1|;gi|651869119|ref|YP_008696521.1|;gi|553895937|gb|AGY69469.1|;gi|553886620|gb|AGY63314.1|;gi|375049046|gb|EHS41556.1|;gi|375046196|gb|EHS38761.1|;gi|15599810|ref|NP_253304.1|;gi|13431712|sp|Q9HVH7.1|MSCL_PSEAE;gi|660509202|gb|AID75811.1|	10;10;10;10;10;10;10;10;10;9	10;10;10;10;10;10;10;10;10;9	10;10;10;10;10;10;10;10;10;9	>gi|9950865|gb|AAG08002.1|AE004875_8 conductance mechanosensitive channel [Pseudomonas aeruginosa PAO1];>gi|651875525|ref|YP_008708802.1| large conductance mechanosensitive channel protein [Pseudomonas aeruginosa PAO1-VE13];>gi|651869119|ref|YP_008696521.1	10	10	10	10	8	9	9	3	2	8	9	9	3	2	8	9	9	3	2	55.5	55.5	55.5	14.432	137	137;137;137;137;137;137;137;137;137;137	0	159.35	0.74281	0.50781	16.332	42	0	Median	0.75588	0.49153	10.284	13	0	Median	0.75787	0.50316	16.512	12	0
gi|9950990|gb|AAG08116.1|AE004886_8;gi|660509324|gb|AID75933.1|;gi|651876500|ref|YP_008708923.1|;gi|651872314|ref|YP_008696642.1|;gi|553896912|gb|AGY70444.1|;gi|553889815|gb|AGY66509.1|;gi|375048259|gb|EHS40786.1|;gi|375043412|gb|EHS36038.1|;gi|15599924|ref|NP_253418.1|;gi|13431775|sp|Q9HV69.1|PANC_PSEAE	gi|9950990|gb|AAG08116.1|AE004886_8;gi|660509324|gb|AID75933.1|;gi|651876500|ref|YP_008708923.1|;gi|651872314|ref|YP_008696642.1|;gi|553896912|gb|AGY70444.1|;gi|553889815|gb|AGY66509.1|;gi|375048259|gb|EHS40786.1|;gi|375043412|gb|EHS36038.1|;gi|15599924|ref|NP_253418.1|;gi|13431775|sp|Q9HV69.1|PANC_PSEAE	17;17;17;17;17;17;17;17;17;17	17;17;17;17;17;17;17;17;17;17	17;17;17;17;17;17;17;17;17;17	>gi|9950990|gb|AAG08116.1|AE004886_8 pantoate--beta-alanine ligase [Pseudomonas aeruginosa PAO1];>gi|660509324|gb|AID75933.1| pantoate--beta-alanine ligase [Pseudomonas aeruginosa PAO1H2O];>gi|651876500|ref|YP_008708923.1| pantoate--beta-alanine ligase [Ps	10	17	17	17	12	13	12	11	7	12	13	12	11	7	12	13	12	11	7	65.7	65.7	65.7	30.836	283	283;283;283;283;283;283;283;283;283;283	0	320.47	1.4533	1.0989	25.714	43	0	Median	1.7275	1.315	22.675	9	0	Median	1.6196	1.2564	17.902	10	0
gi|9951636|gb|AAG08704.1|AE004944_8;gi|651878952|ref|YP_008709521.1|;gi|651873351|ref|YP_008697240.1|;gi|553899364|gb|AGY72896.1|;gi|553890852|gb|AGY67546.1|;gi|375049971|gb|EHS42458.1|;gi|375042055|gb|EHS34722.1|;gi|15600512|ref|NP_254006.1|;gi|13431808|sp|Q9HTN5.1|Y5319_PSEAE	gi|9951636|gb|AAG08704.1|AE004944_8;gi|651878952|ref|YP_008709521.1|;gi|651873351|ref|YP_008697240.1|;gi|553899364|gb|AGY72896.1|;gi|553890852|gb|AGY67546.1|;gi|375049971|gb|EHS42458.1|;gi|375042055|gb|EHS34722.1|;gi|15600512|ref|NP_254006.1|;gi|13431808|sp|Q9HTN5.1|Y5319_PSEAE	2;2;2;2;2;2;2;2;2	2;2;2;2;2;2;2;2;2	1;1;1;1;1;1;1;1;1	>gi|9951636|gb|AAG08704.1|AE004944_8 DNA repair protein RadC [Pseudomonas aeruginosa PAO1];>gi|651878952|ref|YP_008709521.1| DNA repair RadC family protein [Pseudomonas aeruginosa PAO1-VE13];>gi|651873351|ref|YP_008697240.1| DNA repair RadC family protein	9	2	2	1	1	0	0	1	0	1	0	0	1	0	0	0	0	1	0	10.7	10.7	5.8	24.934	224	224;224;224;224;224;224;224;224;224	0	3.7359	NaN	NaN	NaN	0	0	Median	NaN	NaN	NaN	0	0	Median	NaN	NaN	NaN	0	0
gi|9951362|gb|AAG08454.1|AE004920_4;gi|660509664|gb|AID76273.1|;gi|651876841|ref|YP_008709266.1|;gi|651872368|ref|YP_008696985.1|;gi|553897253|gb|AGY70785.1|;gi|553889869|gb|AGY66563.1|;gi|375048757|gb|EHS41273.1|;gi|375040454|gb|EHS33220.1|;gi|15600262|ref|NP_253756.1|;gi|13431934|sp|Q9HUB4.1|TATB_PSEAE	gi|9951362|gb|AAG08454.1|AE004920_4;gi|660509664|gb|AID76273.1|;gi|651876841|ref|YP_008709266.1|;gi|651872368|ref|YP_008696985.1|;gi|553897253|gb|AGY70785.1|;gi|553889869|gb|AGY66563.1|;gi|375048757|gb|EHS41273.1|;gi|375040454|gb|EHS33220.1|;gi|15600262|ref|NP_253756.1|;gi|13431934|sp|Q9HUB4.1|TATB_PSEAE	1;1;1;1;1;1;1;1;1;1	1;1;1;1;1;1;1;1;1;1	1;1;1;1;1;1;1;1;1;1	>gi|9951362|gb|AAG08454.1|AE004920_4 translocation protein TatB [Pseudomonas aeruginosa PAO1];>gi|660509664|gb|AID76273.1| sec-independent translocase [Pseudomonas aeruginosa PAO1H2O];>gi|651876841|ref|YP_008709266.1| twin arginine-targeting protein transl	10	1	1	1	1	1	1	0	0	1	1	1	0	0	1	1	1	0	0	9.9	9.9	9.9	14.864	141	141;141;141;141;141;141;141;141;141;141	0	8.3189	NaN	NaN	NaN	0	0	Median	NaN	NaN	NaN	0	0	Median	NaN	NaN	NaN	0	0
gi|9949285|gb|AAG06556.1|AE004741_1;gi|660507766|gb|AID74375.1|;gi|651877500|ref|YP_008707337.1|;gi|651870392|ref|YP_008695056.1|;gi|553897912|gb|AGY71444.1|;gi|553887893|gb|AGY64587.1|;gi|459929|gb|AAA68625.1|;gi|375049490|gb|EHS41984.1|;gi|375044690|gb|EHS37284.1|;gi|15598364|ref|NP_251858.1|;gi|1346237|sp|P48372.1|GYRA_PSEAE	gi|9949285|gb|AAG06556.1|AE004741_1;gi|660507766|gb|AID74375.1|;gi|651877500|ref|YP_008707337.1|;gi|651870392|ref|YP_008695056.1|;gi|553897912|gb|AGY71444.1|;gi|553887893|gb|AGY64587.1|;gi|459929|gb|AAA68625.1|;gi|375049490|gb|EHS41984.1|;gi|375044690|gb|EHS37284.1|;gi|15598364|ref|NP_251858.1|;gi|1346237|sp|P48372.1|GYRA_PSEAE	45;45;45;45;45;45;45;45;45;45;45	45;45;45;45;45;45;45;45;45;45;45	45;45;45;45;45;45;45;45;45;45;45	>gi|9949285|gb|AAG06556.1|AE004741_1 DNA gyrase subunit A [Pseudomonas aeruginosa PAO1];>gi|660507766|gb|AID74375.1| DNA gyrase subunit A [Pseudomonas aeruginosa PAO1H2O];>gi|651877500|ref|YP_008707337.1| DNA gyrase, A subunit [Pseudomonas aeruginosa PAO1-	11	45	45	45	36	33	37	26	19	36	33	37	26	19	36	33	37	26	19	52.4	52.4	52.4	101.13	923	923;923;923;923;923;923;923;923;923;923;923	0	323.31	1.1122	0.77549	22.348	138	0	Median	1.1466	0.79495	23.383	32	0	Median	1.1467	0.82236	13.407	32	0
gi|9948302|gb|AAG05661.1|AE004653_4;gi|660506876|gb|AID73485.1|;gi|651875256|ref|YP_008706427.1|;gi|651872565|ref|YP_008694146.1|;gi|553895668|gb|AGY69200.1|;gi|553890066|gb|AGY66760.1|;gi|375044120|gb|EHS36732.1|;gi|375043050|gb|EHS35682.1|;gi|2495412|sp|Q51506.1|SOXR_PSEAE;gi|15597469|ref|NP_250963.1|;gi|1360106|emb|CAA64771.1|	gi|9948302|gb|AAG05661.1|AE004653_4;gi|660506876|gb|AID73485.1|;gi|651875256|ref|YP_008706427.1|;gi|651872565|ref|YP_008694146.1|;gi|553895668|gb|AGY69200.1|;gi|553890066|gb|AGY66760.1|;gi|375044120|gb|EHS36732.1|;gi|375043050|gb|EHS35682.1|;gi|2495412|sp|Q51506.1|SOXR_PSEAE;gi|15597469|ref|NP_250963.1|;gi|1360106|emb|CAA64771.1|	3;3;3;3;3;3;3;3;3;3;3	3;3;3;3;3;3;3;3;3;3;3	3;3;3;3;3;3;3;3;3;3;3	>gi|9948302|gb|AAG05661.1|AE004653_4 SoxR [Pseudomonas aeruginosa PAO1];>gi|660506876|gb|AID73485.1| putative transcriptional regulator [Pseudomonas aeruginosa PAO1H2O];>gi|651875256|ref|YP_008706427.1| redox-sensitive transcriptional activator SoxR [Pseud	11	3	3	3	1	0	1	2	0	1	0	1	2	0	1	0	1	2	0	16	16	16	16.998	156	156;156;156;156;156;156;156;156;156;156;156	0	4.8362	0.61487	0.7356	0.071855	2	0	Median	NaN	NaN	NaN	0	0	Median	NaN	NaN	NaN	0	0
gi|9950238|gb|AAG07429.1|AE004821_2;gi|375048527|gb|EHS41048.1|;gi|375040745|gb|EHS33483.1|;gi|15599237|ref|NP_252731.1|;gi|13626690|sp|Q9HWY5.1|EX7S_PSEAE;gi|660508628|gb|AID75237.1|;gi|651876055|ref|YP_008708225.1|;gi|651872254|ref|YP_008695944.1|;gi|553896467|gb|AGY69999.1|;gi|553889755|gb|AGY66449.1|	gi|9950238|gb|AAG07429.1|AE004821_2;gi|375048527|gb|EHS41048.1|;gi|375040745|gb|EHS33483.1|;gi|15599237|ref|NP_252731.1|;gi|13626690|sp|Q9HWY5.1|EX7S_PSEAE;gi|660508628|gb|AID75237.1|;gi|651876055|ref|YP_008708225.1|;gi|651872254|ref|YP_008695944.1|;gi|553896467|gb|AGY69999.1|;gi|553889755|gb|AGY66449.1|	2;2;2;2;2;2;2;2;2;2	2;2;2;2;2;2;2;2;2;2	2;2;2;2;2;2;2;2;2;2	>gi|9950238|gb|AAG07429.1|AE004821_2 exodeoxyribonuclease VII small subunit [Pseudomonas aeruginosa PAO1];>gi|375048527|gb|EHS41048.1| exodeoxyribonuclease VII small subunit [Pseudomonas aeruginosa MPAO1/P2];>gi|375040745|gb|EHS33483.1| exodeoxyribonucleas	10	2	2	2	0	1	1	0	0	0	1	1	0	0	0	1	1	0	0	46.2	46.2	46.2	8.9728	80	80;80;80;80;80;114;114;114;114;114	0.0015011	1.6364	NaN	NaN	NaN	0	0	Median	NaN	NaN	NaN	0	0	Median	NaN	NaN	NaN	0	0
gi|9949940|gb|AAG07156.1|AE004796_1;gi|660508351|gb|AID74960.1|;gi|651875426|ref|YP_008707948.1|;gi|651872266|ref|YP_008695667.1|;gi|553895838|gb|AGY69370.1|;gi|553889767|gb|AGY66461.1|;gi|375043668|gb|EHS36284.1|;gi|375042828|gb|EHS35469.1|;gi|15598964|ref|NP_252458.1|;gi|13627134|sp|Q9HXM6.1|GUAA_PSEAE	gi|9949940|gb|AAG07156.1|AE004796_1;gi|660508351|gb|AID74960.1|;gi|651875426|ref|YP_008707948.1|;gi|651872266|ref|YP_008695667.1|;gi|553895838|gb|AGY69370.1|;gi|553889767|gb|AGY66461.1|;gi|375043668|gb|EHS36284.1|;gi|375042828|gb|EHS35469.1|;gi|15598964|ref|NP_252458.1|;gi|13627134|sp|Q9HXM6.1|GUAA_PSEAE	36;36;36;36;36;36;36;36;36;36	36;36;36;36;36;36;36;36;36;36	36;36;36;36;36;36;36;36;36;36	>gi|9949940|gb|AAG07156.1|AE004796_1 GMP synthase [Pseudomonas aeruginosa PAO1];>gi|660508351|gb|AID74960.1| GMP synthase [Pseudomonas aeruginosa PAO1H2O];>gi|651875426|ref|YP_008707948.1| GMP synthase [Pseudomonas aeruginosa PAO1-VE13];>gi|651872266|ref|Y	10	36	36	36	30	30	30	20	17	30	30	30	20	17	30	30	30	20	17	88.4	88.4	88.4	57.959	525	525;525;525;525;525;525;525;525;525;525	0	323.31	1.7194	1.0892	48.308	152	0	Median	1.7586	1.1589	55.614	34	0	Median	1.7682	1.1751	47.237	35	0
gi|9950802|gb|AAG07945.1|AE004869_9;gi|660509144|gb|AID75753.1|;gi|651880132|ref|YP_008708744.1|;gi|651871742|ref|YP_008696463.1|;gi|553900544|gb|AGY74076.1|;gi|553889243|gb|AGY65937.1|;gi|375050951|gb|EHS43426.1|;gi|375046254|gb|EHS38819.1|;gi|15599753|ref|NP_253247.1|;gi|13629483|sp|Q9HVM7.1|ISPH_PSEAE	gi|9950802|gb|AAG07945.1|AE004869_9;gi|660509144|gb|AID75753.1|;gi|651880132|ref|YP_008708744.1|;gi|651871742|ref|YP_008696463.1|;gi|553900544|gb|AGY74076.1|;gi|553889243|gb|AGY65937.1|;gi|375050951|gb|EHS43426.1|;gi|375046254|gb|EHS38819.1|;gi|15599753|ref|NP_253247.1|;gi|13629483|sp|Q9HVM7.1|ISPH_PSEAE	10;10;10;10;10;10;10;10;10;10	10;10;10;10;10;10;10;10;10;10	10;10;10;10;10;10;10;10;10;10	>gi|9950802|gb|AAG07945.1|AE004869_9 LytB protein [Pseudomonas aeruginosa PAO1];>gi|660509144|gb|AID75753.1| 4-hydroxy-3-methylbut-2-enyl diphosphate reductase [Pseudomonas aeruginosa PAO1H2O];>gi|651880132|ref|YP_008708744.1| 4-hydroxy-3-methylbut-2-enyl	10	10	10	10	7	7	7	4	3	7	7	7	4	3	7	7	7	4	3	44.6	44.6	44.6	34.762	314	314;314;314;314;314;314;314;314;314;314	0	183.87	1.3876	0.99039	40.427	15	0	Median	1.7268	1.1843	32.41	2	0	Median	1.829	1.5603	29.104	3	0
gi|9946528|gb|AAG04040.1|AE004500_6;gi|660505285|gb|AID71894.1|;gi|651875414|ref|YP_008704767.1|;gi|651873185|ref|YP_008692486.1|;gi|553895826|gb|AGY69358.1|;gi|553890686|gb|AGY67380.1|;gi|375050278|gb|EHS42760.1|;gi|375045111|gb|EHS37697.1|;gi|15595848|ref|NP_249342.1|;gi|136299|sp|P20577.1|TRPC_PSEAE	gi|9946528|gb|AAG04040.1|AE004500_6;gi|660505285|gb|AID71894.1|;gi|651875414|ref|YP_008704767.1|;gi|651873185|ref|YP_008692486.1|;gi|553895826|gb|AGY69358.1|;gi|553890686|gb|AGY67380.1|;gi|375050278|gb|EHS42760.1|;gi|375045111|gb|EHS37697.1|;gi|15595848|ref|NP_249342.1|;gi|136299|sp|P20577.1|TRPC_PSEAE	13;13;13;13;13;13;13;13;13;13	13;13;13;13;13;13;13;13;13;13	13;13;13;13;13;13;13;13;13;13	>gi|9946528|gb|AAG04040.1|AE004500_6 indole-3-glycerol-phosphate synthase [Pseudomonas aeruginosa PAO1];>gi|660505285|gb|AID71894.1| indole-3-glycerol-phosphate synthase [Pseudomonas aeruginosa PAO1H2O];>gi|651875414|ref|YP_008704767.1| indole-3-glycerol p	10	13	13	13	7	8	6	8	8	7	8	6	8	8	7	8	6	8	8	46.8	46.8	46.8	30.347	278	278;278;278;278;278;278;278;278;278;278	0	85.054	1.2223	1.4047	34.507	16	0	Median	3.6997	2.5939	10.634	2	0	Median	3.4553	2.4737	0.7504	2	0
gi|9946527|gb|AAG04039.1|AE004500_5;gi|660505284|gb|AID71893.1|;gi|651874835|ref|YP_008704766.1|;gi|651872356|ref|YP_008692485.1|;gi|553895247|gb|AGY68779.1|;gi|553889857|gb|AGY66551.1|;gi|375050279|gb|EHS42761.1|;gi|375045112|gb|EHS37698.1|;gi|15595847|ref|NP_249341.1|;gi|136311|sp|P20574.1|TRPD_PSEAE	gi|9946527|gb|AAG04039.1|AE004500_5;gi|660505284|gb|AID71893.1|;gi|651874835|ref|YP_008704766.1|;gi|651872356|ref|YP_008692485.1|;gi|553895247|gb|AGY68779.1|;gi|553889857|gb|AGY66551.1|;gi|375050279|gb|EHS42761.1|;gi|375045112|gb|EHS37698.1|;gi|15595847|ref|NP_249341.1|;gi|136311|sp|P20574.1|TRPD_PSEAE	17;17;17;17;17;17;17;17;17;17	17;17;17;17;17;17;17;17;17;17	17;17;17;17;17;17;17;17;17;17	>gi|9946527|gb|AAG04039.1|AE004500_5 anthranilate phosphoribosyltransferase [Pseudomonas aeruginosa PAO1];>gi|660505284|gb|AID71893.1| anthranilate phosphoribosyltransferase [Pseudomonas aeruginosa PAO1H2O];>gi|651874835|ref|YP_008704766.1| anthranilate ph	10	17	17	17	13	12	13	9	5	13	12	13	9	5	13	12	13	9	5	61.6	61.6	61.6	37.383	349	349;349;349;349;349;349;349;349;349;349	0	323.31	2.484	1.7186	39.877	33	0	Median	2.6258	1.7027	22.965	8	0	Median	2.759	1.882	23.255	7	0
gi|9946483|gb|AAG03998.1|AE004497_5;gi|651879793|ref|YP_008704726.1|;gi|651870824|ref|YP_008692445.1|;gi|5725146|dbj|BAA83144.1|;gi|553900205|gb|AGY73737.1|;gi|553888325|gb|AGY65019.1|;gi|375050318|gb|EHS42800.1|;gi|375045151|gb|EHS37737.1|;gi|15595806|ref|NP_249300.1|;gi|136325|sp|P20580.1|TRPE_PSEAE;gi|660505245|gb|AID71854.1|;gi|286178|dbj|BAA02200.1|	gi|9946483|gb|AAG03998.1|AE004497_5;gi|651879793|ref|YP_008704726.1|;gi|651870824|ref|YP_008692445.1|;gi|5725146|dbj|BAA83144.1|;gi|553900205|gb|AGY73737.1|;gi|553888325|gb|AGY65019.1|;gi|375050318|gb|EHS42800.1|;gi|375045151|gb|EHS37737.1|;gi|15595806|ref|NP_249300.1|;gi|136325|sp|P20580.1|TRPE_PSEAE;gi|660505245|gb|AID71854.1|	29;29;29;29;29;29;29;29;29;29;25;13	29;29;29;29;29;29;29;29;29;29;25;13	29;29;29;29;29;29;29;29;29;29;25;13	>gi|9946483|gb|AAG03998.1|AE004497_5 anthranilate synthetase component I [Pseudomonas aeruginosa PAO1];>gi|651879793|ref|YP_008704726.1| anthranilate synthase component I [Pseudomonas aeruginosa PAO1-VE13];>gi|651870824|ref|YP_008692445.1| anthranilate syn	12	29	29	29	21	22	21	12	10	21	22	21	12	10	21	22	21	12	10	59.1	59.1	59.1	54.555	492	492;492;492;492;492;492;492;492;492;492;492;286	0	323.31	2.4988	1.5873	43.098	47	0	Median	2.6771	1.8033	35.942	11	0	Median	2.6399	1.6126	53.643	8	0
gi|9950702|gb|AAG07854.1|AE004860_10;gi|660509055|gb|AID75664.1|;gi|651874731|ref|YP_008708653.1|;gi|651870801|ref|YP_008696372.1|;gi|553895143|gb|AGY68675.1|;gi|553888302|gb|AGY64996.1|;gi|375051587|gb|EHS44054.1|;gi|375046374|gb|EHS38935.1|;gi|15599662|ref|NP_253156.1|;gi|13633513|sp|Q9HVV2.1|PTHP_PSEAE	gi|9950702|gb|AAG07854.1|AE004860_10;gi|660509055|gb|AID75664.1|;gi|651874731|ref|YP_008708653.1|;gi|651870801|ref|YP_008696372.1|;gi|553895143|gb|AGY68675.1|;gi|553888302|gb|AGY64996.1|;gi|375051587|gb|EHS44054.1|;gi|375046374|gb|EHS38935.1|;gi|15599662|ref|NP_253156.1|;gi|13633513|sp|Q9HVV2.1|PTHP_PSEAE	3;3;3;3;3;3;3;3;3;3	3;3;3;3;3;3;3;3;3;3	3;3;3;3;3;3;3;3;3;3	>gi|9950702|gb|AAG07854.1|AE004860_10 probable phosphoryl carrier protein [Pseudomonas aeruginosa PAO1];>gi|660509055|gb|AID75664.1| putative phosphoryl carrier protein [Pseudomonas aeruginosa PAO1H2O];>gi|651874731|ref|YP_008708653.1| phosphocarrier, HPr	10	3	3	3	3	2	2	1	0	3	2	2	1	0	3	2	2	1	0	60	60	60	9.7021	90	90;90;90;90;90;90;90;90;90;90	0	37.259	1.1871	0.91678	19.525	5	0	Median	1.1671	0.7943	21.523	2	0	Median	NaN	NaN	NaN	1	0
gi|9949069|gb|AAG06358.1|AE004723_2;gi|660507588|gb|AID74197.1|;gi|651876832|ref|YP_008707142.1|;gi|651873696|ref|YP_008694861.1|;gi|553897244|gb|AGY70776.1|;gi|553891197|gb|AGY67891.1|;gi|375050259|gb|EHS42742.1|;gi|375043206|gb|EHS35837.1|;gi|15598166|ref|NP_251660.1|;gi|13633845|sp|Q9HZN4.3|RL32_PSEAE	gi|9949069|gb|AAG06358.1|AE004723_2;gi|660507588|gb|AID74197.1|;gi|651876832|ref|YP_008707142.1|;gi|651873696|ref|YP_008694861.1|;gi|553897244|gb|AGY70776.1|;gi|553891197|gb|AGY67891.1|;gi|375050259|gb|EHS42742.1|;gi|375043206|gb|EHS35837.1|;gi|15598166|ref|NP_251660.1|;gi|13633845|sp|Q9HZN4.3|RL32_PSEAE	4;4;4;4;4;4;4;4;4;4	4;4;4;4;4;4;4;4;4;4	4;4;4;4;4;4;4;4;4;4	>gi|9949069|gb|AAG06358.1|AE004723_2 50S ribosomal protein L32 [Pseudomonas aeruginosa PAO1];>gi|660507588|gb|AID74197.1| 50S ribosomal protein L32 [Pseudomonas aeruginosa PAO1H2O];>gi|651876832|ref|YP_008707142.1| ribosomal protein L32 [Pseudomonas aerugi	10	4	4	4	2	2	2	3	4	2	2	2	3	4	2	2	2	3	4	38.3	38.3	38.3	6.7914	60	60;60;60;60;60;60;60;60;60;60	0	117.14	5.6023	3.3824	38.25	35	0	Median	6.2605	4.1761	22.151	6	0	Median	6.3421	3.9053	24.83	7	0
gi|9948288|gb|AAG05648.1|AE004652_1;gi|660506863|gb|AID73472.1|;gi|651878011|ref|YP_008706414.1|;gi|651874353|ref|YP_008694133.1|;gi|553898423|gb|AGY71955.1|;gi|553891854|gb|AGY68548.1|;gi|375044107|gb|EHS36719.1|;gi|375043037|gb|EHS35669.1|;gi|15597456|ref|NP_250950.1|;gi|13655592|gb|AAK37647.1|;gi|62738814|pdb|1YX1|C;gi|62738813|pdb|1YX1|B;gi|62738812|pdb|1YX1|A	gi|9948288|gb|AAG05648.1|AE004652_1;gi|660506863|gb|AID73472.1|;gi|651878011|ref|YP_008706414.1|;gi|651874353|ref|YP_008694133.1|;gi|553898423|gb|AGY71955.1|;gi|553891854|gb|AGY68548.1|;gi|375044107|gb|EHS36719.1|;gi|375043037|gb|EHS35669.1|;gi|15597456|ref|NP_250950.1|;gi|13655592|gb|AAK37647.1|;gi|62738814|pdb|1YX1|C;gi|62738813|pdb|1YX1|B;gi|62738812|pdb|1YX1|A	7;7;7;7;7;7;7;7;7;7;5;5;5	7;7;7;7;7;7;7;7;7;7;5;5;5	7;7;7;7;7;7;7;7;7;7;5;5;5	>gi|9948288|gb|AAG05648.1|AE004652_1 hypothetical protein PA2260 [Pseudomonas aeruginosa PAO1];>gi|660506863|gb|AID73472.1| putative epimerase [Pseudomonas aeruginosa PAO1H2O];>gi|651878011|ref|YP_008706414.1| xylose isomerase-like TIM barrel family protei	13	7	7	7	1	0	0	6	1	1	0	0	6	1	1	0	0	6	1	33.1	33.1	33.1	28.98	260	260;260;260;260;260;260;260;260;260;260;264;264;264	0	25.975	NaN	NaN	NaN	0	0	Median	NaN	NaN	NaN	0	0	Median	NaN	NaN	NaN	0	0
gi|13655593|gb|AAK37648.1|;gi|9948289|gb|AAG05649.1|AE004652_2;gi|660506864|gb|AID73473.1|;gi|651878186|ref|YP_008706415.1|;gi|651871280|ref|YP_008694134.1|;gi|553898598|gb|AGY72130.1|;gi|553888781|gb|AGY65475.1|;gi|375044108|gb|EHS36720.1|;gi|375043038|gb|EHS35670.1|;gi|15597457|ref|NP_250951.1|	gi|13655593|gb|AAK37648.1|;gi|9948289|gb|AAG05649.1|AE004652_2;gi|660506864|gb|AID73473.1|;gi|651878186|ref|YP_008706415.1|;gi|651871280|ref|YP_008694134.1|;gi|553898598|gb|AGY72130.1|;gi|553888781|gb|AGY65475.1|;gi|375044108|gb|EHS36720.1|;gi|375043038|gb|EHS35670.1|;gi|15597457|ref|NP_250951.1|	2;2;2;2;2;2;2;2;2;2	2;2;2;2;2;2;2;2;2;2	2;2;2;2;2;2;2;2;2;2	>gi|13655593|gb|AAK37648.1| KguK [Pseudomonas aeruginosa PAO1];>gi|9948289|gb|AAG05649.1|AE004652_2 probable 2-ketogluconate kinase [Pseudomonas aeruginosa PAO1];>gi|660506864|gb|AID73473.1| putative 2-ketogluconate kinase [Pseudomonas aeruginosa PAO1H2O];	10	2	2	2	1	1	0	2	0	1	1	0	2	0	1	1	0	2	0	9.9	9.9	9.9	32.482	302	302;316;316;316;316;316;316;316;316;316	0	4.9999	NaN	NaN	NaN	0	0	Median	NaN	NaN	NaN	0	0	Median	NaN	NaN	NaN	0	0
gi|9948291|gb|AAG05651.1|AE004652_4;gi|660506866|gb|AID73475.1|;gi|651875680|ref|YP_008706417.1|;gi|651874201|ref|YP_008694136.1|;gi|553896092|gb|AGY69624.1|;gi|553891702|gb|AGY68396.1|;gi|375044110|gb|EHS36722.1|;gi|375043040|gb|EHS35672.1|;gi|15597459|ref|NP_250953.1|;gi|13655595|gb|AAK37650.1|	gi|9948291|gb|AAG05651.1|AE004652_4;gi|660506866|gb|AID73475.1|;gi|651875680|ref|YP_008706417.1|;gi|651874201|ref|YP_008694136.1|;gi|553896092|gb|AGY69624.1|;gi|553891702|gb|AGY68396.1|;gi|375044110|gb|EHS36722.1|;gi|375043040|gb|EHS35672.1|;gi|15597459|ref|NP_250953.1|;gi|13655595|gb|AAK37650.1|	9;9;9;9;9;9;9;9;9;9	9;9;9;9;9;9;9;9;9;9	9;9;9;9;9;9;9;9;9;9	>gi|9948291|gb|AAG05651.1|AE004652_4 probable 2-hydroxyacid dehydrogenase [Pseudomonas aeruginosa PAO1];>gi|660506866|gb|AID73475.1| putative 2-hydroxyacid dehydrogenase [Pseudomonas aeruginosa PAO1H2O];>gi|651875680|ref|YP_008706417.1| D-isomer specific 2	10	9	9	9	3	2	3	6	3	3	2	3	6	3	3	2	3	6	3	37.2	37.2	37.2	35.615	328	328;328;328;328;328;328;328;328;328;328	0	84.28	NaN	NaN	NaN	1	0	Median	NaN	NaN	NaN	0	0	Median	NaN	NaN	NaN	0	0
gi|1369911|dbj|BAA08136.1|;gi|9951688|gb|AAG08752.1|AE004948_8;gi|660509964|gb|AID76573.1|;gi|651876378|ref|YP_008709569.1|;gi|651870120|ref|YP_008697288.1|;gi|553896790|gb|AGY70322.1|;gi|553887621|gb|AGY64315.1|;gi|375049705|gb|EHS42195.1|;gi|375042103|gb|EHS34770.1|;gi|15600560|ref|NP_254054.1|	gi|1369911|dbj|BAA08136.1|;gi|9951688|gb|AAG08752.1|AE004948_8;gi|660509964|gb|AID76573.1|;gi|651876378|ref|YP_008709569.1|;gi|651870120|ref|YP_008697288.1|;gi|553896790|gb|AGY70322.1|;gi|553887621|gb|AGY64315.1|;gi|375049705|gb|EHS42195.1|;gi|375042103|gb|EHS34770.1|;gi|15600560|ref|NP_254054.1|	5;5;5;5;5;5;5;5;5;5	5;5;5;5;5;5;5;5;5;5	5;5;5;5;5;5;5;5;5;5	>gi|1369911|dbj|BAA08136.1| a transmembrane component of the phosphate specific transport complex [Pseudomonas aeruginosa PAO1];>gi|9951688|gb|AAG08752.1|AE004948_8 membrane protein component of ABC phosphate transporter [Pseudomonas aeruginosa PAO1];>gi|6	10	5	5	5	3	4	2	1	0	3	4	2	1	0	3	4	2	1	0	17	17	17	56.396	513	513;558;558;558;558;558;558;558;558;558	0	34.219	1.1874	0.93992	29.465	6	0	Median	1.553	1.1013	50.494	2	0	Median	1.0328	0.81036	29.151	2	0
gi|9951428|gb|AAG08514.1|AE004926_4;gi|660509722|gb|AID76331.1|;gi|651876385|ref|YP_008709326.1|;gi|651874180|ref|YP_008697045.1|;gi|553896797|gb|AGY70329.1|;gi|553891681|gb|AGY68375.1|;gi|375048316|gb|EHS40842.1|;gi|375041803|gb|EHS34482.1|;gi|15600322|ref|NP_253816.1|;gi|13878512|sp|Q9HU55.1|GLRX_PSEAE	gi|9951428|gb|AAG08514.1|AE004926_4;gi|660509722|gb|AID76331.1|;gi|651876385|ref|YP_008709326.1|;gi|651874180|ref|YP_008697045.1|;gi|553896797|gb|AGY70329.1|;gi|553891681|gb|AGY68375.1|;gi|375048316|gb|EHS40842.1|;gi|375041803|gb|EHS34482.1|;gi|15600322|ref|NP_253816.1|;gi|13878512|sp|Q9HU55.1|GLRX_PSEAE	3;3;3;3;3;3;3;3;3;3	3;3;3;3;3;3;3;3;3;3	3;3;3;3;3;3;3;3;3;3	>gi|9951428|gb|AAG08514.1|AE004926_4 glutaredoxin [Pseudomonas aeruginosa PAO1];>gi|660509722|gb|AID76331.1| glutaredoxin [Pseudomonas aeruginosa PAO1H2O];>gi|651876385|ref|YP_008709326.1| glutaredoxin 3 [Pseudomonas aeruginosa PAO1-VE13];>gi|651874180|ref	10	3	3	3	0	0	0	3	0	0	0	0	3	0	0	0	0	3	0	45.2	45.2	45.2	9.1926	84	84;84;84;84;84;84;84;84;84;84	0	22.849	1.2698	1.4795	20.784	3	0	Median	NaN	NaN	NaN	0	0	Median	NaN	NaN	NaN	0	0
gi|651875619|ref|YP_008709442.1|;gi|651869894|ref|YP_008697161.1|;gi|553896031|gb|AGY69563.1|;gi|553887395|gb|AGY64089.1|;gi|375051233|gb|EHS43703.1|;gi|375042926|gb|EHS35562.1|;gi|9951550|gb|AAG08626.1|AE004936_9;gi|4200042|dbj|BAA74460.1|;gi|15600434|ref|NP_253928.1|;gi|13878636|sp|Q9ZN70.1|PPX_PSEAE;gi|660509838|gb|AID76447.1|	gi|651875619|ref|YP_008709442.1|;gi|651869894|ref|YP_008697161.1|;gi|553896031|gb|AGY69563.1|;gi|553887395|gb|AGY64089.1|;gi|375051233|gb|EHS43703.1|;gi|375042926|gb|EHS35562.1|;gi|9951550|gb|AAG08626.1|AE004936_9;gi|4200042|dbj|BAA74460.1|;gi|15600434|ref|NP_253928.1|;gi|13878636|sp|Q9ZN70.1|PPX_PSEAE;gi|660509838|gb|AID76447.1|	28;28;28;28;28;28;28;28;28;28;27	28;28;28;28;28;28;28;28;28;28;27	28;28;28;28;28;28;28;28;28;28;27	>gi|651875619|ref|YP_008709442.1| ppx/GppA phosphatase family protein [Pseudomonas aeruginosa PAO1-VE13];>gi|651869894|ref|YP_008697161.1| ppx/GppA phosphatase family protein [Pseudomonas aeruginosa PAO1-VE2];>gi|553896031|gb|AGY69563.1| ppx/GppA phosphata	11	28	28	28	19	20	20	10	10	19	20	20	10	10	19	20	20	10	10	60.3	60.3	60.3	55.844	501	501;501;501;501;501;501;506;506;506;506;501	0	323.31	1.942	1.3877	44.168	8	0	Median	1.942	1.3877	27.336	2	0	Median	2.893	2.376	32.354	2	0
gi|9951910|gb|AAG08954.1|AE004968_8;gi|660510167|gb|AID76776.1|;gi|651876747|ref|YP_008709774.1|;gi|651872328|ref|YP_008697492.1|;gi|553897159|gb|AGY70691.1|;gi|553889829|gb|AGY66523.1|;gi|375049667|gb|EHS42158.1|;gi|375041397|gb|EHS34098.1|;gi|15600762|ref|NP_254256.1|;gi|13878724|sp|Q9HT05.1|RNPA_PSEAE	gi|9951910|gb|AAG08954.1|AE004968_8;gi|660510167|gb|AID76776.1|;gi|651876747|ref|YP_008709774.1|;gi|651872328|ref|YP_008697492.1|;gi|553897159|gb|AGY70691.1|;gi|553889829|gb|AGY66523.1|;gi|375049667|gb|EHS42158.1|;gi|375041397|gb|EHS34098.1|;gi|15600762|ref|NP_254256.1|;gi|13878724|sp|Q9HT05.1|RNPA_PSEAE	5;5;5;5;5;5;5;5;5;5	5;5;5;5;5;5;5;5;5;5	5;5;5;5;5;5;5;5;5;5	>gi|9951910|gb|AAG08954.1|AE004968_8 ribonuclease P protein component [Pseudomonas aeruginosa PAO1];>gi|660510167|gb|AID76776.1| ribonuclease P [Pseudomonas aeruginosa PAO1H2O];>gi|651876747|ref|YP_008709774.1| ribonuclease P protein component [Pseudomonas	10	5	5	5	4	4	4	0	1	4	4	4	0	1	4	4	4	0	1	38.5	38.5	38.5	15.313	135	135;135;135;135;135;135;135;135;135;135	0	131.09	1.074	0.97068	21.353	11	0	Median	1.1762	1.0139	25.264	4	0	Median	1.1477	0.97068	30.459	3	0
gi|9951549|gb|AAG08625.1|AE004936_8;gi|660509837|gb|AID76446.1|;gi|651876038|ref|YP_008709441.1|;gi|651871898|ref|YP_008697160.1|;gi|553896450|gb|AGY69982.1|;gi|553889399|gb|AGY66093.1|;gi|375051234|gb|EHS43704.1|;gi|375042927|gb|EHS35563.1|;gi|15600433|ref|NP_253927.1|;gi|13878813|sp|Q9X2T1.1|THIO_PSEAE	gi|9951549|gb|AAG08625.1|AE004936_8;gi|660509837|gb|AID76446.1|;gi|651876038|ref|YP_008709441.1|;gi|651871898|ref|YP_008697160.1|;gi|553896450|gb|AGY69982.1|;gi|553889399|gb|AGY66093.1|;gi|375051234|gb|EHS43704.1|;gi|375042927|gb|EHS35563.1|;gi|15600433|ref|NP_253927.1|;gi|13878813|sp|Q9X2T1.1|THIO_PSEAE	10;10;10;10;10;10;10;10;10;10	10;10;10;10;10;10;10;10;10;10	10;10;10;10;10;10;10;10;10;10	>gi|9951549|gb|AAG08625.1|AE004936_8 thioredoxin [Pseudomonas aeruginosa PAO1];>gi|660509837|gb|AID76446.1| thioredoxin [Pseudomonas aeruginosa PAO1H2O];>gi|651876038|ref|YP_008709441.1| thioredoxin [Pseudomonas aeruginosa PAO1-VE13];>gi|651871898|ref|YP_0	10	10	10	10	4	5	7	7	5	4	5	7	7	5	4	5	7	7	5	92.6	92.6	92.6	11.87	108	108;108;108;108;108;108;108;108;108;108	0	126.85	1.1705	1.1943	23.241	30	0	Median	1.4403	0.97234	5.6575	3	0	Median	1.4563	1.0077	7.0094	3	0
gi|9951533|gb|AAG08610.1|AE004935_7;gi|375051250|gb|EHS43720.1|;gi|375042943|gb|EHS35579.1|;gi|15600418|ref|NP_253912.1|;gi|13878884|sp|Q9HTW5.1|YGFB_PSEAE;gi|660509821|gb|AID76430.1|;gi|651878870|ref|YP_008709425.1|;gi|651873713|ref|YP_008697144.1|;gi|553899282|gb|AGY72814.1|;gi|553891214|gb|AGY67908.1|	gi|9951533|gb|AAG08610.1|AE004935_7;gi|375051250|gb|EHS43720.1|;gi|375042943|gb|EHS35579.1|;gi|15600418|ref|NP_253912.1|;gi|13878884|sp|Q9HTW5.1|YGFB_PSEAE;gi|660509821|gb|AID76430.1|;gi|651878870|ref|YP_008709425.1|;gi|651873713|ref|YP_008697144.1|;gi|553899282|gb|AGY72814.1|;gi|553891214|gb|AGY67908.1|	5;5;5;5;5;4;4;4;4;4	5;5;5;5;5;4;4;4;4;4	5;5;5;5;5;4;4;4;4;4	>gi|9951533|gb|AAG08610.1|AE004935_7 hypothetical protein PA5225 [Pseudomonas aeruginosa PAO1];>gi|375051250|gb|EHS43720.1| hypothetical protein O1Q_04930 [Pseudomonas aeruginosa MPAO1/P2];>gi|375042943|gb|EHS35579.1| hypothetical protein O1O_17894 [Pseudo	10	5	5	5	3	4	3	4	2	3	4	3	4	2	3	4	3	4	2	52.2	52.2	52.2	19.358	184	184;184;184;184;184;165;165;165;165;165	0	49.661	1.2354	1.454	35.611	9	0	Median	NaN	NaN	NaN	1	0	Median	2.272	2.2684	13.475	2	0
gi|9947584|gb|AAG05007.1|AE004589_10;gi|651879789|ref|YP_008705749.1|;gi|651871083|ref|YP_008693468.1|;gi|553900201|gb|AGY73733.1|;gi|553888584|gb|AGY65278.1|;gi|375048707|gb|EHS41224.1|;gi|375042354|gb|EHS35008.1|;gi|15596815|ref|NP_250309.1|;gi|13878885|sp|Q9I3A4.1|Y1618_PSEAE;gi|660506219|gb|AID72828.1|	gi|9947584|gb|AAG05007.1|AE004589_10;gi|651879789|ref|YP_008705749.1|;gi|651871083|ref|YP_008693468.1|;gi|553900201|gb|AGY73733.1|;gi|553888584|gb|AGY65278.1|;gi|375048707|gb|EHS41224.1|;gi|375042354|gb|EHS35008.1|;gi|15596815|ref|NP_250309.1|;gi|13878885|sp|Q9I3A4.1|Y1618_PSEAE;gi|660506219|gb|AID72828.1|	5;5;5;5;5;5;5;5;5;4	5;5;5;5;5;5;5;5;5;4	5;5;5;5;5;5;5;5;5;4	>gi|9947584|gb|AAG05007.1|AE004589_10 conserved hypothetical protein [Pseudomonas aeruginosa PAO1];>gi|651879789|ref|YP_008705749.1| hypothetical protein N297_1663 [Pseudomonas aeruginosa PAO1-VE13];>gi|651871083|ref|YP_008693468.1| hypothetical protein N2	10	5	5	5	3	3	3	1	2	3	3	3	1	2	3	3	3	1	2	50.3	50.3	50.3	15.595	145	145;145;145;145;145;145;145;145;145;145	0	30.495	0.84122	0.99235	5.2272	3	0	Median	NaN	NaN	NaN	0	0	Median	NaN	NaN	NaN	0	0
gi|9945820|gb|AAG03392.1|AE004440_2;gi|651880138|ref|YP_008704106.1|;gi|651872618|ref|YP_008691825.1|;gi|553900550|gb|AGY74082.1|;gi|553890119|gb|AGY66813.1|;gi|375049670|gb|EHS42161.1|;gi|375041394|gb|EHS34095.1|;gi|15595200|ref|NP_064722.1|;gi|13959347|sp|Q9I7C4.1|DPO3B_PSEAE;gi|660504633|gb|AID71242.1|	gi|9945820|gb|AAG03392.1|AE004440_2;gi|651880138|ref|YP_008704106.1|;gi|651872618|ref|YP_008691825.1|;gi|553900550|gb|AGY74082.1|;gi|553890119|gb|AGY66813.1|;gi|375049670|gb|EHS42161.1|;gi|375041394|gb|EHS34095.1|;gi|15595200|ref|NP_064722.1|;gi|13959347|sp|Q9I7C4.1|DPO3B_PSEAE;gi|660504633|gb|AID71242.1|	29;29;29;29;29;29;29;29;29;24	29;29;29;29;29;29;29;29;29;24	29;29;29;29;29;29;29;29;29;24	>gi|9945820|gb|AAG03392.1|AE004440_2 DNA polymerase III, beta chain [Pseudomonas aeruginosa PAO1];>gi|651880138|ref|YP_008704106.1| DNA polymerase III, beta subunit [Pseudomonas aeruginosa PAO1-VE13];>gi|651872618|ref|YP_008691825.1| DNA polymerase III, be	10	29	29	29	20	21	20	22	20	20	21	20	22	20	20	21	20	22	20	74.7	74.7	74.7	40.694	367	367;367;367;367;367;367;367;367;367;367	0	323.31	1.9986	1.4758	25.503	108	0	Median	2.6798	1.6998	10.23	18	0	Median	2.6929	1.8158	14.967	21	0
gi|9948027|gb|AAG05411.1|AE004628_9;gi|660506634|gb|AID73243.1|;gi|651875435|ref|YP_008706168.1|;gi|651873553|ref|YP_008693887.1|;gi|553895847|gb|AGY69379.1|;gi|553891054|gb|AGY67748.1|;gi|375051192|gb|EHS43663.1|;gi|375044476|gb|EHS37078.1|;gi|15597219|ref|NP_250713.1|;gi|13959378|sp|Q9I291.1|GALU_PSEAE;gi|3559951|emb|CAA09328.1|	gi|9948027|gb|AAG05411.1|AE004628_9;gi|660506634|gb|AID73243.1|;gi|651875435|ref|YP_008706168.1|;gi|651873553|ref|YP_008693887.1|;gi|553895847|gb|AGY69379.1|;gi|553891054|gb|AGY67748.1|;gi|375051192|gb|EHS43663.1|;gi|375044476|gb|EHS37078.1|;gi|15597219|ref|NP_250713.1|;gi|13959378|sp|Q9I291.1|GALU_PSEAE	19;19;19;19;19;19;19;19;19;19;9	19;19;19;19;19;19;19;19;19;19;9	19;19;19;19;19;19;19;19;19;19;9	>gi|9948027|gb|AAG05411.1|AE004628_9 UTP--glucose-1-phosphate uridylyltransferase [Pseudomonas aeruginosa PAO1];>gi|660506634|gb|AID73243.1| UTP--glucose-1-phosphate uridylyltransferase [Pseudomonas aeruginosa PAO1H2O];>gi|651875435|ref|YP_008706168.1| UTP	11	19	19	19	15	13	13	11	9	15	13	13	11	9	15	13	13	11	9	68.5	68.5	68.5	31.236	279	279;279;279;279;279;279;279;279;279;279;278	0	323.31	2.4272	1.5392	45.144	49	0	Median	2.5364	1.943	46.137	16	0	Median	2.4872	1.6183	39.874	9	0
gi|375050223|gb|EHS42706.1|;gi|375043170|gb|EHS35801.1|;gi|9949106|gb|AAG06393.1|AE004725_6;gi|651878989|ref|YP_008707178.1|;gi|651871489|ref|YP_008694897.1|;gi|553899401|gb|AGY72933.1|;gi|553888990|gb|AGY65684.1|;gi|15598201|ref|NP_251695.1|;gi|13959409|sp|Q9HZK0.1|NAGZ_PSEAE;gi|660507624|gb|AID74233.1|	gi|375050223|gb|EHS42706.1|;gi|375043170|gb|EHS35801.1|;gi|9949106|gb|AAG06393.1|AE004725_6;gi|651878989|ref|YP_008707178.1|;gi|651871489|ref|YP_008694897.1|;gi|553899401|gb|AGY72933.1|;gi|553888990|gb|AGY65684.1|;gi|15598201|ref|NP_251695.1|;gi|13959409|sp|Q9HZK0.1|NAGZ_PSEAE;gi|660507624|gb|AID74233.1|	17;17;17;17;17;17;17;17;17;16	17;17;17;17;17;17;17;17;17;16	17;17;17;17;17;17;17;17;17;16	>gi|375050223|gb|EHS42706.1| beta-hexosaminidase [Pseudomonas aeruginosa MPAO1/P2];>gi|375043170|gb|EHS35801.1| beta-hexosaminidase [Pseudomonas aeruginosa MPAO1/P1];>gi|9949106|gb|AAG06393.1|AE004725_6 beta-N-acetyl-D-glucosaminidase [Pseudomonas aerugino	10	17	17	17	13	12	12	8	8	13	12	12	8	8	13	12	12	8	8	59.6	59.6	59.6	35.584	327	327;327;332;332;332;332;332;332;332;332	0	203.41	1.1323	1.3281	7.7741	2	0	Median	NaN	NaN	NaN	0	0	Median	NaN	NaN	NaN	0	0
gi|9949197|gb|AAG06476.1|AE004733_3;gi|660507705|gb|AID74314.1|;gi|651876633|ref|YP_008707260.1|;gi|651871712|ref|YP_008694979.1|;gi|553897045|gb|AGY70577.1|;gi|553889213|gb|AGY65907.1|;gi|375047519|gb|EHS40064.1|;gi|375043087|gb|EHS35718.1|;gi|15598284|ref|NP_251778.1|;gi|13959445|sp|Q9HZC0.1|NADK_PSEAE	gi|9949197|gb|AAG06476.1|AE004733_3;gi|660507705|gb|AID74314.1|;gi|651876633|ref|YP_008707260.1|;gi|651871712|ref|YP_008694979.1|;gi|553897045|gb|AGY70577.1|;gi|553889213|gb|AGY65907.1|;gi|375047519|gb|EHS40064.1|;gi|375043087|gb|EHS35718.1|;gi|15598284|ref|NP_251778.1|;gi|13959445|sp|Q9HZC0.1|NADK_PSEAE	11;11;11;11;11;11;11;11;11;11	11;11;11;11;11;11;11;11;11;11	11;11;11;11;11;11;11;11;11;11	>gi|9949197|gb|AAG06476.1|AE004733_3 conserved hypothetical protein [Pseudomonas aeruginosa PAO1];>gi|660507705|gb|AID74314.1| inorganic polyphosphate/ATP-NAD kinase [Pseudomonas aeruginosa PAO1H2O];>gi|651876633|ref|YP_008707260.1| ATP-NAD kinase family p	10	11	11	11	10	11	10	2	2	10	11	10	2	2	10	11	10	2	2	54.9	54.9	54.9	32.14	295	295;295;295;295;295;295;295;295;295;295	0	169.6	2.2503	1.4739	22.148	34	0	Median	2.3205	1.49	24.521	10	0	Median	2.2964	1.5499	17.375	11	0
gi|9951656|gb|AAG08722.1|AE004946_6;gi|660509934|gb|AID76543.1|;gi|651877750|ref|YP_008709539.1|;gi|651872069|ref|YP_008697258.1|;gi|553898162|gb|AGY71694.1|;gi|553889570|gb|AGY66264.1|;gi|375049989|gb|EHS42476.1|;gi|375042073|gb|EHS34740.1|;gi|15600530|ref|NP_254024.1|;gi|13959477|sp|Q9HTM1.1|RPOZ_PSEAE	gi|9951656|gb|AAG08722.1|AE004946_6;gi|660509934|gb|AID76543.1|;gi|651877750|ref|YP_008709539.1|;gi|651872069|ref|YP_008697258.1|;gi|553898162|gb|AGY71694.1|;gi|553889570|gb|AGY66264.1|;gi|375049989|gb|EHS42476.1|;gi|375042073|gb|EHS34740.1|;gi|15600530|ref|NP_254024.1|;gi|13959477|sp|Q9HTM1.1|RPOZ_PSEAE	2;2;2;2;2;2;2;2;2;2	2;2;2;2;2;2;2;2;2;2	2;2;2;2;2;2;2;2;2;2	>gi|9951656|gb|AAG08722.1|AE004946_6 RNA polymerase omega subunit [Pseudomonas aeruginosa PAO1];>gi|660509934|gb|AID76543.1| DNA-directed RNA polymerase subunit omega [Pseudomonas aeruginosa PAO1H2O];>gi|651877750|ref|YP_008709539.1| DNA-directed RNA polym	10	2	2	2	2	2	2	0	0	2	2	2	0	0	2	2	2	0	0	56.8	56.8	56.8	9.7748	88	88;88;88;88;88;88;88;88;88;88	0	31.387	NaN	NaN	NaN	0	0	Median	NaN	NaN	NaN	0	0	Median	NaN	NaN	NaN	0	0
gi|9950491|gb|AAG07660.1|AE004843_2;gi|660508858|gb|AID75467.1|;gi|651876775|ref|YP_008708456.1|;gi|651873126|ref|YP_008696175.1|;gi|553897187|gb|AGY70719.1|;gi|553890627|gb|AGY67321.1|;gi|375047983|gb|EHS40516.1|;gi|375042119|gb|EHS34784.1|;gi|15599468|ref|NP_252962.1|;gi|13959478|sp|Q9HWC7.1|RL10_PSEAE	gi|9950491|gb|AAG07660.1|AE004843_2;gi|660508858|gb|AID75467.1|;gi|651876775|ref|YP_008708456.1|;gi|651873126|ref|YP_008696175.1|;gi|553897187|gb|AGY70719.1|;gi|553890627|gb|AGY67321.1|;gi|375047983|gb|EHS40516.1|;gi|375042119|gb|EHS34784.1|;gi|15599468|ref|NP_252962.1|;gi|13959478|sp|Q9HWC7.1|RL10_PSEAE	20;20;20;20;20;20;20;20;20;20	20;20;20;20;20;20;20;20;20;20	20;20;20;20;20;20;20;20;20;20	>gi|9950491|gb|AAG07660.1|AE004843_2 50S ribosomal protein L10 [Pseudomonas aeruginosa PAO1];>gi|660508858|gb|AID75467.1| 50S ribosomal protein L10 [Pseudomonas aeruginosa PAO1H2O];>gi|651876775|ref|YP_008708456.1| 50S ribosomal protein L10 [Pseudomonas ae	10	20	20	20	16	14	15	17	14	16	14	15	17	14	16	14	15	17	14	91	91	91	17.634	166	166;166;166;166;166;166;166;166;166;166	0	323.31	0.97274	1.1375	34.394	157	0	Median	1.6968	1.3691	66.823	22	0	Median	1.7422	1.4161	24.582	17	0
gi|9945821|gb|AAG03393.1|AE004440_3;gi|660504634|gb|AID71243.1|;gi|651876532|ref|YP_008704107.1|;gi|651869715|ref|YP_008691826.1|;gi|553896944|gb|AGY70476.1|;gi|553887216|gb|AGY63910.1|;gi|375049671|gb|EHS42162.1|;gi|375041393|gb|EHS34094.1|;gi|15595201|ref|NP_064723.1|;gi|13959479|sp|Q9I7C3.1|RECF_PSEAE	gi|9945821|gb|AAG03393.1|AE004440_3;gi|660504634|gb|AID71243.1|;gi|651876532|ref|YP_008704107.1|;gi|651869715|ref|YP_008691826.1|;gi|553896944|gb|AGY70476.1|;gi|553887216|gb|AGY63910.1|;gi|375049671|gb|EHS42162.1|;gi|375041393|gb|EHS34094.1|;gi|15595201|ref|NP_064723.1|;gi|13959479|sp|Q9I7C3.1|RECF_PSEAE	8;8;8;8;8;8;8;8;8;8	8;8;8;8;8;8;8;8;8;8	8;8;8;8;8;8;8;8;8;8	>gi|9945821|gb|AAG03393.1|AE004440_3 RecF protein [Pseudomonas aeruginosa PAO1];>gi|660504634|gb|AID71243.1| recombination protein F [Pseudomonas aeruginosa PAO1H2O];>gi|651876532|ref|YP_008704107.1| DNA replication and repair RecF family protein [Pseudomo	10	8	8	8	4	5	6	3	3	4	5	6	3	3	4	5	6	3	3	29.8	29.8	29.8	41.459	369	369;369;369;369;369;369;369;369;369;369	0	92.084	1.4895	1.113	31.992	2	0	Median	NaN	NaN	NaN	0	0	Median	NaN	NaN	NaN	0	0
gi|9946450|gb|AAG03968.1|AE004494_4;gi|660505215|gb|AID71824.1|;gi|651879232|ref|YP_008704696.1|;gi|651869735|ref|YP_008692415.1|;gi|553899644|gb|AGY73176.1|;gi|553887236|gb|AGY63930.1|;gi|375050348|gb|EHS42830.1|;gi|375045181|gb|EHS37767.1|;gi|15595776|ref|NP_249270.1|;gi|13959517|sp|Q9I5V8.3|RS21_PSEAE	gi|9946450|gb|AAG03968.1|AE004494_4;gi|660505215|gb|AID71824.1|;gi|651879232|ref|YP_008704696.1|;gi|651869735|ref|YP_008692415.1|;gi|553899644|gb|AGY73176.1|;gi|553887236|gb|AGY63930.1|;gi|375050348|gb|EHS42830.1|;gi|375045181|gb|EHS37767.1|;gi|15595776|ref|NP_249270.1|;gi|13959517|sp|Q9I5V8.3|RS21_PSEAE	7;7;7;7;7;7;7;7;7;7	7;7;7;7;7;7;7;7;7;7	7;7;7;7;7;7;7;7;7;7	>gi|9946450|gb|AAG03968.1|AE004494_4 30S ribosomal protein S21 [Pseudomonas aeruginosa PAO1];>gi|660505215|gb|AID71824.1| 30S ribosomal protein S21 [Pseudomonas aeruginosa PAO1H2O];>gi|651879232|ref|YP_008704696.1| ribosomal protein S21 [Pseudomonas aerugi	10	7	7	7	4	6	4	3	4	4	6	4	3	4	4	6	4	3	4	57.7	57.7	57.7	8.4848	71	71;71;71;71;71;71;71;71;71;71	0	60.079	8.7159	5.8048	52.789	19	0	Median	8.9528	5.592	26.585	5	0	Median	10.197	5.9192	1.1648	3	0
gi|9951214|gb|AAG08320.1|AE004906_8;gi|660509532|gb|AID76141.1|;gi|651879290|ref|YP_008709131.1|;gi|651870048|ref|YP_008696850.1|;gi|553899702|gb|AGY73234.1|;gi|553887549|gb|AGY64243.1|;gi|375048983|gb|EHS41494.1|;gi|375047598|gb|EHS40141.1|;gi|15600128|ref|NP_253622.1|;gi|13959534|sp|Q9HUM9.1|RS6_PSEAE	gi|9951214|gb|AAG08320.1|AE004906_8;gi|660509532|gb|AID76141.1|;gi|651879290|ref|YP_008709131.1|;gi|651870048|ref|YP_008696850.1|;gi|553899702|gb|AGY73234.1|;gi|553887549|gb|AGY64243.1|;gi|375048983|gb|EHS41494.1|;gi|375047598|gb|EHS40141.1|;gi|15600128|ref|NP_253622.1|;gi|13959534|sp|Q9HUM9.1|RS6_PSEAE	16;16;16;16;16;16;16;16;16;16	16;16;16;16;16;16;16;16;16;16	16;16;16;16;16;16;16;16;16;16	>gi|9951214|gb|AAG08320.1|AE004906_8 30S ribosomal protein S6 [Pseudomonas aeruginosa PAO1];>gi|660509532|gb|AID76141.1| 30S ribosomal protein S6 [Pseudomonas aeruginosa PAO1H2O];>gi|651879290|ref|YP_008709131.1| ribosomal protein S6 [Pseudomonas aeruginos	10	16	16	16	11	13	13	7	9	11	13	13	7	9	11	13	13	7	9	89.9	89.9	89.9	16.164	139	139;139;139;139;139;139;139;139;139;139	0	323.31	1.63	1.1842	41.274	106	0	Median	1.71	1.3555	32.756	25	0	Median	1.7404	1.3946	37.133	24	0
gi|9951009|gb|AAG08133.1|AE004888_8;gi|375048276|gb|EHS40803.1|;gi|375043395|gb|EHS36021.1|;gi|15599941|ref|NP_253435.1|;gi|13959569|sp|Q9HV52.1|SECG_PSEAE	gi|9951009|gb|AAG08133.1|AE004888_8;gi|375048276|gb|EHS40803.1|;gi|375043395|gb|EHS36021.1|;gi|15599941|ref|NP_253435.1|;gi|13959569|sp|Q9HV52.1|SECG_PSEAE	6;6;6;6;6	6;6;6;6;6	6;6;6;6;6	>gi|9951009|gb|AAG08133.1|AE004888_8 secretion protein SecG [Pseudomonas aeruginosa PAO1];>gi|375048276|gb|EHS40803.1| preprotein translocase subunit SecG [Pseudomonas aeruginosa MPAO1/P2];>gi|375043395|gb|EHS36021.1| preprotein translocase subunit SecG [P	5	6	6	6	6	6	6	0	0	6	6	6	0	0	6	6	6	0	0	41.1	41.1	41.1	13.207	129	129;129;129;129;129	0	187.81	1.2916	1.2379	31.081	26	0	Median	1.2644	1.3657	32.568	6	0	Median	1.2911	1.2301	32.682	11	0
gi|9951010|gb|AAG08134.1|AE004888_9;gi|660509341|gb|AID75950.1|;gi|651875268|ref|YP_008708940.1|;gi|651874265|ref|YP_008696659.1|;gi|553895680|gb|AGY69212.1|;gi|553891766|gb|AGY68460.1|;gi|375048277|gb|EHS40804.1|;gi|375043394|gb|EHS36020.1|;gi|15599942|ref|NP_253436.1|;gi|13959587|sp|Q9HV51.1|TPIS_PSEAE	gi|9951010|gb|AAG08134.1|AE004888_9;gi|660509341|gb|AID75950.1|;gi|651875268|ref|YP_008708940.1|;gi|651874265|ref|YP_008696659.1|;gi|553895680|gb|AGY69212.1|;gi|553891766|gb|AGY68460.1|;gi|375048277|gb|EHS40804.1|;gi|375043394|gb|EHS36020.1|;gi|15599942|ref|NP_253436.1|;gi|13959587|sp|Q9HV51.1|TPIS_PSEAE	19;19;19;19;19;19;19;19;19;19	19;19;19;19;19;19;19;19;19;19	19;19;19;19;19;19;19;19;19;19	>gi|9951010|gb|AAG08134.1|AE004888_9 triosephosphate isomerase [Pseudomonas aeruginosa PAO1];>gi|660509341|gb|AID75950.1| triosephosphate isomerase [Pseudomonas aeruginosa PAO1H2O];>gi|651875268|ref|YP_008708940.1| triose-phosphate isomerase [Pseudomonas a	10	19	19	19	13	14	13	14	16	13	14	13	14	16	13	14	13	14	16	89.6	89.6	89.6	25.621	251	251;251;251;251;251;251;251;251;251;251	0	323.31	1.152	1.2753	26.123	32	0	Median	2.4514	1.5957	46.563	6	0	Median	2.46	1.5188	16.992	5	0
gi|9949217|gb|AAG06494.1|AE004735_1;gi|660507723|gb|AID74332.1|;gi|651876802|ref|YP_008707278.1|;gi|651869700|ref|YP_008694997.1|;gi|581439|emb|CAA48583.1|;gi|553897214|gb|AGY70746.1|;gi|553887201|gb|AGY63895.1|;gi|375043069|gb|EHS35700.1|;gi|375042635|gb|EHS35283.1|;gi|15598302|ref|NP_251796.1|;gi|13959666|sp|Q51576.1|Y3106_PSEAE	gi|9949217|gb|AAG06494.1|AE004735_1;gi|660507723|gb|AID74332.1|;gi|651876802|ref|YP_008707278.1|;gi|651869700|ref|YP_008694997.1|;gi|581439|emb|CAA48583.1|;gi|553897214|gb|AGY70746.1|;gi|553887201|gb|AGY63895.1|;gi|375043069|gb|EHS35700.1|;gi|375042635|gb|EHS35283.1|;gi|15598302|ref|NP_251796.1|;gi|13959666|sp|Q51576.1|Y3106_PSEAE	7;7;7;7;7;7;7;7;7;7;7	7;7;7;7;7;7;7;7;7;7;7	7;7;7;7;7;7;7;7;7;7;7	>gi|9949217|gb|AAG06494.1|AE004735_1 probable short-chain dehydrogenase [Pseudomonas aeruginosa PAO1];>gi|660507723|gb|AID74332.1| oxidoreductase [Pseudomonas aeruginosa PAO1H2O];>gi|651876802|ref|YP_008707278.1| short chain dehydrogenase family protein [P	11	7	7	7	6	6	6	4	3	6	6	6	4	3	6	6	6	4	3	40.4	40.4	40.4	27.029	255	255;255;255;255;255;255;255;255;255;255;255	0	192.56	0.94568	1.0426	5.6682	7	0	Median	NaN	NaN	NaN	1	0	Median	NaN	NaN	NaN	1	0
gi|375042913|gb|EHS35549.1|;gi|9951563|gb|AAG08638.1|AE004937_10;gi|651880255|ref|YP_008709455.1|;gi|651869215|ref|YP_008697174.1|;gi|553900667|gb|AGY74199.1|;gi|553886716|gb|AGY63410.1|;gi|375051220|gb|EHS43690.1|;gi|15600446|ref|NP_253940.1|;gi|13959675|sp|P15276.2|ALGP_PSEAE	gi|375042913|gb|EHS35549.1|;gi|9951563|gb|AAG08638.1|AE004937_10;gi|651880255|ref|YP_008709455.1|;gi|651869215|ref|YP_008697174.1|;gi|553900667|gb|AGY74199.1|;gi|553886716|gb|AGY63410.1|;gi|375051220|gb|EHS43690.1|;gi|15600446|ref|NP_253940.1|;gi|13959675|sp|P15276.2|ALGP_PSEAE	11;11;11;11;11;11;11;11;11	11;11;11;11;11;11;11;11;11	11;11;11;11;11;11;11;11;11	>gi|375042913|gb|EHS35549.1| alginate regulatory protein AlgP [Pseudomonas aeruginosa MPAO1/P1];>gi|9951563|gb|AAG08638.1|AE004937_10 alginate regulatory protein AlgP [Pseudomonas aeruginosa PAO1];>gi|651880255|ref|YP_008709455.1| PT repeat family protein	9	11	11	11	10	11	10	5	4	10	11	10	5	4	10	11	10	5	4	28.7	28.7	28.7	32.989	338	338;352;352;352;352;352;352;352;352	0	323.31	0.68968	0.43847	33.138	70	0	Median	0.70952	0.46503	18.526	16	0	Median	0.7223	0.50405	25.518	18	0
gi|9950768|gb|AAG07914.1|AE004866_8;gi|651878490|ref|YP_008708712.1|;gi|651873523|ref|YP_008696431.1|;gi|553898902|gb|AGY72434.1|;gi|553891024|gb|AGY67718.1|;gi|375050983|gb|EHS43458.1|;gi|375046286|gb|EHS38851.1|;gi|15599722|ref|NP_253216.1|;gi|13959695|sp|P22608.2|PILB_PSEAE;gi|660509113|gb|AID75722.1|	gi|9950768|gb|AAG07914.1|AE004866_8;gi|651878490|ref|YP_008708712.1|;gi|651873523|ref|YP_008696431.1|;gi|553898902|gb|AGY72434.1|;gi|553891024|gb|AGY67718.1|;gi|375050983|gb|EHS43458.1|;gi|375046286|gb|EHS38851.1|;gi|15599722|ref|NP_253216.1|;gi|13959695|sp|P22608.2|PILB_PSEAE	36;36;36;36;36;36;36;36;36;8	36;36;36;36;36;36;36;36;36;8	36;36;36;36;36;36;36;36;36;8	>gi|9950768|gb|AAG07914.1|AE004866_8 type 4 fimbrial biogenesis protein PilB [Pseudomonas aeruginosa PAO1];>gi|651878490|ref|YP_008708712.1| type IV-A pilus assembly ATPase PilB [Pseudomonas aeruginosa PAO1-VE13];>gi|651873523|ref|YP_008696431.1| type IV-A	10	36	36	36	28	27	29	11	11	28	27	29	11	11	28	27	29	11	11	63.8	63.8	63.8	62.327	566	566;566;566;566;566;566;566;566;566;210	0	323.31	1.1116	0.85785	23.565	113	0	Median	1.1879	0.88147	24.504	31	0	Median	1.2815	0.85666	23.25	27	0
gi|9945858|gb|AAG03427.1|AE004443_5;gi|660504669|gb|AID71278.1|;gi|651876326|ref|YP_008704142.1|;gi|651873023|ref|YP_008691861.1|;gi|553896738|gb|AGY70270.1|;gi|553890524|gb|AGY67218.1|;gi|375043365|gb|EHS35992.1|;gi|375041358|gb|EHS34059.1|;gi|15595235|ref|NP_248727.1|;gi|13959717|sp|P11720.2|TRPI_PSEAE	gi|9945858|gb|AAG03427.1|AE004443_5;gi|660504669|gb|AID71278.1|;gi|651876326|ref|YP_008704142.1|;gi|651873023|ref|YP_008691861.1|;gi|553896738|gb|AGY70270.1|;gi|553890524|gb|AGY67218.1|;gi|375043365|gb|EHS35992.1|;gi|375041358|gb|EHS34059.1|;gi|15595235|ref|NP_248727.1|;gi|13959717|sp|P11720.2|TRPI_PSEAE	6;6;6;6;6;6;6;6;6;6	6;6;6;6;6;6;6;6;6;6	6;6;6;6;6;6;6;6;6;6	>gi|9945858|gb|AAG03427.1|AE004443_5 transcriptional regulator TrpI [Pseudomonas aeruginosa PAO1];>gi|660504669|gb|AID71278.1| transcriptional regulator TrpI [Pseudomonas aeruginosa PAO1H2O];>gi|651876326|ref|YP_008704142.1| bacterial regulatory helix-turn	10	6	6	6	4	4	4	1	1	4	4	4	1	1	4	4	4	1	1	29.5	29.5	29.5	32.253	295	295;295;295;295;295;295;295;295;295;295	0	37.328	NaN	NaN	NaN	1	0	Median	NaN	NaN	NaN	0	0	Median	NaN	NaN	NaN	0	0
gi|9945855|gb|AAG03424.1|AE004443_2;gi|660504666|gb|AID71275.1|;gi|651875741|ref|YP_008704139.1|;gi|651869908|ref|YP_008691858.1|;gi|553896153|gb|AGY69685.1|;gi|553887409|gb|AGY64103.1|;gi|375043362|gb|EHS35989.1|;gi|375041361|gb|EHS34062.1|;gi|15595232|ref|NP_248724.1|;gi|13959718|sp|P24908.2|TRPO_PSEAE	gi|9945855|gb|AAG03424.1|AE004443_2;gi|660504666|gb|AID71275.1|;gi|651875741|ref|YP_008704139.1|;gi|651869908|ref|YP_008691858.1|;gi|553896153|gb|AGY69685.1|;gi|553887409|gb|AGY64103.1|;gi|375043362|gb|EHS35989.1|;gi|375041361|gb|EHS34062.1|;gi|15595232|ref|NP_248724.1|;gi|13959718|sp|P24908.2|TRPO_PSEAE	2;2;2;2;2;2;2;2;2;2	2;2;2;2;2;2;2;2;2;2	2;2;2;2;2;2;2;2;2;2	>gi|9945855|gb|AAG03424.1|AE004443_2 probable two-component response regulator [Pseudomonas aeruginosa PAO1];>gi|660504666|gb|AID71275.1| putative two-component response regulator [Pseudomonas aeruginosa PAO1H2O];>gi|651875741|ref|YP_008704139.1| virulence	10	2	2	2	1	1	1	0	0	1	1	1	0	0	1	1	1	0	0	12.6	12.6	12.6	22.859	207	207;207;207;207;207;207;207;207;207;207	0	6.0685	3.2555	2.6279	8.5408	2	0	Median	NaN	NaN	NaN	0	0	Median	NaN	NaN	NaN	1	0
gi|9949212|gb|AAG06490.1|AE004734_8;gi|660507719|gb|AID74328.1|;gi|651876499|ref|YP_008707274.1|;gi|651871496|ref|YP_008694993.1|;gi|553896911|gb|AGY70443.1|;gi|553888997|gb|AGY65691.1|;gi|45435|emb|CAA44534.1|;gi|375043073|gb|EHS35704.1|;gi|375042631|gb|EHS35279.1|;gi|15598298|ref|NP_251792.1|;gi|139790|sp|Q00513.1|GSPF_PSEAE	gi|9949212|gb|AAG06490.1|AE004734_8;gi|660507719|gb|AID74328.1|;gi|651876499|ref|YP_008707274.1|;gi|651871496|ref|YP_008694993.1|;gi|553896911|gb|AGY70443.1|;gi|553888997|gb|AGY65691.1|;gi|45435|emb|CAA44534.1|;gi|375043073|gb|EHS35704.1|;gi|375042631|gb|EHS35279.1|;gi|15598298|ref|NP_251792.1|;gi|139790|sp|Q00513.1|GSPF_PSEAE	16;16;16;16;16;16;16;16;16;16;16	16;16;16;16;16;16;16;16;16;16;16	16;16;16;16;16;16;16;16;16;16;16	>gi|9949212|gb|AAG06490.1|AE004734_8 general secretion pathway protein F [Pseudomonas aeruginosa PAO1];>gi|660507719|gb|AID74328.1| general secretion pathway protein F [Pseudomonas aeruginosa PAO1H2O];>gi|651876499|ref|YP_008707274.1| type II secretion sys	11	16	16	16	11	11	11	6	4	11	11	11	6	4	11	11	11	6	4	46.7	46.7	46.7	44.061	405	405;405;405;405;405;405;405;405;405;405;405	0	130.98	1.041	0.79401	66.925	6	0	Median	2.2214	1.7254	116.93	2	0	Median	1.1335	0.86094	7.7031	2	0
gi|660507718|gb|AID74327.1|;gi|651877455|ref|YP_008707273.1|;gi|651871274|ref|YP_008694992.1|;gi|581440|emb|CAA44535.1|;gi|553897867|gb|AGY71399.1|;gi|553888775|gb|AGY65469.1|;gi|375043074|gb|EHS35705.1|;gi|375042630|gb|EHS35278.1|;gi|139791|sp|Q00514.1|GSPG_PSEAE;gi|9949211|gb|AAG06489.1|AE004734_7;gi|15598297|ref|NP_251791.1|	gi|660507718|gb|AID74327.1|;gi|651877455|ref|YP_008707273.1|;gi|651871274|ref|YP_008694992.1|;gi|581440|emb|CAA44535.1|;gi|553897867|gb|AGY71399.1|;gi|553888775|gb|AGY65469.1|;gi|375043074|gb|EHS35705.1|;gi|375042630|gb|EHS35278.1|;gi|139791|sp|Q00514.1|GSPG_PSEAE;gi|9949211|gb|AAG06489.1|AE004734_7;gi|15598297|ref|NP_251791.1|	8;8;8;8;8;8;8;8;8;8;8	8;8;8;8;8;8;8;8;8;8;8	8;8;8;8;8;8;8;8;8;8;8	>gi|660507718|gb|AID74327.1| general secretion pathway protein G [Pseudomonas aeruginosa PAO1H2O];>gi|651877455|ref|YP_008707273.1| type II secretion system protein G [Pseudomonas aeruginosa PAO1-VE13];>gi|651871274|ref|YP_008694992.1| type II secretion sy	11	8	8	8	7	8	8	2	2	7	8	8	2	2	7	8	8	2	2	52.8	52.8	52.8	15.448	142	142;142;142;142;142;142;142;142;142;148;148	0	151.27	1.5359	1.1542	37.202	33	0	Median	1.5359	1.0853	18.74	9	0	Median	1.5674	1.1542	16.579	10	0
gi|9949208|gb|AAG06486.1|AE004734_4;gi|660507715|gb|AID74324.1|;gi|651874802|ref|YP_008707270.1|;gi|651872964|ref|YP_008694989.1|;gi|553895214|gb|AGY68746.1|;gi|553890465|gb|AGY67159.1|;gi|45439|emb|CAA44538.1|;gi|375043077|gb|EHS35708.1|;gi|375042627|gb|EHS35275.1|;gi|15598294|ref|NP_251788.1|;gi|139794|sp|Q00517.1|GSPJ_PSEAE	gi|9949208|gb|AAG06486.1|AE004734_4;gi|660507715|gb|AID74324.1|;gi|651874802|ref|YP_008707270.1|;gi|651872964|ref|YP_008694989.1|;gi|553895214|gb|AGY68746.1|;gi|553890465|gb|AGY67159.1|;gi|45439|emb|CAA44538.1|;gi|375043077|gb|EHS35708.1|;gi|375042627|gb|EHS35275.1|;gi|15598294|ref|NP_251788.1|;gi|139794|sp|Q00517.1|GSPJ_PSEAE	8;8;8;8;8;8;8;8;8;8;8	8;8;8;8;8;8;8;8;8;8;8	8;8;8;8;8;8;8;8;8;8;8	>gi|9949208|gb|AAG06486.1|AE004734_4 general secretion pathway protein J [Pseudomonas aeruginosa PAO1];>gi|660507715|gb|AID74324.1| general secretion pathway protein J [Pseudomonas aeruginosa PAO1H2O];>gi|651874802|ref|YP_008707270.1| type II secretion sys	11	8	8	8	6	7	6	0	0	6	7	6	0	0	6	7	6	0	0	33.8	33.8	33.8	27.13	237	237;237;237;237;237;237;237;237;237;237;237	0	49.693	NaN	NaN	NaN	0	0	Median	NaN	NaN	NaN	0	0	Median	NaN	NaN	NaN	0	0
gi|9949205|gb|AAG06483.1|AE004734_1;gi|651878498|ref|YP_008707267.1|;gi|651874014|ref|YP_008694986.1|;gi|553898910|gb|AGY72442.1|;gi|553891515|gb|AGY68209.1|;gi|375043080|gb|EHS35711.1|;gi|375042624|gb|EHS35272.1|;gi|15598291|ref|NP_251785.1|;gi|139797|sp|P25061.1|GSPM_PSEAE;gi|660507712|gb|AID74321.1|	gi|9949205|gb|AAG06483.1|AE004734_1;gi|651878498|ref|YP_008707267.1|;gi|651874014|ref|YP_008694986.1|;gi|553898910|gb|AGY72442.1|;gi|553891515|gb|AGY68209.1|;gi|375043080|gb|EHS35711.1|;gi|375042624|gb|EHS35272.1|;gi|15598291|ref|NP_251785.1|;gi|139797|sp|P25061.1|GSPM_PSEAE;gi|660507712|gb|AID74321.1|	6;6;6;6;6;6;6;6;6;5	6;6;6;6;6;6;6;6;6;5	6;6;6;6;6;6;6;6;6;5	>gi|9949205|gb|AAG06483.1|AE004734_1 general secretion pathway protein M [Pseudomonas aeruginosa PAO1];>gi|651878498|ref|YP_008707267.1| type II secretion system (T2SS), M family protein [Pseudomonas aeruginosa PAO1-VE13];>gi|651874014|ref|YP_008694986.1|	10	6	6	6	5	5	3	3	3	5	5	3	3	3	5	5	3	3	3	48.3	48.3	48.3	19.265	174	174;174;174;174;174;174;174;174;174;174	0	94.411	0.60854	0.67603	9.1731	4	0	Median	0.76946	0.62293	8.6157	2	0	Median	NaN	NaN	NaN	1	0
gi|9949734|gb|AAG06968.1|AE004778_12;gi|660508160|gb|AID74769.1|;gi|651877849|ref|YP_008707759.1|;gi|651871004|ref|YP_008695478.1|;gi|553898261|gb|AGY71793.1|;gi|553888505|gb|AGY65199.1|;gi|375051621|gb|EHS44087.1|;gi|375043859|gb|EHS36475.1|;gi|15598776|ref|NP_252270.1|;gi|1399488|gb|AAB57802.1|	gi|9949734|gb|AAG06968.1|AE004778_12;gi|660508160|gb|AID74769.1|;gi|651877849|ref|YP_008707759.1|;gi|651871004|ref|YP_008695478.1|;gi|553898261|gb|AGY71793.1|;gi|553888505|gb|AGY65199.1|;gi|375051621|gb|EHS44087.1|;gi|375043859|gb|EHS36475.1|;gi|15598776|ref|NP_252270.1|;gi|1399488|gb|AAB57802.1|	2;2;2;2;2;2;2;2;2;2	2;2;2;2;2;2;2;2;2;2	2;2;2;2;2;2;2;2;2;2	>gi|9949734|gb|AAG06968.1|AE004778_12 conserved hypothetical protein [Pseudomonas aeruginosa PAO1];>gi|660508160|gb|AID74769.1| ybaK/ebsC protein [Pseudomonas aeruginosa PAO1H2O];>gi|651877849|ref|YP_008707759.1| aminoacyl-tRNA editing domain protein [Pseu	10	2	2	2	2	2	2	0	1	2	2	2	0	1	2	2	2	0	1	15.4	15.4	15.4	16.493	156	156;156;156;156;156;156;156;156;156;156	0	6.7767	2.0428	1.6203	28.174	6	0	Median	2.3534	1.797	46.397	2	0	Median	1.9992	1.5175	9.6786	2	0
gi|9950127|gb|AAG07327.1|AE004812_2;gi|660508526|gb|AID75135.1|;gi|651877822|ref|YP_008708123.1|;gi|651872081|ref|YP_008695842.1|;gi|553898234|gb|AGY71766.1|;gi|553889582|gb|AGY66276.1|;gi|375049113|gb|EHS41622.1|;gi|375042186|gb|EHS34846.1|;gi|15599135|ref|NP_252629.1|;gi|14028721|gb|AAK52477.1|AF345630_1	gi|9950127|gb|AAG07327.1|AE004812_2;gi|660508526|gb|AID75135.1|;gi|651877822|ref|YP_008708123.1|;gi|651872081|ref|YP_008695842.1|;gi|553898234|gb|AGY71766.1|;gi|553889582|gb|AGY66276.1|;gi|375049113|gb|EHS41622.1|;gi|375042186|gb|EHS34846.1|;gi|15599135|ref|NP_252629.1|;gi|14028721|gb|AAK52477.1|AF345630_1	12;12;12;12;12;12;12;12;12;12	12;12;12;12;12;12;12;12;12;12	12;12;12;12;12;12;12;12;12;12	>gi|9950127|gb|AAG07327.1|AE004812_2 probable DNA binding protein [Pseudomonas aeruginosa PAO1];>gi|660508526|gb|AID75135.1| putative DNA binding protein [Pseudomonas aeruginosa PAO1H2O];>gi|651877822|ref|YP_008708123.1| DNA-binding protein HU 1 [Pseudomon	10	12	12	12	5	6	6	7	8	5	6	6	7	8	5	6	6	7	8	71	71	71	9.8923	93	93;93;93;93;93;93;93;93;93;93	0	323.31	1.2197	1.3632	35.651	34	0	Median	3.2154	2.0709	22.079	4	0	Median	3.3141	1.8348	18.856	3	0
gi|9946247|gb|AAG03783.1|AE004476_13;gi|660505031|gb|AID71640.1|;gi|651875366|ref|YP_008704508.1|;gi|651871555|ref|YP_008692227.1|;gi|553895778|gb|AGY69310.1|;gi|553889056|gb|AGY65750.1|;gi|454838|gb|AAA25959.1|;gi|375047555|gb|EHS40099.1|;gi|375040782|gb|EHS33514.1|;gi|15595591|ref|NP_249085.1|;gi|141308|sp|P24562.1|Y394_PSEAE	gi|9946247|gb|AAG03783.1|AE004476_13;gi|660505031|gb|AID71640.1|;gi|651875366|ref|YP_008704508.1|;gi|651871555|ref|YP_008692227.1|;gi|553895778|gb|AGY69310.1|;gi|553889056|gb|AGY65750.1|;gi|454838|gb|AAA25959.1|;gi|375047555|gb|EHS40099.1|;gi|375040782|gb|EHS33514.1|;gi|15595591|ref|NP_249085.1|;gi|141308|sp|P24562.1|Y394_PSEAE	11;11;11;11;11;11;11;11;11;11;11	11;11;11;11;11;11;11;11;11;11;11	11;11;11;11;11;11;11;11;11;11;11	>gi|9946247|gb|AAG03783.1|AE004476_13 conserved hypothetical protein [Pseudomonas aeruginosa PAO1];>gi|660505031|gb|AID71640.1| putative PLP dependent enzyme [Pseudomonas aeruginosa PAO1H2O];>gi|651875366|ref|YP_008704508.1| hypothetical protein N297_405 [	11	11	11	11	7	7	6	5	4	7	7	6	5	4	7	7	6	5	4	50.4	50.4	50.4	24.505	230	230;230;230;230;230;230;230;230;230;230;230	0	170.42	1.7121	1.8629	28.888	43	0	Median	3.3115	2.0847	14.203	7	0	Median	2.9507	2.1021	16.206	7	0
gi|9946424|gb|AAG03944.1|AE004492_3;gi|660505192|gb|AID71801.1|;gi|651879516|ref|YP_008704671.1|;gi|651873561|ref|YP_008692390.1|;gi|553899928|gb|AGY73460.1|;gi|553891062|gb|AGY67756.1|;gi|375050373|gb|EHS42855.1|;gi|375045206|gb|EHS37792.1|;gi|15595752|ref|NP_249246.1|;gi|14194456|sp|Q9I5Y1.1|ALF_PSEAE	gi|9946424|gb|AAG03944.1|AE004492_3;gi|660505192|gb|AID71801.1|;gi|651879516|ref|YP_008704671.1|;gi|651873561|ref|YP_008692390.1|;gi|553899928|gb|AGY73460.1|;gi|553891062|gb|AGY67756.1|;gi|375050373|gb|EHS42855.1|;gi|375045206|gb|EHS37792.1|;gi|15595752|ref|NP_249246.1|;gi|14194456|sp|Q9I5Y1.1|ALF_PSEAE	25;25;25;25;25;25;25;25;25;25	25;25;25;25;25;25;25;25;25;25	25;25;25;25;25;25;25;25;25;25	>gi|9946424|gb|AAG03944.1|AE004492_3 fructose-1,6-bisphosphate aldolase [Pseudomonas aeruginosa PAO1];>gi|660505192|gb|AID71801.1| fructose-1,6-bisphosphate aldolase [Pseudomonas aeruginosa PAO1H2O];>gi|651879516|ref|YP_008704671.1| fructose-bisphosphate a	10	25	25	25	22	22	22	15	15	22	22	22	15	15	22	22	22	15	15	72.9	72.9	72.9	38.573	354	354;354;354;354;354;354;354;354;354;354	0	323.31	2.1554	1.3798	33.53	180	0	Median	2.2678	1.5143	25.797	37	0	Median	2.2763	1.4942	24.257	42	0
gi|9950772|gb|AAG07917.1|AE004867_3;gi|651878443|ref|YP_008708715.1|;gi|651869362|ref|YP_008696434.1|;gi|553898855|gb|AGY72387.1|;gi|553886863|gb|AGY63557.1|;gi|375050980|gb|EHS43455.1|;gi|375046283|gb|EHS38848.1|;gi|15599725|ref|NP_253219.1|;gi|14194512|sp|Q9HVP8.1|COAE_PSEAE;gi|660509115|gb|AID75724.1|	gi|9950772|gb|AAG07917.1|AE004867_3;gi|651878443|ref|YP_008708715.1|;gi|651869362|ref|YP_008696434.1|;gi|553898855|gb|AGY72387.1|;gi|553886863|gb|AGY63557.1|;gi|375050980|gb|EHS43455.1|;gi|375046283|gb|EHS38848.1|;gi|15599725|ref|NP_253219.1|;gi|14194512|sp|Q9HVP8.1|COAE_PSEAE;gi|660509115|gb|AID75724.1|	13;13;13;13;13;13;13;13;13;12	13;13;13;13;13;13;13;13;13;12	13;13;13;13;13;13;13;13;13;12	>gi|9950772|gb|AAG07917.1|AE004867_3 dephosphocoenzyme A kinase [Pseudomonas aeruginosa PAO1];>gi|651878443|ref|YP_008708715.1| dephospho-CoA kinase [Pseudomonas aeruginosa PAO1-VE13];>gi|651869362|ref|YP_008696434.1| dephospho-CoA kinase [Pseudomonas aeru	10	13	13	13	8	9	9	7	5	8	9	9	7	5	8	9	9	7	5	76.4	76.4	76.4	22.843	203	203;203;203;203;203;203;203;203;203;203	0	313.71	0.96871	0.68132	19.026	15	0	Median	1.0185	0.68139	23.37	4	0	Median	0.98174	0.67434	17.617	4	0
[truncated: 3,872 more rows]
[truncated: 56 more columns]

## Sheet: P. aeruginosa proteins
Protein IDs	Majority protein IDs	Peptide counts (all)	Peptide counts (razor+unique)	Peptide counts (unique)	Fasta headers	Number of proteins	Peptides	Razor + unique peptides	Unique peptides	Peptides R1	Peptides R2	Peptides R3	Peptides R4	Peptides R5	Razor + unique peptides R1	Razor + unique peptides R2	Razor + unique peptides R3	Razor + unique peptides R4	Razor + unique peptides R5	Unique peptides R1	Unique peptides R2	Unique peptides R3	Unique peptides R4	Unique peptides R5	Sequence coverage [%]	Unique + razor sequence coverage [%]	Unique sequence coverage [%]	Mol. weight [kDa]	Sequence length	Sequence lengths	Q-value	Score	Ratio H/L	Ratio H/L normalized	Ratio H/L variability [%]	Ratio H/L count	Ratio H/L iso-count	Ratio H/L type	Ratio H/L R1	Ratio H/L normalized R1	Ratio H/L variability [%] R1	Ratio H/L count R1	Ratio H/L iso-count R1	Ratio H/L type R1	Ratio H/L R2	Ratio H/L normalized R2	Ratio H/L variability [%] R2	Ratio H/L count R2	Ratio H/L iso-count R2
[truncated: 4,120 more rows]
[truncated: 56 more columns]

[truncated: 4 more sheets: Geometric Mean BR1 vs BR2, Scatter Plot BR1 vs BR2, Scatter Plot R4 vs R5 (BR1), Scatter Plot R1 vs R2 (BR2)]
