# Supplementary material for: Selective labelling and eradication of antibiotic-tolerant bacterial populations in Pseudomonas aeruginosa biofilms
Source: Nat Commun. 2016 Feb 19;7:10750. doi: 10.1038/ncomms10750 (PMC4762895; doi:10.1038/ncomms10750)
Supplement: Supplementary Data 3 — Proteins that were of lower abundance in P. aeruginosa PAO1 tolerant cells than in non-tolerant biofilm cells. [file ncomms10750-s4.xlsx]

## Sheet: Supplementary Data 3 Legend
Supplementary Data 3. Proteins that were of lower abundance in P. aeruginosa PAO1 tolerant cells than in non-tolerant biofilm cells.

## Sheet: List of proteins
GI No.	Gene	Description	Peptides	Ratio H/L (medium)	Ratio H/L variability [%]
gi|375048424|	PA2072	hypothetical protein	13	0.64	24.109
gi|9947518|	ccoN2	Cytochrome c oxidase, cbb3-type, CcoN subunit	5	0.64	18.633
gi|9948883|	vacJ	vacJ like lipofamily protein	19	0.64	23.327
gi|9951059|	PA4793	hypothetical protein	17	0.64	14.613
gi|9951332|	pilO	type 4 fimbrial biogenesis protein PilO	13	0.64	25.455
gi|9946775|	PA0876	probable transcriptional regulator	12	0.64	24.288
gi|9949332|	PA3212	probable ATP-binding component of ABC transporter	17	0.64	24.439
gi|9948840|	oprQ	probable outer membrane protein precursor	51	0.64	28.872
gi|660508913|	PA4326	hypothetical protein	5	0.64	15.305
gi|9947223|	PA1288	probable outer membrane protein precursor	32	0.64	26.179
gi|660507371|	PA2756	hypothetical protein	11	0.64	24.851
gi|9947369	gbuA	guanidinobutyrase	6	0.63	18.756
gi|651875866|	PA5310	hypothetical protein	20	0.63	16.59
gi|651877751|	PA1969	hypothetical protein	9	0.63	22.178
gi|9949996|	PA3822	hypothetical protein	11	0.63	22.821
gi|660506157|	ccoQ2	cytochrome c oxidase subunit	6	0.63	19.839
gi|9951352|	phaF	polyhydroxyalkanoate synthesis protein PhaF	32	0.63	27.853
gi|651879916|	PA2122	hypothetical protein	8	0.63	8.5923
gi|9951238|	psd	phosphatidylserine decarboxylase	19	0.63	16.315
gi|9947412|	motC	flagellar motor protein	8	0.63	15.444
gi|9947691|	pscC	Type III secretion outer membrane protein PscC precursor	11	0.63	15.755
gi|9949808|	opr86	outer membrane protein Opr86	60	0.63	22.349
gi|9951178|	PA4902	probable transcriptional regulator	11	0.63	4.5308
gi|9950946|	PA4689	hypothetical protein	40	0.63	24.192
gi|9949934|	PA3764	conserved hypothetical protein	19	0.62	21.317
gi|660506474|	PA1866	hypothetical protein	4	0.62	1.4919
gi|375047586|	mexA	Resistance-Nodulation-Cell Division (RND) multidrug efflux membrane fusion protein MexA precursor	37	0.62	28.916
gi|9946765|	mliC	membrane-bound lysozyme inhibitor of c-type lysozyme	12	0.62	27.139
gi|9947512|	ccoP1	cytochrome c oxidase	26	0.62	22.96
gi|9950690|	PA4455	probable permease of ABC transporter	9	0.62	27.327
gi|9949644|	PA3498	probable oxidoreductase	5	0.62	0.46839
gi|9948302|	soxR	redox-sensitive transcriptional activator	4	0.61	0.071855
gi|9948336|	ambC	putative regulatory protein	23	0.61	22.493
gi|660508978|	PA4390	hypothetical protein	16	0.61	24.707
gi|9947229|	PA1293	hypothetical protein	31	0.61	24.634
gi|9951452|	PA5151	hypothetical protein	5	0.61	10.804
gi|9951235|	motA	chemotaxis protein MotA	7	0.61	13.64
gi|9946973|	shaF	monovalent cation/proton antiporter, MnhG/PhaG subunit	2	0.61	15.224
gi|9949205|	xcpZ	general secretion pathway protein M	6	0.61	9.1731
gi|9951539|	PA5231	probable ATP-binding/permease fusion ABC transporter	35	0.61	20.144
gi|9950115|	cioA	cyanide insensitive terminal oxidase	5	0.61	12.908
gi|9951221|	hflC	protease subunit HflC	40	0.61	18.426
gi|9948619|	PA2559	hypothetical protein	6	0.61	17.695
gi|9949046|	PA2949	probable lipase	21	0.6	16.96
gi|9946283|	oprM	Major intrinsic multiple antibiotic resistance efflux outer membrane protein OprM precursor	47	0.6	20.649
gi|9950615|	groEL	chaperone protein	94	0.6	23.653
gi|9950910|	PA4656	conserved hypothetical protein	14	0.6	9.3294
gi|9950264|	oprG	Outer membrane protein OprG precursor	19	0.6	29.247
gi|9951051|	PA4785	probable acyl-CoA thiolase	31	0.6	20.4
gi|9950826|	PA4579	hypothetical protein	43	0.6	25.109
gi|9950025|	PA3848	hypothetical protein	30	0.6	28.189
gi|237640402|	fpvA	ferripyoverdine receptor	63	0.6	23.838
gi|9946467|	lptD	LPS-assembly protein	98	0.6	23.824
gi|9950590|	PA4362	hypothetical protein	21	0.6	20.844
gi|9948476|	PA1231	conserved hypothetical protein	12	0.6	28.235
gi|9950963	PA4705	hypothetical protein	18	0.6	18.54
gi|9949628|	PA3483	hypothetical protein	24	0.59	23.482
gi|9946423|	PA0554	hypothetical protein	3	0.59	21.475
gi|9949386|	PA3262	putative peptidyl-prolyl cis-trans isomerase, FkbP-type	27	0.59	23.938
gi|9948004|	PA2002	conserved hypothetical protein	4	0.59	15.187
gi|9948259|	pslD	exopolysaccharide transporter	17	0.59	21.871
gi|9949555|	PA3417	probable pyruvate dehydrogenase E1 component, alpha subunit	16	0.59	15.032
gi|9947513|	ccoO1	Cytochrome c oxidase, cbb3-type, CcoO subunit	23	0.59	21.938
gi|9951058|	PA4792	conserved hypothetical protein	26	0.58	19.993
gi|9947757|	oprF	Major porin and structural outer membrane porin OprF precursor	42	0.58	21.367
gi|9948899|	PA2815	probable acyl-CoA dehydrogenase	46	0.58	21.479
gi|9949995|	secD	secretion protein SecD	39	0.58	21.818
gi|9948125|	PA2111	hypothetical protein	22	0.58	21.166
gi|9946957|	PA1044	hypothetical protein	1	0.58	11.311
gi|9947396	fliO	flagellar protein FliO	4	0.57	18.693
gi|9948412|	VgrG3	type VI secretion system, Vgr family	8	0.57	16.961
gi|9950436|	fptA	Fe(III)-pyochelin outer membrane receptor precursor	75	0.57	26.514
gi|9951257|	PA4974	probable outer membrane protein precursor	66	0.57	24.004
gi|9948367|	PA2332	probable transcriptional regulator	7	0.57	9.18
gi|9950437|	PA4222	probable ATP-binding component of ABC transporter	37	0.57	21.893
gi|9951673|	glcF	glycolate oxidase subunit GlcF	6	0.57	13.638
gi|9949334|	PA3214	hypothetical protein	18	0.57	5.5438
gi|9950418|	mexH	probable Resistance-Nodulation-Cell Division (RND) efflux membrane fusion protein precursor	38	0.57	22.953
gi|9948165|	katE	catalase HPII	20	0.57	30.173
gi|9950861|	PA4610	hypothetical protein	1	0.57	4.9807
gi|9949142|	PA3038	probable porin	34	0.56	24.216
gi|375050024|	aaaA	arginine-specific autotransporter of Pseudomonas aeruginosa, AaaA	46	0.56	23.212
gi|9948433|	PvdP	Tat (twin-arginine translocation) pathway signal sequence domain protein	53	0.56	23.246
gi|9947344|	PA1398	hypothetical protein	6	0.56	24.242
gi|9946331|	fiuA	Ferrichrome receptor FiuA	7	0.55	13.021
gi|9951459|	PA5158	probable outer membrane protein precursor	28	0.55	28.545
gi|9949837|	PA3674	hypothetical protein	10	0.55	15.867
gi|9949622|	rhlB	rhamnosyltransferase chain B	17	0.55	29.86
gi|9946282|	mexB	Resistance-Nodulation-Cell Division (RND) multidrug efflux transporter MexB	32	0.55	26.201
gi|9949594|	mqoA	malate:quinone oxidoreductase	26	0.54	21.764
gi|9948015|	liuD	methylcrotonyl-CoA carboxylase, alpha-subunit (biotin-containing)	59	0.54	20.225
gi|9950996|	PA4735	hypothetical protein	76	0.54	27.658
gi|9946859|	PA0953	probable thioredoxin	13	0.54	16.775
gi|9946933|	PA1022	probable acyl-CoA dehydrogenase	3	0.53	9.8495
gi|375040205|	PA2291	probable glucose-sensitive porin	45	0.53	21.849
gi|9947103|	oprH	PhoP/Q and low Mg2+ inducible outer membrane protein H1	30	0.53	18.809
gi|9951052|	PA4786	probable short-chain dehydrogenase	38	0.53	22.106
gi|9949333|	PA3213	hypothetical protein	23	0.53	20.005
gi|528082511|	ampdh2	Ampdh2	29	0.53	29.261
gi|9950905|	PA4651	probable pili assembly chaperone	4	0.53	16.492
gi|635575323|	azu	azurin precursor	4	0.53	7.6475
gi|660505582|	oprD	Basic amino acid, basic peptide and imipenem outer membrane porin OprD precursor	7	0.53	8.935
gi|9948953|	PA2864	conserved hypothetical protein	2	0.52	7.7883
gi|9947514|	ccoN1	Cytochrome c oxidase, cbb3-type, CcoN subunit	4	0.52	14.034
gi|9945985|	pcaG	protocatechuate 3,4-dioxygenase, alpha subunit	8	0.52	3.3881
gi|9947722|	PA1745	hypothetical protein	15	0.5	23.228
gi|9951570|	hemD	uroporphyrinogen-III synthetase	13	0.5	10.795
gi|9948275|	bkdB	branched-chain alpha-keto acid dehydrogenase (lipoamide component)	38	0.5	22.076
gi|9948191|	PA2171	hypothetical protein	3	0.49	14.467
gi|9947982|	exaA	quinoprotein ethanol dehydrogenase	7	0.49	11.904
gi|660508993|	PA4405	hypothetical protein	4	0.49	20.802
gi|660505087|	PA0452	putative stomatin-like protein	2	0.48	10.865
gi|375049057|	cdrB	cyclic diguanylate-regulated TPS partner B, CdrB	36	0.48	28.953
gi|660508934|	PA4347	putative beta-lactamase	13	0.48	17.344
gi|9946864|	oprD	Basic amino acid, basic peptide and imipenem outer membrane porin OprD precursor	46	0.48	29.951
gi|9947451|	PA1496	probable potassium channel	3	0.48	13.323
gi|9947256|	cyoB	cytochrome o ubiquinol oxidase subunit I	7	0.47	25.521
gi|529481853|	oprE	Anaerobically-induced outer membrane porin OprE precursor	52	0.47	26.671
gi|9947755|	cmpX	conserved cytoplasmic membrane protein, CmpX protein	10	0.46	21.649
gi|9949801|	PA3641	probable amino acid permease	8	0.46	24.364
gi|651877066|	opmQ	probable outer membrane protein precursor	29	0.46	13.627
gi|9951403|	blc	outer membrane lipoprotein Blc	16	0.45	12.133
gi|9946417|	PA0549	hypothetical protein	15	0.44	0.7934
gi|9946410|	PA0543	hypothetical protein	7	0.44	11.683
gi|9948143|	cgrA	cupA gene regulator A	4	0.43	6.5127
gi|9950281|	cupB5	adhesive protein CupB5	4	0.43	14.987
gi|9946422|	PA0553	hypothetical protein	4	0.41	27.716
gi|660508920|	PA4333	putative fumarase	35	0.41	5.3271
gi|9948319|	PA2289	conserved hypothetical protein	11	0.41	18.127
gi|9946125|	cysT	sulfate transport protein CysT	6	0.4	9.7107
gi|9950350|	PA4144	probable outer membrane protein precursor	16	0.38	21.482
gi|9951034|	lldP	L-lactate permease	2	0.36	10.992
gi|9948187|	PA2167	hypothetical protein	4	0.32	10.857
gi|9947179|	aprF	Alkaline protease secretion outer membrane protein AprF	31	0.31	19.287
gi|9947985|	exaC	NAD+ dependent aldehyde dehydrogenase ExaC	37	0.29	27.581
gi|4838479|	hasR	heme receptor HasR	21	0.27	29.843
gi|9950345|	PA4140	hypothetical protein	6	0.19	18.447
gi|375051307|	PA3866	Pyocin S4	24	0.14	9.356
gi|9950344|	PA4139	hypothetical protein	5	0.01	8.2145
