# Supplementary material for: Selective labelling and eradication of antibiotic-tolerant bacterial populations in Pseudomonas aeruginosa biofilms
Source: Nat Commun. 2016 Feb 19;7:10750. doi: 10.1038/ncomms10750 (PMC4762895; doi:10.1038/ncomms10750)
Supplement: Supplementary Data 4 — Proteins that were of higher abundance in P. aeruginosa PAO1 tolerant cells than in non-tolerant biofilm cells. [file ncomms10750-s5.xlsx]

## Sheet: Supplementary Data 4 Legend
Supplementary Table 4. Proteins that were of higher abundance in P. aeruginosa PAO1 tolerant cells than in non-tolerant biofilm cells.

## Sheet: List of Proteins
GI No.	Gene	Description	Peptides	Ratio H/L (medium)	Ratio H/L variability [%]
gi|9951224|	hfq	RNA chaperone Hfq	10	2.64	30.97
gi|9950476|	rpsS	30S ribosomal protein S19	15	4.16	30.967
gi|9948685|	infA	translation initiation factor IF-1	6	2.61	30.892
gi|9948436|	PvdO	sulfatase-modifying factor enzyme 1 family protein	14	3.92	30.697
gi|9951245|	PA4963	hypothetical protein	17	2.19	30.668
gi|9948656|	PA2592	probable periplasmic spermidine/putrescine-binding protein	26	4.11	30.543
gi|9947790|	fabI	NADH-dependent enoyl-ACP reductase	14	2.68	30.503
gi|9947823|	PA1837	hypothetical protein	10	2.98	30.338
gi|9949880|	PA3715	hypothetical protein	6	3.84	30.294
gi|9946247|	PA0394	putative PLP dependent enzyme	16	2.41	30.246
gi|9950555|	PA4330	probable enoyl-CoA hydratase/isomerase	10	2.91	30.232
gi|9951252|	cpdA	Cyclic AMP (cAMP) Phosphodiesterase, CpdA	17	2.37	30.222
gi|9945970|	ahpF	alkyl hydroperoxide reductase subunit F	36	2.3	30.202
gi|9946100|	PA0259	hypothetical protein	36	2.09	30.174
gi|9950472|	rpmC	50S ribosomal protein L29	12	3.02	29.996
gi|9950494|	nusG	transcription antitermination protein NusG	20	2.12	29.837
gi|9947824|	cysI	sulfite reductase	49	2.44	29.791
gi|9946161|	PA0315	hypothetical protein	1	2.14	29.746
gi|9947241|	PA1304	probable oligopeptidase	38	2.45	29.726
gi|9949637|	PA3491	probable ferredoxin	20	2.11	29.659
gi|660507441|	PA2822	putative GAF domain-containing protein	7	3.2	29.582
gi|9948588|	PA2531	probable aminotransferase	22	2.38	29.37
gi|9948637|	PA2575	hypothetical protein	27	2.11	29.343
gi|9946258|	PA0404	conserved hypothetical protein	7	2.16	29.315
gi|9951427|	SecB	Bacterial protein export chaperone SecB	16	2.48	29.311
gi|9949783|	surE	survival protein SurE	10	2.15	29.239
gi|9950198|	PA4006	nicotinic acid mononucleotide adenylyltransferase	7	2.11	29.155
gi|9947575|	fabB	beta-ketoacyl-ACP synthase I	31	2.25	29.14
gi|9950059|	narL	two-component response regulator NarL	13	2.62	28.997
gi|9949570|	PA3430	probable aldolase	5	2.31	28.981
gi|9949666|	PA3518	hypothetical protein	6	3.08	28.949
gi|9949760|	ErdR	bacterial regulatory s, luxR family protein	15	2.04	28.818
gi|9947770|	PA1789	hypothetical protein	22	2.6	28.711
gi|9951555|	PA5245	hypothetical protein	22	2.05	28.703
gi|375048364|	Fis	global DNA-binding transcriptional dual regulator	5	2.71	28.666
gi|375049982|	PA5330	hypothetical protein	14	3.56	28.652
gi|9949773|	PA3615	hypothetical protein	19	2.14	28.473
gi|9947437|	cycH	cytochrome c-type biogenesis protein	28	2.27	28.391
gi|9951196|	PA4918	hypothetical protein	8	2.32	28.379
gi|9949287|	PA3170	hypothetical protein	16	2.44	28.343
gi|9948451|	PA2407	probable adhesion protein	17	3.22	28.118
gi|9948589|	tpx	thiol peroxidase	22	2.41	28.115
gi|9946279|	pasP	PasP	23	2.5	28.092
gi|9950208|	PA4015	conserved hypothetical protein	13	2.88	27.993
gi|9948756|	PA2684	conserved hypothetical protein	55	2.34	27.939
gi|660507174|	PA2562	conserved hypothetical protein	3	2.31	27.901
gi|9949123|	PA3020	probable soluble lytic transglycosylase	36	3.08	27.835
gi|375050918|	pra	protein activator	2	4.43	27.792
gi|574451362|	PA0372	Chain B, Subunit Pa0372 Of Heterodimeric Zinc Protease	38	2.33	27.709
gi|9950473|	rplP	50S ribosomal protein L16	19	2.03	27.695
gi|9947591|	PA1624	hypothetical protein	20	2.66	27.686
gi|9949066|	fabD	malonyl-CoA-[acyl-carrier-protein] transacylase	17	2.7	27.681
gi|9950898|	PA4645	probable purine/pyrimidine phosphoribosyl transferase	11	2.68	27.671
gi|660505098|	PA0462	hypothetical protein	11	2.8	27.619
gi|9951201|	PA4923	conserved hypothetical protein	4	3.64	27.598
gi|375047949|	PA1383	hypothetical protein	22	3.27	27.462
gi|9950944|	hitA	ferric iron-binding periplasmic protein HitA	32	3.38	27.362
gi|9951853|	pdxY	pyridoxamine kinase	8	3.78	27.322
gi|9950867|	PA4616	probable c4-dicarboxylate-binding protein	12	5.14	27.297
gi|9949625|	PA3480	probable deoxycytidine triphosphate deaminase	15	3	27.296
gi|478247350|	ampC	Chain A, Amp-c Beta-lactamase	13	6.06	27.042
gi|9949932|	PA3762	hypothetical protein	5	2.98	27.034
gi|660506262|	impG	protein ImpG	28	2.32	26.981
gi|9949970|	PA3797	conserved hypothetical protein	18	3.19	26.981
gi|9947474|	PA1517	conserved hypothetical protein	15	2.29	26.976
gi|9949379|	PA3255	hypothetical protein	11	2.68	26.925
gi|9951209|	PA4930	biosynthetic alanine racemase	14	2.73	26.877
gi|9946684|	PA0793	hypothetical protein	14	2.84	26.807
gi|9950864|	katB	catalase	21	2.08	26.793
gi|660509367|	PA4774	spermidine synthase	21	3.18	26.696
gi|9951374|	PA5080	prolyl aminopeptidase	27	2.62	26.558
gi|375041674	PvdQ	3-oxo-C12-homoserine lactone acylase	51	2.94	26.448
gi|9946760|	PA0862	hypothetical protein	10	2.31	26.395
gi|9949463|	PA3332	Uncharacterized PhzA/B-like protein	21	2.73	26.38
gi|9946715|	PA0821	hypothetical protein	10	2	26.24
gi|9951248|	PA4966	hypothetical protein	17	3.04	26.162
gi|9945824|	PA0006	hypothetical protein	5	2.01	26.099
gi|9949232|	leuD	3-isopropylmalate dehydratase small subunit	17	2.25	26.043
gi|9951512|	argE	acetylornithine deacetylase	20	2.03	26.029
gi|9950966|	PhuT	Heme-transport protein	23	2.9	25.935
gi|660507770|	PA3172	phosphoglycolate phosphatase	14	2.26	25.854
gi|9948072|	PA2063	hypothetical protein	8	2.09	25.8
gi|375050610|	KynA	tryptophan 2,3-dioxygenase	10	2.58	25.771
gi|9946010|	PA0177	probable purine-binding chemotaxis protein	2	2.08	25.615
gi|9951405|	PA5109	hypothetical protein	8	2.63	25.609
gi|9949567|	PA3427	probable short-chain dehydrogenase	10	3.26	25.587
gi|9949993|	PA3819	conserved hypothetical protein	7	3.52	25.516
gi|9949620|	rhlI	autoinducer synthesis protein RhlI	10	2.68	25.5
gi|375049572|	PA1797	hypothetical protein	13	7.15	25.366
gi|9950666|	rplM	50S ribosomal protein L13	21	2.15	25.362
gi|9951600|	PA5286	conserved hypothetical protein	8	3.63	25.281
gi|375050849|	Nuh	purine nucleosidase	19	2.04	24.963
gi|9948805|	PA2729	hypothetical protein	31	2.13	24.909
gi|9950461|	rplO	50S ribosomal protein L15	21	2.72	24.9
gi|9948880|	PA2797	hypothetical protein	7	2.02	24.75
gi|9948966|	pyrF	orotidine 5-phosphate decarboxylase	17	2.54	24.692
gi|9947036|	PA1117	hypothetical protein	4	2.41	24.476
gi|9949706|	arnA	Bifunctional polymyxin resistance protein ArnA	59	2.65	24.402
gi|9951631|	PA5314	hypothetical protein	3	3	24.162
gi|9948494|	gcvH2	glycine cleavage system protein H2	1	4.24	24.155
gi|9946843|	PA0938	hypothetical protein	32	3.78	24.021
gi|9947478|	PA1521	probable guanine deaminase	23	2.22	23.606
gi|9949373|	PA3250	hypothetical protein	18	2.53	23.434
gi|9951651|	crc	catabolite repression control protein	22	2.03	23.326
gi|9945846|	plcB	phospholipase C, PlcB	7	2.78	23.273
gi|9949927|	PA3758	probable N-acetylglucosamine-6-phosphate deacetylase	17	2.4	23.264
gi|9951579|	hcpB	secreted protein Hcp	16	2.32	23.19
gi|9946126|	sbp	sulfate-binding protein precursor	13	2.79	23.079
gi|9946140|	spuI	probable glutamine synthetase	26	2.67	23.007
gi|9945838|	def	polypeptide deformylase	13	2.41	22.793
gi|9948689|	cspD	cold-shock protein CspD	6	2.11	22.721
gi|9949197|	PA3088	conserved hypothetical protein	14	2.17	22.697
gi|9950424|	PhzB	Phenazine biosynthesis protein	21	2.17	22.593
gi|9947639|	PA1668	hypothetical protein	14	2.03	22.566
gi|9947626|	PA1656	hypothetical protein	28	2.24	22.499
gi|9946264|	pilH	probable periplasmic spermidine/putrescine-binding protein	6	3.01	21.965
gi|651877719|	PA0431	hypothetical protein	9	2.03	21.677
gi|9949984|	hscA	heat shock protein HscA	41	2.18	21.597
gi|9951232|	orn	oligoribonuclease	10	2.13	21.299
gi|9949124|	PA3021	hypothetical protein	9	3.08	21.255
gi|9949768|	PA3611	hypothetical protein	11	3.07	21.235
gi|9948454|	PA2410	hypothetical protein	19	3.58	21.231
gi|9949890|	lasB	elastase LasB	25	2.75	20.994
gi|9948881|	PA2798	probable two-component response regulator	22	2.01	20.958
gi|9949196|	PA3087	hypothetical protein	17	2.58	20.94
gi|9950023|	PA3846	hypothetical protein	11	2.31	20.669
gi|9947557|	PA1593	hypothetical protein	3	2.69	20.543
gi|9946807|	RsmA	regulation of secondary metabolic process	6	2.14	20.46
gi|9949957|	PA3785	hypothetical protein	7	4.65	20.407
gi|9947936|	PA1940	hypothetical protein	16	2.04	20.311
gi|9945996|	PA0164	probable gamma-glutamyltranspeptidase	21	2.73	20.224
gi|9949613|	PA3469	conserved hypothetical protein	9	2.26	20.195
gi|9948942|	PA2854	conserved hypothetical protein	15	5.74	20.107
gi|9948247|	PA2222	hypothetical protein	11	2.97	19.956
gi|9949708|	arnT	inner membrane L-Ara4N transferase ArnT	5	3.21	19.882
gi|9948700|	PA2633	hypothetical protein	8	2.85	19.692
gi|9949056|	PA2958	hypothetical protein	21	2.01	19.661
gi|9950117|	PA3931	conserved hypothetical protein	11	2.56	19.62
gi|9950174|	PA3983	conserved hypothetical protein	16	2.59	19.499
gi|9951154|	PA4880	probable bacterioferritin	19	2.27	19.432
gi|9948430|	pvdR	efflux transporter, RND family, MFP subunit	13	6.42	19.348
gi|9949078|	kdsB	3-deoxy-manno-octulosonate cytidylyltransferase	16	3.24	19.345
gi|9950911|	PA4657	hypothetical protein	17	2.36	19.193
gi|9946409|	PA0542	conserved hypothetical protein	5	4.14	19.07
gi|375051021|	magE	hypothetical protein	29	2.85	19.033
gi|9947589|	PA1622	probable hydrolase	10	2.66	18.97
gi|9947580|	gpsA	glycerol-3-phosphate dehydrogenase, biosynthetic	21	2.48	18.898
gi|9946112|	PA0270	hypothetical protein	1	3.81	18.748
gi|9947831|	PA1844	hypothetical protein	5	2.45	18.703
gi|9951202|	PA4924	conserved hypothetical protein	1	3.46	18.593
gi|9951649|	pyrE	orotate phosphoribosyltransferase	24	2.83	18.582
gi|9950107|	PA3922	hypothetical protein	34	2.06	18.529
gi|9947295|	PA1353	hypothetical protein	3	2	18.525
gi|9949704|	arnB	UDP-4-amino-4-deoxy-L-arabinose--oxoglutarate aminotransferase, ArnB	35	2.11	18.22
gi|9947248|	phnX	2-phosphonoacetaldehyde hydrolase	7	3.14	18.147
gi|9949779|	fdxA	ferredoxin I	4	3.32	18.093
gi|9951359|	hisI	phosphoribosyl-AMP cyclohydrolase	7	2.45	18.017
gi|9946246|	proC	pyrroline-5-carboxylate reductase	9	2.31	17.954
gi|9948981|	atuE	putative isohexenylglutaconyl-CoA hydratase	7	2.64	17.926
gi|9947237|	PA1301	fecR family protein	10	3.39	17.883
gi|9949565|	PA3426	probable enoyl CoA-hydratase/isomerase	15	2.1	17.88
gi|9949911|	trmD	tRNA (guanine-N1)-methyltransferase	12	2.67	17.766
gi|9946770|	phhB	pterin-4-alpha-carbinolamine dehydratase	11	2.41	17.549
gi|9950260|	PA4063	hypothetical protein	9	3.36	17.384
gi|660509356|	recN	DNA repair protein RecN	30	3.95	17.147
gi|9948820|	rpmI	50S ribosomal protein L35	3	3.89	17.072
gi|9949916|	PA3748	conserved hypothetical protein	11	2.08	17.002
gi|375046279|	PA4533	hypothetical protein	12	2.58	16.615
gi|9949757|	PA3601	conserved hypothetical protein	3	5.17	16.558
gi|9947083|	PA1160	hypothetical protein	3	3.64	16.245
gi|9946992|	PA1076	hypothetical protein	5	2.49	16.078
gi|9946934|	PA1023	probable short-chain dehydrogenase	24	2.7	15.895
gi|9948091|	kynU	kynureninase KynU	21	2.15	15.717
gi|9949632|	tle5	phospholipase D	25	2.27	15.495
gi|375048520|	PA4035	hypothetical protein	21	3.39	15.253
gi|9951062|	PA4796	hypothetical protein	4	2.83	15.085
gi|9947113|	PA1187	probable acyl-CoA dehydrogenase	7	2.35	14.868
gi|9946129|	DesA	delta-9 fatty acid desaturase	2	2.29	14.351
gi|9951040|	PA4775	hypothetical protein	12	2	13.59
gi|9950870|	PA4618	hypothetical protein	13	2.14	13.583
gi|9948292|	PA2264	hypothetical protein	3	2.38	13.456
gi|9946137|	aguB	N-carbamoylputrescine amidohydrolase	6	2.78	13.45
gi|9950660|	sspB	stringent starvation protein B	5	2.18	13.36
gi|660505712|	fliL	flagellum-specific ATP synthase	17	2.11	13.32
gi|660507816|	cyaB	adenylate and Guanylate cyclase catalytic domain protein	4	2.2	13.134
gi|9947030|	PA1112	hypothetical protein	12	2.62	13.02
gi|9946314|	PA0454	conserved hypothetical protein	5	4.66	12.891
gi|9948829|	PA2750	hypothetical protein	2	5.44	12.81
gi|9950720|	gatC	Glu-tRNA(Gln) amidotransferase subunit C	3	2.92	12.795
gi|9947265|	ilvA2	threonine dehydratase	14	2.56	12.725
gi|9950694|	PA4458	conserved hypothetical protein	14	3.01	12.558
gi|9949838|	PA3675	hypothetical protein	10	12.48	12.407
gi|9949214|	xcpP	secretion protein XcpP	8	3.89	12.343
gi|9946608|	PA0724	phage coat protein A	8	2.7	12.323
gi|660504671|	PA0039	hypothetical protein	2	2.48	12.115
gi|9948498|	PA2450	hypothetical protein	12	4.7	12.047
gi|9949955|	PA3783	hypothetical protein	5	2.63	11.961
gi|9951402|	PA5106	conserved hypothetical protein	24	2.28	11.791
gi|375040428|	PA0719	hypothetical protein of bacteriophage Pf1	2	2.3	11.684
gi|9949071|	PA2972	conserved hypothetical protein	14	2.32	11.547
gi|9951008|	PA4746	conserved hypothetical protein	3	2.19	11.321
gi|9946257|	pyrR	bifunctional pyrimidine regulatory protein PyrR	11	2.75	11.259
gi|9947471|	PA1514	ureidoglycolate hydrolaseYbbT	6	2.02	10.879
gi|9950602|	PA4373	hypothetical protein	12	3.07	10.856
gi|9946374|	nirN	probable c-type cytochrome	14	4.3	10.798
gi|660505194|	PA0557	calcium/calmodulin dependent kinase II Association family protein	4	2.5	10.722
gi|9950150|	PA3961	probable ATP-dependent helicase	16	2.22	10.68
gi|9948046|	PA2040	Glutamylpolyamine synthetase	21	2.64	10.673
gi|9946995|	flgD	flagellar basal-body rod modification protein FlgD	2	2.91	10.657
gi|9950100|	moaE	molybdopterin converting factor, large subunit	5	2.8	10.291
gi|9951545|	PA5236	probable aromatic hydrocarbon reductase	12	2.86	10.265
gi|9948366|	PA2331	hypothetical protein	16	3.54	10.206
gi|301598582|	mexR	multidrug resistance operon repressor MexR	8	2.47	10.05
gi|9946617|	PA0732	hypothetical protein	7	2.67	9.6614
gi|9946956|	PA1043	hypothetical protein	6	10.77	9.4975
gi|9946927|	PA1016	hypothetical protein	6	2.32	9.4637
gi|9951777|	PA5446	hypothetical protein	4	3.61	9.2327
gi|9948955|	mttC	secretion protein	13	2.14	9.036
gi|9950879|	hprA	glycerate dehydrogenase	18	2.24	9.0355
gi|9947533|	PA1571	hypothetical protein	1	3.47	8.9632
gi|9950623|	PA4392	hypothetical protein	6	2.41	8.5523
gi|660505977|	pdxB	erythronate-4-phosphate dehydrogenase	22	3.33	8.3805
gi|9946141|	spuA	probable glutamine amidotransferase	7	2.33	8.3791
gi|9950736|	PA4497	probable binding protein component of ABC transporter	15	2.45	7.9385
gi|9946700|	ampDh3	AmpDh3	10	2.27	7.7276
gi|9951640|	algC	phosphomannomutase AlgC	50	2.22	7.5224
gi|9948874|	PA2792	hypothetical protein	3	5.29	7.5153
gi|375050788|	PA1029	hypothetical protein	4	2.1	7.4422
gi|651877936|		hypothetical protein	2	3.14	7.2784
gi|9950020|	PA3844	hypothetical protein	10	2.69	7.1171
gi|9950977|	PA4718	hypothetical protein	8	3.05	6.9494
gi|9949951|	PA3779	hypothetical protein	8	5.06	6.9082
gi|1246302|	pilY1	type 4 fimbrial biogenesis protein PilY1	52	2.2	6.8205
gi|9949228|	PA3116	probable aspartate-semialdehyde dehydrogenase	14	2.07	6.7757
gi|9951833|	znuA	probable adhesin	13	4.11	6.7512
gi|9947300|	PA1358	hypothetical protein	5	2.44	6.3598
gi|9951856|	PA5519	conserved hypothetical protein	6	2.48	6.2957
gi|9947596|	PA1629	probable enoyl-CoA hydratase/isomerase	4	2.36	5.5427
gi|9951408|	gloA3	lactoylglutathione lyase	9	2.11	5.2086
gi|9950197|	PA4005	hypothetical protein	6	2.52	4.7585
gi|3237308|	asd	aspartate semialdehyde dehydrogenase	32	4.86	4.2686
gi|9949244|	PA3131	probable aldolase	13	2.54	3.9881
gi|375049887|	mltD	membrane-bound lytic murein transglycosylase D	3	3.68	3.3808
gi|9948846|	PA2766	probable transcriptional regulator	3	2.19	3.1777
gi|9947132|	PA1205	conserved hypothetical protein	9	2.58	3.169
gi|375050769|	PA1048	putative outer membrane protein	7	3.67	2.6116
gi|9951289|	PA5003	hypothetical protein	12	2.68	2.393
gi|9946875|	PA0968	hypothetical protein	5	2.51	1.8625
gi|9948716|	nuoL	NADH-quinone oxidoreductase subunit L	4	3.34	1.6003
gi|9950715|	PA4778	conserved hypothetical protein	7	4.88	1.4033
gi|9946205|	pfpI	protease PfpI	3	2.74	1.252
gi|9950070|	PA3889	probable binding protein component of ABC transporter	2	2.05	0.86756
gi|9948871|	PA2789	hypothetical protein	10	3.05	0.24908
gi|9950825|	PA4578	hypothetical protein	1	2.74	0.20746
gi|660507301|	pfeR	two-component response regulator PfeR	4	2.01	0.055105
